# Supplementary material for: Single-Cell Transcriptomics Analysis Reveals a Cell Atlas and Cell Communication in Yak Ovary
Source: Int J Mol Sci. 2023 Jan 17;24(3):1839. doi: 10.3390/ijms24031839 (PMC9915757; doi:10.3390/ijms24031839)
Supplement: Supplementary file 1 [file ijms-24-01839-s001.zip]

Archive with 9 entries (9 files):
- Supplementary_Figure_S1_Percentages_of_nFeature_nCount_HB_MT_Ribosome.pdf
- Supplementary_Figure_S2_Cluster_annotation_by_singleR.pdf
- Supplementary_Table_S1_Top_30_DEGs_for_each_cel_cluster.xlsx
- Supplementary_Table_S2_BP_for_all_clusters.xlsx
- Supplementary_Table_S3_Top_30_DEGs_for_each_cell_type.xlsx
- Supplementary_Table_S4_BP_for_all_cell_types.xlsx
- Supplementary_Table_S5_Cell_interactions_between_cell_types.xlsx
- Supplementary_Table_S6_Counts_of_cell_interactions.xlsx
- Supplementary_Table_S7_BP_for_theca_cells.xlsx
