# Supplementary material for: Single-Cell Transcriptomics Analysis Reveals a Cell Atlas and Cell Communication in Yak Ovary
Source: Int J Mol Sci. 2023 Jan 17;24(3):1839. doi: 10.3390/ijms24031839 (PMC9915757; doi:10.3390/ijms24031839)
Supplement: Supplementary file 1 [file ijms-24-01839-s001.zip › Supplementary_Table_S1_Top_30_DEGs_for_each_cel_cluster.xlsx]

## Sheet: 7_top30_marker_genes
Supplementary Table S1: Top 30 differentially expressed genes for each classified cell cluster in yak ovary
cluster0	cluster1	cluster2	cluster3	cluster4	cluster5	cluster6	cluster7	cluster8	cluster9	cluster10	cluster11	cluster12	cluster13	cluster14	cluster15	cluster16
ENSBGRG00000004722	ENSBGRG00000004627	CCL21	ENSBGRG00000004074	RRAD	MYH11	DCN	ENSBGRG00000017422	FOS	ENSBGRG00000011592	IL7R	ENSBGRG00000022635	RGS5	ENSBGRG00000007375	CENPF	AIF1	ENSBGRG00000011759
CCL5	VWF	MMRN1	CD69	CDKN1A	ACTA2	FBLN1	B3GALT4	JUN	APOD	GPR183	CYP11A1	ENSBGRG00000016220	PTPRC	CKAP2	ENSBGRG00000022191	MIS18BP1
ENSBGRG00000005455	RAMP2	AKAP12	ENSBGRG00000018664	IER5L	PRKG1	WFDC1	RPL18A	ENSBGRG00000001269	ENSBGRG00000017959	SRGN	RND3	ADAMTS4	RUNX3	TOP2A	ENSBGRG00000026165	CLSPN
ENSBGRG00000007375	CD74	GAS6	TAGAP	ID1	SPARCL1	MFAP2	RPLP0	EGR1	ENSBGRG00000005040	CD44	ENSBGRG00000008738	ENSBGRG00000011191	TGFB1	ENSBGRG00000011759	CXCL8	TOP2A
ENSBGRG00000007369	ENSBGRG00000001138	PKHD1L1	RGS1	GEM	ENSBGRG00000004004	IGFBP6	ENSBGRG00000022490	ENSBGRG00000017349	ENSBGRG00000002317	LTB	OSR2	PPP1R14A	RGS1	SPC24	ENSBGRG00000010069	ENSBGRG00000012633
RUNX3	EMCN	ENSBGRG00000006302	DOCK10	ENSBGRG00000024423	MYLK	ENSBGRG00000007115	ENSBGRG00000003803	ADAMTS1	MGP	FYB1	CXCL14	TPM2	ENSBGRG00000005455	MIS18BP1	HLA-DRA	SMC2
NKG7	ENSBGRG00000025660	STAB1	ENSBGRG00000018510	GADD45A	LMOD1	MGP	ENSBGRG00000014160	ID2	SPARCL1	RGS1	F3	RRAD	TESC	UBE2C	ENSBGRG00000019169	ENSBGRG00000015501
TESC	ENSBGRG00000025875	ENSBGRG00000025875	ENSBGRG00000024123	ENSBGRG00000002625	COL3A1	RPS8	RPL7A	TUBA1B	APOE	ICOS	ENSBGRG00000012402	ACTA2	LAPTM5	ENSBGRG00000012633	ENSBGRG00000019125	SPC24
LAPTM5	PTPRB	FABP5	FYB1	TOB1	TAGLN	APOD	RPL18	IER5L	COL1A2	SAMHD1	ENSBGRG00000021114	ID4	LCP1	TPX2	ENSBGRG00000007555	ENSBGRG00000018283
ENSBGRG00000007640	XDH	PTN	ENSBGRG00000014009	TUBB2A	SYNPO2	MXRA8	ENSBGRG00000015856	IER3	SERPINE2	S100A10	TNNI1	TAGLN	CYTIP	H1-1	HORMAD1	CENPF
AEN	EFNA1	SPTBN1	STK17B	ID2	UNC13C	COL12A1	RPL12	TOB1	LUM	EZR	H6PD	RASL11A	ARAP2	NCAPG	CKB	ATAD2
LCP1	NOSTRIN	ENSBGRG00000025660	ENSBGRG00000018454	TUBA1B	TPM2	LRP1	ENSBGRG00000000914	KLF4	CXCL10	ENSBGRG00000007369	RASSF8	WFDC1	CCL5	CENPE	CD74	CORO1A
H2AZ2	ENSBGRG00000012704	ADGRF5	GIMAP1	ENSBGRG00000001318	COL14A1	MYLK	ENSBGRG00000020003	MAFB	LAMB1	SLK	HSPA5	CCN3	STK17A	CDCA3	SLAMF7	ENSBGRG00000016185
TGFB1	ENSBGRG00000019125	RELN	ENSBGRG00000020643	ADAMTS1	DLC1	GSN	RPSA	ENSBGRG00000000944	DCN	STK17A	MT2A	MGP	ENSBGRG00000007369	CDC20	ENSBGRG00000011058	CALM3
ARPC2	TM4SF1	CAVIN2	ENSBGRG00000010946	SOX4	ITGA1	COL1A2	ENSBGRG00000020093	ID1	COL3A1	CXCR4	BRIX1	SDC2	NKG7	ENSBGRG00000017804	ENSBGRG00000005629	ENSBGRG00000021991
PTPRC	PCDH17	ENSBGRG00000026583	ARHGDIB	ENSBGRG00000002496	ENSBGRG00000003979	ENSBGRG00000018140	ENSBGRG00000020770	PPP1R10	ENSBGRG00000008738	ENSBGRG00000021968	ENSBGRG00000005040	IGFBP7	AEN	KIF23	ENSBGRG00000021603	ENSBGRG00000006878
STK17A	ADGRL4	PDE5A	SAMD9	CBX4	ARHGAP10	OGN	RPL10A	CITED2	ENSBGRG00000014430	TAGLN2	BZW2	ISYNA1	ENSBGRG00000004722	SMC2	ENSBGRG00000007156	SMC4
ENSBGRG00000002922	KDR	GJA4	LTB	DDX5	ECM2	ENSBGRG00000004004	ENSBGRG00000001137	PPM1N	GSN	STK17B	MANF	SPARCL1	CD44	ENSBGRG00000000492	LGALS3	H1-2
ENSBGRG00000020812	UTRN	PECAM1	NR4A2	BAX	FLNA	IGFBP5	ENSBGRG00000002626	CCN1	LAMA2	ENSBGRG00000002990	ENSBGRG00000004986	TIMP1	ENSBGRG00000002922	ENSBGRG00000015501	ENSBGRG00000022376	LCP1
CD3D	SYNE2	PROX1	WAS	ATF3	COL1A2	LTBP4	ENSBGRG00000003514	H2AC6	OGN	TESC	RRBP1	ENSBGRG00000004004	ETS1	PRC1	GMFG	TMPO
S100A10	PECAM1	TCN2	GIMAP8	FOS	ENSBGRG00000005548	LUM	ENSBGRG00000009445	ENSBGRG00000020706	COL5A1	ENSBGRG00000007640	TENT5A	GEM	ARPC2	ENSBGRG00000018283	CTSB	ARHGDIB
PMEPA1	CRYBG3	ENSBGRG00000005830	ENSBGRG00000024149	ENSBGRG00000024659	PDE5A	ENSBGRG00000017959	ENSBGRG00000017959	ENSBGRG00000016148	PLAT	ENSBGRG00000021957	ENSBGRG00000023339	APOE	S100A10	ENSBGRG00000016185	SERPINB1	HMGB2
NUCB2	DUSP1	GPM6A	CORO1A	IRF1	COL6A1	TAGLN	ENSBGRG00000019813	RGS2	NMNAT3	LRRFIP1	TAF1D	IGFBP6	LPIN2	ENSBGRG00000006878	PLIN2	H1-4
KLF13	ENSBGRG00000019854	KANK3	RASGEF1B	TFPI2	ENSBGRG00000000404	COL3A1	ENSBGRG00000021330	SOX4	COLEC12	S100A4	LGALS1	SPARC	ENSBGRG00000021957	ENSBGRG00000007092	ENSBGRG00000014370	ENSBGRG00000024659
SRGN	ENSBGRG00000001455	PARD6G	ZFP36L2	HMOX1	SPARC	ENSBGRG00000005548	APOA1	INTS6	ENSBGRG00000005548	CST7	HSP90B1	NMNAT3	SELENOK	ENSBGRG00000021751	BAX	ENSBGRG00000005455
ENSBGRG00000008096	SWAP70	ZNF521	CXCR4	MAFB	OGN	ENSBGRG00000009445	NMNAT3	CCN2	THBS2	CD99	PLIN2	CRYAB	EZR	HMGB2	ENSBGRG00000019854	ENSBGRG00000007092
JAK1	UACA	ANGPT2	KLF6	UMPS	LTBP4	PTN	ENSBGRG00000020937	DDIT4	TIMP1	ENSBGRG00000011058	PIM3	COL4A1	S100A4	ENSBGRG00000008599	FABP5	PFN1
ENSBGRG00000007281	NFKBIZ	ARL4A	ENSBGRG00000009649	ARID5B	IGFBP5	ACTA2	APOD	DDIT3	COL4A1	PRDX6	ENSBGRG00000020093	ENSBGRG00000020251	CNBP	DGCR8	CST3	ENSBGRG00000007640
CNBP	DNAJB4	RAMP2	ENSBGRG00000004829	RASL11A	ACTG2	ENSBGRG00000003979	RTRAF	H2BC18	SPARC	BAZ1A	CXCL10	TFPI2	PMEPA1	ENSBGRG00000012944	ENSBGRG00000011907	H2AZ2
SELENOK	RND1	ENSBGRG00000018505	HSPA6	CRYAB	COL4A1	SPARC	ATP5IF1	ENSBGRG00000011254	MT2A	LMNA	APOA1	CST3	LRRFIP1	ENSBGRG00000020835	S100A4	DEK
