# Supplementary material for: Single-Cell Transcriptomics Analysis Reveals a Cell Atlas and Cell Communication in Yak Ovary
Source: Int J Mol Sci. 2023 Jan 17;24(3):1839. doi: 10.3390/ijms24031839 (PMC9915757; doi:10.3390/ijms24031839)
Supplement: Supplementary file 1 [file ijms-24-01839-s001.zip › Supplementary_Table_S2_BP_for_all_clusters.xlsx]

## Sheet: 9_all_bp
Supplementary Table S2: Biological processe terms of gene ontology enrichment for all cell clusters in yak ovary
	Cluster	ID	Description	GeneRatio	BgRatio	pvalue	p.adjust	qvalue	geneID	Count
1	0	GO:0007159	leukocyte cell-cell adhesion	16/143	371/18723	2.54582e-08	6.57586e-05	5.3623e-05	6352/864/7805/5788/58515/11151/2113/7430/4478/387/960/3683/3689/6093/3566/80762	16
2	0	GO:0032956	regulation of actin cytoskeleton organization	15/143	358/18723	1.03974e-07	0.000134282	0.000109501	10109/6281/11151/11214/85464/5216/10788/51225/387/397/10096/8826/9788/6093/23433	15
3	0	GO:0032970	regulation of actin filament-based process	15/143	397/18723	3.92248e-07	0.000261157	0.000212962	10109/6281/11151/11214/85464/5216/10788/51225/387/397/10096/8826/9788/6093/23433	15
4	0	GO:0030865	cortical cytoskeleton organization	7/143	61/18723	4.04425e-07	0.000261157	0.000212962	3936/7430/387/5048/6093/23433/7094	7
5	0	GO:0042110	T cell activation	16/143	487/18723	1.01029e-06	0.00048307	0.000393921	6352/864/7805/3936/5788/915/58515/11151/962/4478/387/960/3683/678/3566/80762	16
6	0	GO:0002683	negative regulation of immune system process	15/143	434/18723	1.20178e-06	0.00048307	0.000393921	864/7805/7040/5788/7430/8530/10225/3635/2876/7009/23228/5094/3566/80762/9958	15
7	0	GO:0045785	positive regulation of cell adhesion	15/143	437/18723	1.30913e-06	0.00048307	0.000393921	6352/864/10109/5788/6281/3716/58515/11151/2113/387/960/3689/8826/6093/3566	15
8	0	GO:0072659	protein localization to plasma membrane	12/143	284/18723	1.91215e-06	0.000617386	0.000503449	54997/7040/6281/7430/8878/51225/302/2533/8301/7879/6093/23433	12
9	0	GO:0022407	regulation of cell-cell adhesion	14/143	448/18723	8.81016e-06	0.00221382	0.00180527	6352/864/7805/7040/5788/3716/58515/11151/2113/387/960/3689/3566/80762	14
10	0	GO:1990778	protein localization to cell periphery	12/143	333/18723	9.72971e-06	0.00221382	0.00180527	54997/7040/6281/7430/8878/51225/302/2533/8301/7879/6093/23433	12
11	0	GO:1903037	regulation of leukocyte cell-cell adhesion	12/143	336/18723	1.06456e-05	0.00221382	0.00180527	6352/864/7805/5788/58515/11151/2113/387/960/3689/3566/80762	12
12	0	GO:0072678	T cell migration	6/143	66/18723	1.11368e-05	0.00221382	0.00180527	6352/58515/4478/387/3683/4267	6
13	0	GO:0022409	positive regulation of cell-cell adhesion	11/143	284/18723	1.18484e-05	0.00221382	0.00180527	6352/864/5788/3716/58515/11151/2113/387/960/3689/3566	11
14	0	GO:0007160	cell-matrix adhesion	10/143	233/18723	1.23742e-05	0.00221382	0.00180527	6281/9748/10225/387/960/3683/3689/8826/7791/6093	10
15	0	GO:0030866	cortical actin cytoskeleton organization	5/143	40/18723	1.28561e-05	0.00221382	0.00180527	3936/7430/6093/23433/7094	5
16	0	GO:1903039	positive regulation of leukocyte cell-cell adhesion	10/143	239/18723	1.54261e-05	0.00249035	0.00203077	6352/864/5788/58515/11151/2113/387/960/3689/3566	10
17	0	GO:0002285	lymphocyte activation involved in immune response	9/143	194/18723	1.84577e-05	0.00280449	0.00228693	3936/7040/5788/11151/3683/23228/56941/3566/80762	9
18	0	GO:0002637	regulation of immunoglobulin production	6/143	73/18723	1.99713e-05	0.00286588	0.00233699	7040/5788/7009/56941/3566/80762	6
19	0	GO:0031589	cell-substrate adhesion	12/143	363/18723	2.29268e-05	0.00311683	0.00254163	10109/6281/11151/9748/10225/387/960/3683/3689/8826/7791/6093	12
20	0	GO:0022604	regulation of cell morphogenesis	11/143	309/18723	2.59006e-05	0.00334507	0.00272775	10109/6281/11151/7430/4478/387/5048/960/3689/23433/56990	11
21	0	GO:0051017	actin filament bundle assembly	8/143	157/18723	2.79025e-05	0.00343201	0.00279864	3936/6281/7430/5216/387/9788/7791/6093	8
22	0	GO:1903077	negative regulation of protein localization to plasma membrane	4/143	24/18723	3.07842e-05	0.00359622	0.00293255	7040/51225/8301/23433	4
23	0	GO:1902905	positive regulation of supramolecular fiber organization	9/143	209/18723	3.32136e-05	0.00359622	0.00293255	10109/6281/11151/5216/10788/387/10096/2876/9788	9
24	0	GO:0061572	actin filament bundle organization	8/143	161/18723	3.34144e-05	0.00359622	0.00293255	3936/6281/7430/5216/387/9788/7791/6093	8
25	0	GO:0007015	actin filament organization	13/143	442/18723	3.51588e-05	0.00363261	0.00296222	3936/10109/6281/11151/85464/7430/5216/10788/387/10096/9788/7791/6093	13
26	0	GO:0002700	regulation of production of molecular mediator of immune response	8/143	164/18723	3.81219e-05	0.00370203	0.00301883	7805/7040/5788/10225/7009/56941/3566/80762	8
27	0	GO:1902903	regulation of supramolecular fiber organization	12/143	383/18723	3.86972e-05	0.00370203	0.00301883	10109/6281/11151/11214/85464/5216/10788/387/10096/2876/9788/6093	12
28	0	GO:0043112	receptor metabolic process	8/143	166/18723	4.15584e-05	0.00381218	0.00310865	7805/7040/7430/302/3689/88455/8301/5770	8
29	0	GO:1904376	negative regulation of protein localization to cell periphery	4/143	26/18723	4.28003e-05	0.00381218	0.00310865	7040/51225/8301/23433	4
30	0	GO:0071803	positive regulation of podosome assembly	3/143	10/18723	5.03368e-05	0.00411665	0.00335693	3936/4478/387	3
31	0	GO:0022406	membrane docking	6/143	86/18723	5.08528e-05	0.00411665	0.00335693	7430/54843/4478/7879/6093/57488	6
32	0	GO:0002366	leukocyte activation involved in immune response	10/143	275/18723	5.09999e-05	0.00411665	0.00335693	3936/7040/5788/11151/3683/3689/23228/56941/3566/80762	10
33	0	GO:0110053	regulation of actin filament organization	10/143	278/18723	5.58549e-05	0.00427499	0.00348605	10109/6281/11151/85464/5216/10788/387/10096/9788/6093	10
34	0	GO:0002263	cell activation involved in immune response	10/143	279/18723	5.75584e-05	0.00427499	0.00348605	3936/7040/5788/11151/3683/3689/23228/56941/3566/80762	10
35	0	GO:0032801	receptor catabolic process	4/143	28/18723	5.79267e-05	0.00427499	0.00348605	7805/7040/302/5770	4
36	0	GO:2000644	regulation of receptor catabolic process	3/143	11/18723	6.88258e-05	0.00493825	0.00402691	7805/302/5770	3
37	0	GO:0002696	positive regulation of leukocyte activation	12/143	409/18723	7.27014e-05	0.00507535	0.00413871	6352/864/7040/5788/58515/11151/387/3635/3507/3689/56941/3566	12
38	0	GO:0031334	positive regulation of protein-containing complex assembly	9/143	237/18723	8.78256e-05	0.00588572	0.00479953	3936/7040/10109/11151/5216/4478/10788/387/10096	9
39	0	GO:0007044	cell-substrate junction assembly	6/143	95/18723	8.88668e-05	0.00588572	0.00479953	6281/9748/387/8826/6093/7094	6
40	0	GO:1905666	regulation of protein localization to endosome	3/143	12/18723	9.12544e-05	0.00588933	0.00480248	7430/4478/88455	3
41	0	GO:0050867	positive regulation of cell activation	12/143	420/18723	9.34815e-05	0.00588933	0.00480248	6352/864/7040/5788/58515/11151/387/3635/3507/3689/56941/3566	12
42	0	GO:1905476	negative regulation of protein localization to membrane	4/143	32/18723	9.93526e-05	0.00611019	0.00498257	7040/51225/8301/23433	4
43	0	GO:0006900	vesicle budding from membrane	5/143	61/18723	0.000102206	0.00613947	0.00500645	6281/302/8301/7879/54732	5
44	0	GO:0051251	positive regulation of lymphocyte activation	11/143	362/18723	0.000107655	0.00631984	0.00515354	6352/864/7040/5788/58515/11151/387/3635/3507/56941/3566	11
45	0	GO:0030838	positive regulation of actin filament polymerization	6/143	99/18723	0.00011175	0.00641447	0.0052307	10109/11151/5216/10788/387/10096	6
46	0	GO:0071801	regulation of podosome assembly	3/143	13/18723	0.000117967	0.00658004	0.00536571	3936/4478/387	3
47	0	GO:1903706	regulation of hemopoiesis	11/143	367/18723	0.000121458	0.00658004	0.00536571	864/54997/7040/5788/51621/2113/387/3635/678/3566/80762	11
48	0	GO:0050777	negative regulation of immune response	8/143	194/18723	0.000124001	0.00658004	0.00536571	5788/10225/3635/2876/5094/3566/80762/9958	8
49	0	GO:0150115	cell-substrate junction organization	6/143	101/18723	0.000124825	0.00658004	0.00536571	6281/9748/387/8826/6093/7094	6
50	0	GO:0050864	regulation of B cell activation	8/143	198/18723	0.000142741	0.00725742	0.00591809	7805/7040/5788/3635/3507/678/56941/80762	8
51	0	GO:1903076	regulation of protein localization to plasma membrane	6/143	104/18723	0.000146682	0.00725742	0.00591809	7040/7430/8878/51225/8301/23433	6
52	0	GO:0051893	regulation of focal adhesion assembly	5/143	66/18723	0.000148913	0.00725742	0.00591809	6281/9748/387/8826/6093	5
53	0	GO:0090109	regulation of cell-substrate junction assembly	5/143	66/18723	0.000148913	0.00725742	0.00591809	6281/9748/387/8826/6093	5
54	0	GO:0045191	regulation of isotype switching	4/143	36/18723	0.000158937	0.00751147	0.00612525	7040/5788/56941/80762	4
55	0	GO:1902117	positive regulation of organelle assembly	5/143	67/18723	0.000159942	0.00751147	0.00612525	3936/4478/246175/387/9908	5
56	0	GO:0031532	actin cytoskeleton reorganization	6/143	107/18723	0.000171465	0.00790881	0.00644927	7430/10788/51225/387/397/5770	6
57	0	GO:0032535	regulation of cellular component size	11/143	383/18723	0.000176229	0.00798595	0.00651217	10109/11151/85464/7430/5216/4478/10788/387/5048/10096/8301	11
58	0	GO:0008360	regulation of cell shape	7/143	154/18723	0.00018247	0.00812619	0.00662653	11151/7430/4478/387/3689/23433/56990	7
59	0	GO:0002698	negative regulation of immune effector process	6/143	110/18723	0.000199447	0.00863841	0.00704422	7040/5788/10225/7009/3566/80762	6
60	0	GO:1902107	positive regulation of leukocyte differentiation	7/143	157/18723	0.000205483	0.00863841	0.00704422	864/54997/7040/5788/387/3635/3566	7
61	0	GO:1903708	positive regulation of hemopoiesis	7/143	157/18723	0.000205483	0.00863841	0.00704422	864/54997/7040/5788/387/3635/3566	7
62	0	GO:0150116	regulation of cell-substrate junction organization	5/143	71/18723	0.000210421	0.00863841	0.00704422	6281/9748/387/8826/6093	5
63	0	GO:0042176	regulation of protein catabolic process	11/143	391/18723	0.000210693	0.00863841	0.00704422	7805/7430/4478/2876/302/11345/7879/6093/9683/51667/80762	11
64	0	GO:0002701	negative regulation of production of molecular mediator of immune response	4/143	39/18723	0.000218025	0.00879934	0.00717545	7040/10225/7009/80762	4
65	0	GO:0042113	B cell activation	10/143	334/18723	0.000250713	0.00996294	0.00812432	7805/7040/5788/3635/3507/23228/678/56941/80762/359948	10
66	0	GO:0072676	lymphocyte migration	6/143	117/18723	0.000278811	0.0108802	0.00887231	6352/58515/4478/387/3683/4267	6
67	0	GO:0002697	regulation of immune effector process	10/143	339/18723	0.00028222	0.0108802	0.00887231	7805/7040/5788/259197/10225/3689/7009/56941/3566/80762	10
68	0	GO:1902105	regulation of leukocyte differentiation	9/143	279/18723	0.0002981	0.0113234	0.0092337	864/54997/7040/5788/387/3635/678/3566/80762	9
69	0	GO:0098927	vesicle-mediated transport between endosomal compartments	4/143	43/18723	0.000319481	0.0119597	0.00975257	11151/7430/4478/7879	4
70	0	GO:0071800	podosome assembly	3/143	18/18723	0.000327281	0.0120767	0.00984797	3936/4478/387	3
71	0	GO:0002703	regulation of leukocyte mediated immunity	8/143	226/18723	0.000350239	0.0125648	0.010246	7040/5788/259197/10225/3689/56941/3566/80762	8
72	0	GO:0051495	positive regulation of cytoskeleton organization	8/143	226/18723	0.000350239	0.0125648	0.010246	10109/6281/11151/5216/10788/387/10096/9788	8
73	0	GO:0030833	regulation of actin filament polymerization	7/143	172/18723	0.000358308	0.0126782	0.0103385	10109/11151/85464/5216/10788/387/10096	7
74	0	GO:0002449	lymphocyte mediated immunity	10/143	350/18723	0.000363348	0.0126828	0.0103422	7040/5788/259197/11151/10225/3635/3507/56941/3566/80762	10
75	0	GO:0045619	regulation of lymphocyte differentiation	7/143	174/18723	0.000384192	0.0132316	0.0107897	864/5788/387/3635/678/3566/80762	7
76	0	GO:1905475	regulation of protein localization to membrane	7/143	175/18723	0.000397683	0.0133456	0.0108827	7040/7430/8878/51225/3689/8301/23433	7
77	0	GO:1904375	regulation of protein localization to cell periphery	6/143	125/18723	0.000397836	0.0133456	0.0108827	7040/7430/8878/51225/8301/23433	6
78	0	GO:0002312	B cell activation involved in immune response	5/143	82/18723	0.000412347	0.013655	0.011135	7040/5788/23228/56941/80762	5
79	0	GO:0001818	negative regulation of cytokine production	10/143	357/18723	0.000424472	0.0138786	0.0113174	7805/7040/5788/5552/7430/10225/3635/9683/80762/490	10
80	0	GO:0043254	regulation of protein-containing complex assembly	11/143	428/18723	0.000453958	0.0146572	0.0119522	3936/7040/10109/56937/11151/85464/5216/4478/10788/387/10096	11
81	0	GO:0016050	vesicle organization	9/143	300/18723	0.000505281	0.0161128	0.0131393	6281/5552/11151/8878/5048/302/8301/7879/54732	9
82	0	GO:0002204	somatic recombination of immunoglobulin genes involved in immune response	4/143	49/18723	0.000529404	0.0162792	0.0132749	7040/5788/56941/80762	4
83	0	GO:0002208	somatic diversification of immunoglobulins involved in immune response	4/143	49/18723	0.000529404	0.0162792	0.0132749	7040/5788/56941/80762	4
84	0	GO:0045190	isotype switching	4/143	49/18723	0.000529404	0.0162792	0.0132749	7040/5788/56941/80762	4
85	0	GO:0048041	focal adhesion assembly	5/143	87/18723	0.000541644	0.0164596	0.013422	6281/9748/387/8826/6093	5
86	0	GO:0009144	purine nucleoside triphosphate metabolic process	5/143	88/18723	0.000570786	0.0166201	0.0135529	7040/2023/387/23433/2987	5
87	0	GO:0002443	leukocyte mediated immunity	11/143	440/18723	0.000571435	0.0166201	0.0135529	7040/5788/259197/11151/10225/3635/3507/3689/56941/3566/80762	11
88	0	GO:0002639	positive regulation of immunoglobulin production	4/143	50/18723	0.000572054	0.0166201	0.0135529	7040/5788/56941/3566	4
89	0	GO:1902115	regulation of organelle assembly	7/143	186/18723	0.000572664	0.0166201	0.0135529	3936/7430/4478/246175/51225/387/9908	7
90	0	GO:0002695	negative regulation of leukocyte activation	7/143	187/18723	0.000591197	0.0169673	0.0138361	864/7805/5788/8530/3635/3566/80762	7
91	0	GO:0030098	lymphocyte differentiation	10/143	374/18723	0.000609334	0.0171321	0.0139704	864/5788/915/387/3635/23228/678/3566/80762/359948	10
92	0	GO:0008064	regulation of actin polymerization or depolymerization	7/143	188/18723	0.000610203	0.0171321	0.0139704	10109/11151/85464/5216/10788/387/10096	7
93	0	GO:0030832	regulation of actin filament length	7/143	189/18723	0.000629693	0.0174892	0.0142616	10109/11151/85464/5216/10788/387/10096	7
94	0	GO:0045010	actin nucleation	4/143	52/18723	0.00066458	0.0180851	0.0147475	10109/11151/10788/10096	4
95	0	GO:0030041	actin filament polymerization	7/143	191/18723	0.000670154	0.0180851	0.0147475	10109/11151/85464/5216/10788/387/10096	7
96	0	GO:0032273	positive regulation of protein polymerization	6/143	138/18723	0.000672152	0.0180851	0.0147475	10109/11151/5216/10788/387/10096	6
97	0	GO:1902743	regulation of lamellipodium organization	4/143	54/18723	0.000767237	0.0202581	0.0165195	10109/51225/960/10096	4
98	0	GO:1903362	regulation of cellular protein catabolic process	8/143	255/18723	0.000776085	0.0202581	0.0165195	7805/7430/4478/2876/302/11345/9683/51667	8
99	0	GO:0045860	positive regulation of protein kinase activity	10/143	386/18723	0.000776442	0.0202581	0.0165195	6352/7040/5788/81617/11214/387/6176/8826/51719/5770	10
100	0	GO:0036010	protein localization to endosome	3/143	24/18723	0.000785004	0.0202766	0.0165347	7430/4478/88455	3
101	0	GO:0071559	response to transforming growth factor beta	8/143	256/18723	0.000796042	0.0203582	0.0166011	864/7040/56937/6498/678/7791/6093/9958	8
102	0	GO:0031348	negative regulation of defense response	8/143	258/18723	0.000837195	0.0212007	0.0172882	5788/8530/10225/2876/5094/284207/80762/9958	8
103	0	GO:0071902	positive regulation of protein serine/threonine kinase activity	7/143	200/18723	0.000878488	0.0216163	0.0176271	7040/81617/11214/387/8826/51719/5770	7
104	0	GO:0031122	cytoplasmic microtubule organization	4/143	56/18723	0.000880618	0.0216163	0.0176271	9748/7430/387/5048	4
105	0	GO:0031579	membrane raft organization	3/143	25/18723	0.000887082	0.0216163	0.0176271	5788/6281/302	3
106	0	GO:1904996	positive regulation of leukocyte adhesion to vascular endothelial cell	3/143	25/18723	0.000887082	0.0216163	0.0176271	2113/387/3689	3
107	0	GO:2001243	negative regulation of intrinsic apoptotic signaling pathway	5/143	98/18723	0.000931033	0.0223113	0.0181939	2023/960/2876/7009/5770	5
108	0	GO:0016447	somatic recombination of immunoglobulin gene segments	4/143	57/18723	0.000941516	0.0223113	0.0181939	7040/5788/56941/80762	4
109	0	GO:0061756	leukocyte adhesion to vascular endothelial cell	4/143	57/18723	0.000941516	0.0223113	0.0181939	2113/387/3689/6093	4
110	0	GO:0050863	regulation of T cell activation	9/143	329/18723	0.000973219	0.022853	0.0186355	6352/864/7805/5788/58515/11151/387/3566/80762	9
111	0	GO:0110020	regulation of actomyosin structure organization	5/143	100/18723	0.00101969	0.0237284	0.0193494	6281/11214/5216/387/6093	5
112	0	GO:0016064	immunoglobulin mediated immune response	7/143	207/18723	0.0010734	0.0247554	0.0201869	7040/5788/3635/3507/56941/3566/80762	7
113	0	GO:0032703	negative regulation of interleukin-2 production	3/143	27/18723	0.00111561	0.0252774	0.0206126	7805/5788/7430	3
114	0	GO:0045830	positive regulation of isotype switching	3/143	27/18723	0.00111561	0.0252774	0.0206126	7040/5788/56941	3
115	0	GO:0002712	regulation of B cell mediated immunity	4/143	60/18723	0.00114194	0.0254278	0.0207352	7040/5788/56941/80762	4
116	0	GO:0002889	regulation of immunoglobulin mediated immune response	4/143	60/18723	0.00114194	0.0254278	0.0207352	7040/5788/56941/80762	4
117	0	GO:0019724	B cell mediated immunity	7/143	210/18723	0.00116668	0.0255385	0.0208255	7040/5788/3635/3507/56941/3566/80762	7
118	0	GO:0050866	negative regulation of cell activation	7/143	210/18723	0.00116668	0.0255385	0.0208255	864/7805/5788/8530/3635/3566/80762	7
119	0	GO:2000401	regulation of lymphocyte migration	4/143	61/18723	0.0012149	0.0261663	0.0213374	6352/58515/4478/387	4
120	0	GO:0045621	positive regulation of lymphocyte differentiation	5/143	104/18723	0.00121562	0.0261663	0.0213374	864/5788/387/3635/3566	5
121	0	GO:0051894	positive regulation of focal adhesion assembly	3/143	28/18723	0.00124254	0.0265245	0.0216295	6281/8826/6093	3
122	0	GO:0032231	regulation of actin filament bundle assembly	5/143	105/18723	0.00126867	0.0268605	0.0219035	6281/5216/387/9788/6093	5
123	0	GO:0030038	contractile actin filament bundle assembly	5/143	106/18723	0.00132342	0.0274172	0.0223575	6281/5216/387/7791/6093	5
124	0	GO:0043149	stress fiber assembly	5/143	106/18723	0.00132342	0.0274172	0.0223575	6281/5216/387/7791/6093	5
125	0	GO:0043488	regulation of mRNA stability	6/143	158/18723	0.00135632	0.0274172	0.0223575	246175/26135/678/6093/4670/23589	6
126	0	GO:0032233	positive regulation of actin filament bundle assembly	4/143	63/18723	0.00137051	0.0274172	0.0223575	6281/5216/387/9788	4
127	0	GO:0050854	regulation of antigen receptor-mediated signaling pathway	4/143	63/18723	0.00137051	0.0274172	0.0223575	7805/5788/7430/23228	4
128	0	GO:0050870	positive regulation of T cell activation	7/143	216/18723	0.00137228	0.0274172	0.0223575	6352/864/5788/58515/11151/387/3566	7
129	0	GO:2000406	positive regulation of T cell migration	3/143	29/18723	0.0013782	0.0274172	0.0223575	6352/58515/387	3
130	0	GO:0007229	integrin-mediated signaling pathway	5/143	107/18723	0.00137988	0.0274172	0.0223575	3683/3689/2533/7791/7094	5
131	0	GO:0043087	regulation of GTPase activity	9/143	348/18723	0.00143716	0.0282247	0.0230159	6352/6281/116984/5996/10788/5048/8826/8301/22821	9
132	0	GO:0008154	actin polymerization or depolymerization	7/143	218/18723	0.00144676	0.0282247	0.0230159	10109/11151/85464/5216/10788/387/10096	7
133	0	GO:0001885	endothelial cell development	4/143	64/18723	0.0014533	0.0282247	0.0230159	7430/4478/2876/6093	4
134	0	GO:0032102	negative regulation of response to external stimulus	10/143	420/18723	0.0014652	0.0282433	0.0230311	5788/4925/8530/10225/2876/302/5094/284207/80762/9958	10
135	0	GO:0050858	negative regulation of antigen receptor-mediated signaling pathway	3/143	30/18723	0.00152282	0.0289223	0.0235848	7805/7430/23228	3
136	0	GO:0070168	negative regulation of biomineral tissue development	3/143	30/18723	0.00152282	0.0289223	0.0235848	7040/5552/6093	3
137	0	GO:1903131	mononuclear cell differentiation	10/143	426/18723	0.00162709	0.0302605	0.024676	864/5788/915/387/3635/23228/678/3566/80762/359948	10
138	0	GO:0002562	somatic diversification of immune receptors via germline recombination within a single locus	4/143	66/18723	0.00162924	0.0302605	0.024676	7040/5788/56941/80762	4
139	0	GO:0016444	somatic cell DNA recombination	4/143	66/18723	0.00162924	0.0302605	0.024676	7040/5788/56941/80762	4
140	0	GO:2001242	regulation of intrinsic apoptotic signaling pathway	6/143	164/18723	0.00164014	0.0302605	0.024676	2023/960/6498/2876/7009/5770	6
141	0	GO:0110150	negative regulation of biomineralization	3/143	31/18723	0.00167661	0.0303011	0.0247091	7040/5552/6093	3
142	0	GO:0046651	lymphocyte proliferation	8/143	288/18723	0.00168755	0.0303011	0.0247091	6352/5788/58515/11151/4478/3635/23228/80762	8
143	0	GO:0097193	intrinsic apoptotic signaling pathway	8/143	288/18723	0.00168755	0.0303011	0.0247091	64782/58515/2023/960/6498/2876/7009/5770	8
144	0	GO:0009141	nucleoside triphosphate metabolic process	5/143	112/18723	0.00168926	0.0303011	0.0247091	7040/2023/387/23433/2987	5
145	0	GO:0016445	somatic diversification of immunoglobulins	4/143	67/18723	0.00172253	0.0304745	0.0248506	7040/5788/56941/80762	4
146	0	GO:0046635	positive regulation of alpha-beta T cell activation	4/143	67/18723	0.00172253	0.0304745	0.0248506	864/5788/387/3566	4
147	0	GO:0061013	regulation of mRNA catabolic process	6/143	166/18723	0.00174412	0.0306466	0.0249909	246175/26135/678/6093/4670/23589	6
148	0	GO:0002429	immune response-activating cell surface receptor signaling pathway	8/143	291/18723	0.00180068	0.0308461	0.0251536	7805/5788/259197/7430/3635/3507/23228/2533	8
149	0	GO:0002757	immune response-activating signal transduction	8/143	291/18723	0.00180068	0.0308461	0.0251536	7805/5788/259197/7430/3635/3507/23228/2533	8
150	0	GO:0032943	mononuclear cell proliferation	8/143	291/18723	0.00180068	0.0308461	0.0251536	6352/5788/58515/11151/4478/3635/23228/80762	8
151	0	GO:0052548	regulation of endopeptidase activity	10/143	432/18723	0.00180324	0.0308461	0.0251536	7805/5696/8530/387/960/2876/302/26355/8301/6093	10
152	0	GO:0002706	regulation of lymphocyte mediated immunity	6/143	168/18723	0.00185303	0.0312835	0.0255102	7040/5788/259197/10225/56941/80762	6
153	0	GO:0016482	cytosolic transport	6/143	168/18723	0.00185303	0.0312835	0.0255102	7805/11151/7430/4478/29886/7879	6
154	0	GO:0043487	regulation of RNA stability	6/143	170/18723	0.00196702	0.0329923	0.0269037	246175/26135/678/6093/4670/23589	6
155	0	GO:0150117	positive regulation of cell-substrate junction organization	3/143	33/18723	0.00201251	0.0334607	0.0272857	6281/8826/6093	3
156	0	GO:0002381	immunoglobulin production involved in immunoglobulin-mediated immune response	4/143	70/18723	0.00202455	0.0334607	0.0272857	7040/5788/56941/80762	4
157	0	GO:0002702	positive regulation of production of molecular mediator of immune response	5/143	117/18723	0.00204677	0.0334607	0.0272857	7805/7040/5788/56941/3566	5
158	0	GO:1903828	negative regulation of cellular protein localization	5/143	117/18723	0.00204677	0.0334607	0.0272857	7040/51225/88455/8301/23433	5
159	0	GO:0032271	regulation of protein polymerization	7/143	233/18723	0.00211117	0.0342966	0.0279673	10109/11151/85464/5216/10788/387/10096	7
160	0	GO:0050900	leukocyte migration	9/143	369/18723	0.00214208	0.0345812	0.0281993	6352/58515/11151/4478/387/3683/4267/3689/6093	9
161	0	GO:0050869	negative regulation of B cell activation	3/143	34/18723	0.00219501	0.0352157	0.0287167	7805/3635/80762	3
162	0	GO:0002699	positive regulation of immune effector process	7/143	235/18723	0.00221511	0.0353187	0.0288008	7805/7040/5788/259197/3689/56941/3566	7
163	0	GO:0007162	negative regulation of cell adhesion	8/143	303/18723	0.00231456	0.036678	0.0299092	864/7805/7040/5788/387/397/3566/80762	8
164	0	GO:2000403	positive regulation of lymphocyte migration	3/143	35/18723	0.00238747	0.0376027	0.0306632	6352/58515/387	3
165	0	GO:0050851	antigen receptor-mediated signaling pathway	7/143	240/18723	0.00249229	0.038048	0.0310264	7805/5788/7430/3635/3507/23228/2533	7
166	0	GO:0003056	regulation of vascular associated smooth muscle contraction	2/143	10/18723	0.00250413	0.038048	0.0310264	387/490	2
167	0	GO:0030214	hyaluronan catabolic process	2/143	10/18723	0.00250413	0.038048	0.0310264	7040/960	2
168	0	GO:0051660	establishment of centrosome localization	2/143	10/18723	0.00250413	0.038048	0.0310264	7430/5048	2
169	0	GO:0098885	modification of postsynaptic actin cytoskeleton	2/143	10/18723	0.00250413	0.038048	0.0310264	5216/387	2
170	0	GO:1902946	protein localization to early endosome	2/143	10/18723	0.00250413	0.038048	0.0310264	7430/4478	2
171	0	GO:0050852	T cell receptor signaling pathway	5/143	123/18723	0.00254526	0.0384441	0.0313494	7805/5788/7430/3635/2533	5
172	0	GO:0002440	production of molecular mediator of immune response	8/143	308/18723	0.00255997	0.0384441	0.0313494	7805/7040/5788/10225/7009/56941/3566/80762	8
173	0	GO:0002819	regulation of adaptive immune response	6/143	183/18723	0.00284239	0.0424388	0.0346068	7040/5788/962/56941/3566/80762	6
174	0	GO:0002200	somatic diversification of immune receptors	4/143	77/18723	0.00286784	0.0425726	0.034716	7040/5788/56941/80762	4
175	0	GO:0052547	regulation of peptidase activity	10/143	461/18723	0.00288549	0.0425898	0.03473	7805/5696/8530/387/960/2876/302/26355/8301/6093	10
176	0	GO:0002768	immune response-regulating cell surface receptor signaling pathway	8/143	315/18723	0.00293728	0.043108	0.0351525	7805/5788/259197/7430/3635/3507/23228/2533	8
177	0	GO:0001952	regulation of cell-matrix adhesion	5/143	128/18723	0.0030236	0.0434587	0.0354385	6281/9748/387/8826/6093	5
178	0	GO:0097242	amyloid-beta clearance	3/143	38/18723	0.00302636	0.0434587	0.0354385	3689/8301/6093	3
179	0	GO:0001765	membrane raft assembly	2/143	11/18723	0.00304531	0.0434587	0.0354385	6281/302	2
180	0	GO:0002357	defense response to tumor cell	2/143	11/18723	0.00304531	0.0434587	0.0354385	7805/51225	2
181	0	GO:1905668	positive regulation of protein localization to endosome	2/143	11/18723	0.00304531	0.0434587	0.0354385	7430/4478	2
182	0	GO:0070661	leukocyte proliferation	8/143	318/18723	0.0031117	0.0441622	0.0360122	6352/5788/58515/11151/4478/3635/23228/80762	8
183	0	GO:0033674	positive regulation of kinase activity	10/143	467/18723	0.00316378	0.044656	0.0364149	6352/7040/5788/81617/11214/387/6176/8826/51719/5770	10
184	0	GO:0034314	Arp2/3 complex-mediated actin nucleation	3/143	39/18723	0.00326038	0.045522	0.0371211	10109/10788/10096	3
185	0	GO:2000249	regulation of actin cytoskeleton reorganization	3/143	39/18723	0.00326038	0.045522	0.0371211	10788/51225/397	3
186	0	GO:0002714	positive regulation of B cell mediated immunity	3/143	40/18723	0.00350521	0.0479046	0.0390639	7040/5788/56941	3
187	0	GO:0002891	positive regulation of immunoglobulin mediated immune response	3/143	40/18723	0.00350521	0.0479046	0.0390639	7040/5788/56941	3
188	0	GO:0045022	early endosome to late endosome transport	3/143	40/18723	0.00350521	0.0479046	0.0390639	7430/4478/7879	3
189	0	GO:1904994	regulation of leukocyte adhesion to vascular endothelial cell	3/143	40/18723	0.00350521	0.0479046	0.0390639	2113/387/3689	3
190	0	GO:0009205	purine ribonucleoside triphosphate metabolic process	4/143	82/18723	0.00359955	0.048935	0.0399042	7040/2023/387/23433	4
191	0	GO:0072683	T cell extravasation	2/143	12/18723	0.00363612	0.0491704	0.0400961	3683/4267	2
192	0	GO:0002705	positive regulation of leukocyte mediated immunity	5/143	134/18723	0.00367954	0.0491704	0.0400961	7040/5788/259197/3689/56941	5
193	0	GO:0002831	regulation of response to biotic stimulus	8/143	327/18723	0.00368375	0.0491704	0.0400961	6352/58515/259197/10225/5094/9683/5770/9958	8
194	0	GO:0050731	positive regulation of peptidyl-tyrosine phosphorylation	6/143	193/18723	0.00369301	0.0491704	0.0400961	6352/7040/5788/960/8826/5770	6
195	1	GO:0031589	cell-substrate adhesion	17/159	363/18723	1.34126e-08	2.48942e-05	1.98275e-05	7450/1942/3791/7402/3655/22998/8322/2621/335/3397/3678/50488/1490/3491/2335/23499/87	17
196	1	GO:0001570	vasculogenesis	9/159	80/18723	2.53611e-08	2.48942e-05	1.98275e-05	10266/7498/3791/2022/8322/3726/677/7048/9444	9
197	1	GO:0007229	integrin-mediated signaling pathway	10/159	107/18723	2.54542e-08	2.48942e-05	1.98275e-05	3655/9510/335/667/3678/1490/102/1495/2335/9636	10
198	1	GO:1901342	regulation of vasculature development	16/159	348/18723	4.7395e-08	3.47643e-05	2.76887e-05	10266/1942/3791/1003/5797/2022/3087/10365/9314/9510/3397/3678/102/6678/7048/6772	16
199	1	GO:0007015	actin filament organization	17/159	442/18723	2.30142e-07	0.000135047	0.000107561	22998/23075/256949/6711/335/3397/1490/27289/1730/5962/1495/5339/29766/51474/87/4082/10458	17
200	1	GO:0009612	response to mechanical stimulus	12/159	216/18723	3.29589e-07	0.000161169	0.000128366	2022/54532/54407/9531/3725/2353/10628/5339/2354/7048/6772/3659	12
201	1	GO:0030099	myeloid cell differentiation	15/159	381/18723	9.18137e-07	0.00034601	0.000275587	972/2034/10365/351/3726/7538/677/3725/2353/9935/29766/87/7048/6772/9636	15
202	1	GO:0051017	actin filament bundle assembly	10/159	157/18723	9.4345e-07	0.00034601	0.000275587	22998/23075/335/3397/1490/5962/51474/87/4082/10458	10
203	1	GO:0061572	actin filament bundle organization	10/159	161/18723	1.18745e-06	0.000360355	0.000287012	22998/23075/335/3397/1490/5962/51474/87/4082/10458	10
204	1	GO:0051591	response to cAMP	8/159	93/18723	1.25269e-06	0.000360355	0.000287012	1843/351/677/3725/2353/6678/2354/6772	8
205	1	GO:0045765	regulation of angiogenesis	14/159	342/18723	1.36408e-06	0.000360355	0.000287012	10266/1942/3791/1003/5797/2022/3087/10365/9314/9510/3678/6678/7048/6772	14
206	1	GO:0007044	cell-substrate junction assembly	8/159	95/18723	1.47384e-06	0.000360355	0.000287012	3791/3655/22998/667/5339/2335/23499/87	8
207	1	GO:0070482	response to oxygen levels	14/159	347/18723	1.61797e-06	0.000365164	0.000290842	10266/2034/4508/1490/481/677/4538/4519/10397/4540/7048/5327/2308/10135	14
208	1	GO:0150115	cell-substrate junction organization	8/159	101/18723	2.34733e-06	0.000491934	0.00039181	3791/3655/22998/667/5339/2335/23499/87	8
209	1	GO:0034329	cell junction assembly	15/159	420/18723	3.06008e-06	0.000568442	0.000452747	10266/27253/3791/1003/5175/3655/22998/351/667/4301/1495/5339/2335/23499/87	15
210	1	GO:0001701	in utero embryonic development	14/159	367/18723	3.10988e-06	0.000568442	0.000452747	2034/3280/10365/9314/10161/3726/677/4538/102/3491/7048/6926/23764/5930	14
211	1	GO:0006119	oxidative phosphorylation	9/159	141/18723	3.29363e-06	0.000568442	0.000452747	4513/4512/4514/4508/4538/4519/4540/4539/4509	9
212	1	GO:0070371	ERK1 and ERK2 cascade	13/159	330/18723	5.01404e-06	0.000817288	0.000650945	972/3791/1843/7078/9314/2621/351/1490/677/1848/3491/467/2335	13
213	1	GO:0022904	respiratory electron transport chain	8/159	114/18723	5.82381e-06	0.000899319	0.000716281	4513/4512/4514/4538/4519/4540/5339/4539	8
214	1	GO:0030856	regulation of epithelial cell differentiation	9/159	154/18723	6.78314e-06	0.000995086	0.000792556	7498/1003/3280/3397/7538/677/6772/6926/23764	9
215	1	GO:0045446	endothelial cell differentiation	8/159	118/18723	7.52258e-06	0.00105101	0.0008371	7498/3791/54538/1003/5175/3397/4301/5962	8
216	1	GO:0030218	erythrocyte differentiation	8/159	120/18723	8.51798e-06	0.001128	0.000898417	2034/10365/7538/677/9935/29766/6772/9636	8
217	1	GO:1904019	epithelial cell apoptotic process	8/159	121/18723	9.05597e-06	0.001128	0.000898417	10266/3791/1003/2621/7538/677/7048/831	8
218	1	GO:0019646	aerobic electron transport chain	7/159	87/18723	9.22699e-06	0.001128	0.000898417	4513/4512/4514/4538/4519/4540/4539	7
219	1	GO:0031960	response to corticosteroid	9/159	167/18723	1.3053e-05	0.00152674	0.001216	1843/2022/1490/7538/677/2353/6678/2354/2308	9
220	1	GO:0070372	regulation of ERK1 and ERK2 cascade	12/159	309/18723	1.35294e-05	0.00152674	0.001216	972/3791/1843/7078/9314/2621/351/1490/1848/3491/467/2335	12
221	1	GO:0034101	erythrocyte homeostasis	8/159	129/18723	1.44878e-05	0.0015604	0.00124281	2034/10365/7538/677/9935/29766/6772/9636	8
222	1	GO:1903706	regulation of hemopoiesis	13/159	367/18723	1.5621e-05	0.0015604	0.00124281	972/3122/64332/2621/7538/677/3725/2353/9935/7048/6772/3659/9636	13
223	1	GO:0046683	response to organophosphorus	8/159	131/18723	1.62083e-05	0.0015604	0.00124281	1843/351/677/3725/2353/6678/2354/6772	8
224	1	GO:0042773	ATP synthesis coupled electron transport	7/159	95/18723	1.64868e-05	0.0015604	0.00124281	4513/4512/4514/4538/4519/4540/4539	7
225	1	GO:0042775	mitochondrial ATP synthesis coupled electron transport	7/159	95/18723	1.64868e-05	0.0015604	0.00124281	4513/4512/4514/4538/4519/4540/4539	7
226	1	GO:1904035	regulation of epithelial cell apoptotic process	7/159	96/18723	1.7658e-05	0.00161902	0.0012895	10266/3791/1003/2621/7538/677/831	7
227	1	GO:0010810	regulation of cell-substrate adhesion	10/159	221/18723	1.97583e-05	0.00175437	0.00139731	3791/7402/3655/22998/8322/335/50488/3491/2335/23499	10
228	1	GO:0036293	response to decreased oxygen levels	12/159	322/18723	2.03618e-05	0.00175437	0.00139731	10266/2034/1490/481/677/4538/4519/10397/4540/7048/5327/10135	12
229	1	GO:0003158	endothelium development	8/159	136/18723	2.12762e-05	0.00175437	0.00139731	7498/3791/54538/1003/5175/3397/4301/5962	8
230	1	GO:0048872	homeostasis of number of cells	11/159	272/18723	2.15261e-05	0.00175437	0.00139731	972/51705/80177/2034/10365/7538/677/9935/29766/6772/9636	11
231	1	GO:1902903	regulation of supramolecular fiber organization	13/159	383/18723	2.44323e-05	0.00193741	0.00154309	1003/22998/23075/256949/6711/335/351/3397/1490/5962/29766/51474/10458	13
232	1	GO:0046034	ATP metabolic process	11/159	277/18723	2.54597e-05	0.00196575	0.00156566	4513/4512/4514/4508/351/481/4538/4519/4540/4539/4509	11
233	1	GO:0110053	regulation of actin filament organization	11/159	278/18723	2.63169e-05	0.00197984	0.00157688	22998/23075/256949/6711/335/3397/1490/5962/29766/51474/10458	11
234	1	GO:0045333	cellular respiration	10/159	230/18723	2.78225e-05	0.00204078	0.00162542	4513/4512/4514/4508/4538/4519/4540/5339/4539/4509	10
235	1	GO:0007568	aging	12/159	339/18723	3.37145e-05	0.0023552	0.00187585	4512/4508/351/1490/4538/29994/1495/3725/2353/7048/6926/10135	12
236	1	GO:0048545	response to steroid hormone	12/159	339/18723	3.37145e-05	0.0023552	0.00187585	10266/1843/2022/1490/7538/677/2353/6678/10628/2354/7048/2308	12
237	1	GO:0009060	aerobic respiration	9/159	189/18723	3.48253e-05	0.00236437	0.00188315	4513/4512/4514/4508/4538/4519/4540/4539/4509	9
238	1	GO:0042542	response to hydrogen peroxide	8/159	146/18723	3.54575e-05	0.00236437	0.00188315	1843/10365/9314/4540/3725/10628/6772/2308	8
239	1	GO:0030835	negative regulation of actin filament depolymerization	5/159	45/18723	3.85124e-05	0.00249252	0.00198522	23075/6711/5962/29766/51474	5
240	1	GO:0014074	response to purine-containing compound	8/159	148/18723	3.90784e-05	0.00249252	0.00198522	1843/351/677/3725/2353/6678/2354/6772	8
241	1	GO:1901654	response to ketone	9/159	194/18723	4.27099e-05	0.00262316	0.00208927	10266/1843/10365/9314/2621/2353/10628/2354/2308	9
242	1	GO:0061028	establishment of endothelial barrier	5/159	46/18723	4.29147e-05	0.00262316	0.00208927	54538/1003/5175/4301/5962	5
243	1	GO:0043618	regulation of transcription from RNA polymerase II promoter in response to stress	5/159	47/18723	4.76964e-05	0.00279883	0.00222918	2034/10365/9531/467/3725	5
244	1	GO:0045646	regulation of erythrocyte differentiation	5/159	47/18723	4.76964e-05	0.00279883	0.00222918	7538/677/9935/6772/9636	5
245	1	GO:0031667	response to nutrient levels	14/159	474/18723	5.42524e-05	0.00300621	0.00239436	2621/335/7538/4519/54407/467/3725/6678/5339/7048/6772/2308/6427/10135	14
246	1	GO:0032956	regulation of actin cytoskeleton organization	12/159	358/18723	5.70962e-05	0.00300621	0.00239436	22998/23075/256949/6711/335/3397/1490/27289/5962/29766/51474/10458	12
247	1	GO:0030857	negative regulation of epithelial cell differentiation	5/159	49/18723	5.8488e-05	0.00300621	0.00239436	7498/3280/3397/6772/6926	5
248	1	GO:0034332	adherens junction organization	5/159	49/18723	5.8488e-05	0.00300621	0.00239436	10266/1003/102/5962/5339	5
249	1	GO:0002262	myeloid cell homeostasis	8/159	157/18723	5.94275e-05	0.00300621	0.00239436	2034/10365/7538/677/9935/29766/6772/9636	8
250	1	GO:1902107	positive regulation of leukocyte differentiation	8/159	157/18723	5.94275e-05	0.00300621	0.00239436	972/3122/64332/2621/677/3725/2353/7048	8
251	1	GO:1902600	proton transmembrane transport	8/159	157/18723	5.94275e-05	0.00300621	0.00239436	4513/4512/4514/4508/4538/4519/4540/4509	8
252	1	GO:1903708	positive regulation of hemopoiesis	8/159	157/18723	5.94275e-05	0.00300621	0.00239436	972/3122/64332/2621/677/3725/2353/7048	8
253	1	GO:1904036	negative regulation of epithelial cell apoptotic process	5/159	50/18723	6.45442e-05	0.00320971	0.00255643	10266/3791/1003/2621/831	5
254	1	GO:0042060	wound healing	13/159	422/18723	6.61358e-05	0.00323404	0.00257581	7450/3791/2621/667/3678/3491/6678/5339/2335/23499/7048/5327/221037	13
255	1	GO:0097084	vascular associated smooth muscle cell development	3/159	10/18723	6.90303e-05	0.00332025	0.00264448	10266/2022/3280	3
256	1	GO:0043620	regulation of DNA-templated transcription in response to stress	5/159	53/18723	8.56469e-05	0.00405303	0.00322812	2034/10365/9531/467/3725	5
257	1	GO:0071496	cellular response to external stimulus	11/159	320/18723	9.36799e-05	0.00425769	0.00339112	2022/2621/54407/9531/467/3725/2353/5339/3659/2308/10135	11
258	1	GO:0030834	regulation of actin filament depolymerization	5/159	54/18723	9.37442e-05	0.00425769	0.00339112	23075/6711/5962/29766/51474	5
259	1	GO:0045657	positive regulation of monocyte differentiation	3/159	11/18723	9.43251e-05	0.00425769	0.00339112	972/677/3725	3
260	1	GO:0038066	p38MAPK cascade	5/159	55/18723	0.000102417	0.00455291	0.00362625	7498/1843/50488/7538/677	5
261	1	GO:0006979	response to oxidative stress	13/159	446/18723	0.000115144	0.00504227	0.00401602	2034/1843/4512/10365/9314/351/4540/3725/4170/2353/10628/6772/2308	13
262	1	GO:0000302	response to reactive oxygen species	9/159	222/18723	0.00012037	0.0051936	0.00413655	1843/10365/9314/4540/3725/2353/10628/6772/2308	9
263	1	GO:0022900	electron transport chain	8/159	175/18723	0.000126915	0.00539664	0.00429826	4513/4512/4514/4538/4519/4540/5339/4539	8
264	1	GO:1902105	regulation of leukocyte differentiation	10/159	279/18723	0.00013954	0.00584871	0.00465832	972/3122/64332/2621/677/3725/2353/9935/7048/3659	10
265	1	GO:0030042	actin filament depolymerization	5/159	59/18723	0.000143423	0.00592682	0.00472053	23075/6711/5962/29766/51474	5
266	1	GO:0060317	cardiac epithelial to mesenchymal transition	4/159	32/18723	0.000149615	0.00608924	0.0048499	1942/2022/7048/6926	4
267	1	GO:0032970	regulation of actin filament-based process	12/159	397/18723	0.000151505	0.00608924	0.0048499	22998/23075/256949/6711/335/3397/1490/27289/5962/29766/51474/10458	12
268	1	GO:0052547	regulation of peptidase activity	13/159	461/18723	0.000159623	0.00632882	0.00504071	7498/1942/55075/7078/8743/9314/2621/351/1490/51232/3491/2335/831	13
269	1	GO:2000352	negative regulation of endothelial cell apoptotic process	4/159	34/18723	0.000190421	0.00744927	0.00593312	10266/3791/1003/2621	4
270	1	GO:0032233	positive regulation of actin filament bundle assembly	5/159	63/18723	0.000195945	0.00756452	0.00602491	22998/23075/335/3397/1490	5
271	1	GO:0001885	endothelial cell development	5/159	64/18723	0.000211107	0.008044	0.00640681	54538/1003/5175/4301/5962	5
272	1	GO:0007178	transmembrane receptor protein serine/threonine kinase signaling pathway	11/159	355/18723	0.000231676	0.00871458	0.0069409	1003/2022/3280/6711/3397/51232/3491/3725/2353/7048/7431	11
273	1	GO:0003279	cardiac septum development	6/159	103/18723	0.00024754	0.00907855	0.00723079	2022/3280/7798/3491/7048/6926	6
274	1	GO:0045639	positive regulation of myeloid cell differentiation	6/159	103/18723	0.00024754	0.00907855	0.00723079	972/677/3725/2353/6772/9636	6
275	1	GO:1901653	cellular response to peptide	11/159	359/18723	0.00025503	0.00920789	0.00733381	10365/9314/23371/351/3397/677/6772/7431/2308/10458/10135	11
276	1	GO:0048661	positive regulation of smooth muscle cell proliferation	6/159	104/18723	0.000260875	0.00920789	0.00733381	10203/9510/3725/7048/6772/10135	6
277	1	GO:0030513	positive regulation of BMP signaling pathway	4/159	37/18723	0.000265868	0.00920789	0.00733381	1003/2022/3280/3491	4
278	1	GO:0032570	response to progesterone	4/159	37/18723	0.000265868	0.00920789	0.00733381	10266/2353/10628/2354	4
279	1	GO:0007162	negative regulation of cell adhesion	10/159	303/18723	0.000271353	0.00920789	0.00733381	972/1843/8322/23075/9314/335/27289/102/5962/3659	10
280	1	GO:0051384	response to glucocorticoid	7/159	148/18723	0.000274098	0.00920789	0.00733381	1843/7538/677/2353/6678/2354/2308	7
281	1	GO:0032231	regulation of actin filament bundle assembly	6/159	105/18723	0.000274769	0.00920789	0.00733381	22998/23075/335/3397/1490/5962	6
282	1	GO:0060411	cardiac septum morphogenesis	5/159	68/18723	0.000280864	0.00920789	0.00733381	2022/3280/3491/7048/6926	5
283	1	GO:0010952	positive regulation of peptidase activity	8/159	197/18723	0.000284974	0.00920789	0.00733381	7498/1942/55075/8743/351/1490/3491/2335	8
284	1	GO:0016525	negative regulation of angiogenesis	7/159	149/18723	0.000285589	0.00920789	0.00733381	5797/3087/10365/9314/9510/6678/6772	7
285	1	GO:0051592	response to calcium ion	7/159	149/18723	0.000285589	0.00920789	0.00733381	1843/3726/4519/2353/6678/10628/2354	7
286	1	GO:0048568	embryonic organ development	12/159	427/18723	0.000295534	0.00942496	0.00750669	1942/3791/2034/2022/3280/3726/677/3491/9935/7048/6926/5930	12
287	1	GO:0001666	response to hypoxia	10/159	307/18723	0.000301176	0.0094502	0.0075268	10266/2034/481/677/4538/4519/10397/4540/7048/5327	10
288	1	GO:2000181	negative regulation of blood vessel morphogenesis	7/159	151/18723	0.000309732	0.0094502	0.0075268	5797/3087/10365/9314/9510/6678/6772	7
289	1	GO:0051770	positive regulation of nitric-oxide synthase biosynthetic process	3/159	16/18723	0.000310291	0.0094502	0.0075268	3791/6772/10135	3
290	1	GO:2001212	regulation of vasculogenesis	3/159	16/18723	0.000310291	0.0094502	0.0075268	10266/7498/3791	3
291	1	GO:0045216	cell-cell junction organization	8/159	200/18723	0.000315491	0.0094502	0.0075268	10266/1003/5175/4301/102/5962/1495/5339	8
292	1	GO:0022604	regulation of cell morphogenesis	10/159	309/18723	0.000317087	0.0094502	0.0075268	3791/8322/335/27289/5962/51177/6678/2335/23499/10458	10
293	1	GO:0097305	response to alcohol	9/159	253/18723	0.000318872	0.0094502	0.0075268	10365/9314/4538/4519/1495/2353/6678/2354/7048	9
294	1	GO:1901343	negative regulation of vasculature development	7/159	152/18723	0.000322404	0.00945933	0.00753407	5797/3087/10365/9314/9510/6678/6772	7
295	1	GO:0052548	regulation of endopeptidase activity	12/159	432/18723	0.000328323	0.00953762	0.00759643	7498/1942/55075/7078/8743/9314/2621/351/1490/51232/3491/831	12
296	1	GO:0003281	ventricular septum development	5/159	71/18723	0.000343711	0.00988676	0.0078745	3280/7798/3491/7048/6926	5
297	1	GO:0010038	response to metal ion	11/159	373/18723	0.000353079	0.0100576	0.00801059	1843/4512/351/3726/4519/10397/3725/2353/6678/10628/2354	11
298	1	GO:0045785	positive regulation of cell adhesion	12/159	437/18723	0.00036415	0.0101543	0.00808759	972/3791/3122/7402/3655/3280/64332/335/4301/3491/2335/7048	12
299	1	GO:0050673	epithelial cell proliferation	12/159	437/18723	0.00036415	0.0101543	0.00808759	7498/3791/5797/3280/335/4781/3397/7538/677/6678/6772/3487	12
300	1	GO:1901880	negative regulation of protein depolymerization	5/159	72/18723	0.000366856	0.0101543	0.00808759	23075/6711/5962/29766/51474	5
301	1	GO:0015980	energy derivation by oxidation of organic compounds	10/159	318/18723	0.000397657	0.010904	0.0086847	4513/4512/4514/4508/4538/4519/4540/5339/4539/4509	10
302	1	GO:0002573	myeloid leukocyte differentiation	8/159	208/18723	0.000410124	0.0111417	0.00887403	972/351/3726/677/3725/2353/9935/7048	8
303	1	GO:0045637	regulation of myeloid cell differentiation	8/159	210/18723	0.000437071	0.0117648	0.00937032	972/7538/677/3725/2353/9935/6772/9636	8
304	1	GO:0060716	labyrinthine layer blood vessel development	3/159	18/18723	0.000446533	0.0119102	0.00948615	3280/3726/3491	3
305	1	GO:0022407	regulation of cell-cell adhesion	12/159	448/18723	0.000454778	0.0119515	0.00951903	972/3122/23075/3280/9314/64332/335/50488/4301/5962/7048/3659	12
306	1	GO:0003205	cardiac chamber development	7/159	161/18723	0.000456228	0.0119515	0.00951903	2022/3280/9510/7798/3491/7048/6926	7
307	1	GO:0051494	negative regulation of cytoskeleton organization	7/159	163/18723	0.000491258	0.0127553	0.0101592	1003/23075/256949/6711/5962/29766/51474	7
308	1	GO:0060711	labyrinthine layer development	4/159	44/18723	0.000521844	0.0134306	0.0106971	3280/3726/677/3491	4
309	1	GO:0043297	apical junction assembly	5/159	78/18723	0.000531395	0.0134406	0.010705	10266/1003/5175/4301/1495	5
310	1	GO:0070373	negative regulation of ERK1 and ERK2 cascade	5/159	78/18723	0.000531395	0.0134406	0.010705	1843/7078/9314/1848/467	5
311	1	GO:0098742	cell-cell adhesion via plasma-membrane adhesion molecules	9/159	273/18723	0.000553797	0.0138875	0.011061	27253/54538/1003/5175/5797/9314/335/5819/7048	9
312	1	GO:1902904	negative regulation of supramolecular fiber organization	7/159	167/18723	0.000567749	0.0140141	0.0111618	1003/23075/256949/6711/5962/29766/51474	7
313	1	GO:0071364	cellular response to epidermal growth factor stimulus	4/159	45/18723	0.000568999	0.0140141	0.0111618	3397/7538/677/10458	4
314	1	GO:0003206	cardiac chamber morphogenesis	6/159	121/18723	0.000587159	0.0140141	0.0111618	2022/3280/9510/3491/7048/6926	6
315	1	GO:0045931	positive regulation of mitotic cell cycle	6/159	121/18723	0.000587159	0.0140141	0.0111618	3280/9510/351/5514/5962/29766	6
316	1	GO:0044706	multi-multicellular organism process	8/159	220/18723	0.000594263	0.0140141	0.0111618	10266/3726/54407/2353/2354/7048/23764/10135	8
317	1	GO:0032272	negative regulation of protein polymerization	5/159	80/18723	0.000596949	0.0140141	0.0111618	1003/256949/6711/5962/29766	5
318	1	GO:0120193	tight junction organization	5/159	80/18723	0.000596949	0.0140141	0.0111618	10266/1003/5175/4301/5339	5
319	1	GO:0009410	response to xenobiotic stimulus	12/159	462/18723	0.000597055	0.0140141	0.0111618	5797/2022/2621/335/4519/1848/3725/2353/10628/2354/7048/6772	12
320	1	GO:0071260	cellular response to mechanical stimulus	5/159	81/18723	0.000631914	0.0146757	0.0116888	2022/54407/9531/5339/3659	5
321	1	GO:0003231	cardiac ventricle development	6/159	123/18723	0.000640251	0.0146757	0.0116888	2022/3280/7798/3491/7048/6926	6
322	1	GO:0010811	positive regulation of cell-substrate adhesion	6/159	123/18723	0.000640251	0.0146757	0.0116888	3791/7402/3655/335/3491/2335	6
323	1	GO:0002274	myeloid leukocyte activation	8/159	223/18723	0.000649431	0.0147708	0.0117645	972/351/5819/3459/10397/102/7048/10135	8
324	1	GO:0001892	embryonic placenta development	5/159	82/18723	0.000668391	0.0149699	0.0119231	2034/3280/3726/677/3491	5
325	1	GO:0043242	negative regulation of protein-containing complex disassembly	5/159	82/18723	0.000668391	0.0149699	0.0119231	23075/6711/5962/29766/51474	5
326	1	GO:0006123	mitochondrial electron transport, cytochrome c to oxygen	3/159	21/18723	0.000714326	0.0153784	0.0122485	4513/4512/4514	3
327	1	GO:0045655	regulation of monocyte differentiation	3/159	21/18723	0.000714326	0.0153784	0.0122485	972/677/3725	3
328	1	GO:0051767	nitric-oxide synthase biosynthetic process	3/159	21/18723	0.000714326	0.0153784	0.0122485	3791/6772/10135	3
329	1	GO:0051769	regulation of nitric-oxide synthase biosynthetic process	3/159	21/18723	0.000714326	0.0153784	0.0122485	3791/6772/10135	3
330	1	GO:0071498	cellular response to fluid shear stress	3/159	21/18723	0.000714326	0.0153784	0.0122485	10365/9314/5339	3
331	1	GO:0007584	response to nutrient	7/159	174/18723	0.000724179	0.0153784	0.0122485	2621/335/4519/6678/7048/6772/6427	7
332	1	GO:0045619	regulation of lymphocyte differentiation	7/159	174/18723	0.000724179	0.0153784	0.0122485	972/3122/64332/2621/677/7048/3659	7
333	1	GO:2001238	positive regulation of extrinsic apoptotic signaling pathway	4/159	48/18723	0.000728563	0.0153784	0.0122485	7078/8743/467/1495	4
334	1	GO:0001667	ameboidal-type cell migration	12/159	475/18723	0.000761027	0.015949	0.0127029	1942/3791/1003/5797/9314/335/3397/6678/5339/2335/23499/7048	12
335	1	GO:0070849	response to epidermal growth factor	4/159	49/18723	0.000788125	0.0163997	0.0130619	3397/7538/677/10458	4
336	1	GO:0030324	lung development	7/159	177/18723	0.000800867	0.0165475	0.0131796	2034/3280/10365/4781/1490/6678/7048	7
337	1	GO:0055093	response to hyperoxia	3/159	22/18723	0.00082198	0.016865	0.0134324	4508/4519/2308	3
338	1	GO:0009266	response to temperature stimulus	7/159	178/18723	0.000827808	0.0168666	0.0134337	4513/11080/4519/9531/2353/3310/2308	7
339	1	GO:0007160	cell-matrix adhesion	8/159	233/18723	0.000863912	0.0174808	0.0139229	3791/7402/22998/50488/1490/2335/23499/87	8
340	1	GO:1901879	regulation of protein depolymerization	5/159	87/18723	0.000874922	0.0175215	0.0139554	23075/6711/5962/29766/51474	5
341	1	GO:0043409	negative regulation of MAPK cascade	7/159	180/18723	0.000883839	0.0175215	0.0139554	1942/1843/7078/9314/1848/467/2308	7
342	1	GO:0048660	regulation of smooth muscle cell proliferation	7/159	180/18723	0.000883839	0.0175215	0.0139554	10203/9314/9510/3725/7048/6772/10135	7
343	1	GO:2000116	regulation of cysteine-type endopeptidase activity	8/159	235/18723	0.000912953	0.017593	0.0140123	7498/55075/8743/9314/2621/1490/3491/831	8
344	1	GO:0030323	respiratory tube development	7/159	181/18723	0.000912954	0.017593	0.0140123	2034/3280/10365/4781/1490/6678/7048	7
345	1	GO:0045766	positive regulation of angiogenesis	7/159	181/18723	0.000912954	0.017593	0.0140123	10266/3791/1003/2022/9314/3678/7048	7
346	1	GO:1904018	positive regulation of vasculature development	7/159	181/18723	0.000912954	0.017593	0.0140123	10266/3791/1003/2022/9314/3678/7048	7
347	1	GO:0045104	intermediate filament cytoskeleton organization	4/159	51/18723	0.000917426	0.017593	0.0140123	667/5339/23499/7431	4
348	1	GO:0035264	multicellular organism growth	6/159	132/18723	0.000926789	0.0176571	0.0140634	10365/23371/351/677/5339/5930	6
349	1	GO:0010631	epithelial cell migration	10/159	357/18723	0.000969975	0.0183607	0.0146237	1942/3791/1003/5797/9314/335/3397/6678/23499/7048	10
350	1	GO:0045103	intermediate filament-based process	4/159	52/18723	0.000987369	0.0185701	0.0147906	667/5339/23499/7431	4
351	1	GO:0048659	smooth muscle cell proliferation	7/159	184/18723	0.00100486	0.0186599	0.0148621	10203/9314/9510/3725/7048/6772/10135	7
352	1	GO:0055001	muscle cell development	7/159	184/18723	0.00100486	0.0186599	0.0148621	10266/2022/3280/5339/29766/87/6926	7
353	1	GO:0051403	stress-activated MAPK cascade	8/159	239/18723	0.00101774	0.0187802	0.0149578	7498/1843/351/50488/1490/7538/677/2308	8
354	1	GO:0090132	epithelium migration	10/159	360/18723	0.00103322	0.0188991	0.0150526	1942/3791/1003/5797/9314/335/3397/6678/23499/7048	10
355	1	GO:0007369	gastrulation	7/159	185/18723	0.00103707	0.0188991	0.0150526	1843/9314/335/2114/3678/2335/7048	7
356	1	GO:1903131	mononuclear cell differentiation	11/159	426/18723	0.00105731	0.0191491	0.0152516	972/3122/3087/64332/2621/677/3725/9935/7048/3659/3955	11
357	1	GO:0003181	atrioventricular valve morphogenesis	3/159	24/18723	0.00106695	0.0192052	0.0152964	1942/3491/7048	3
358	1	GO:1902893	regulation of pri-miRNA transcription by RNA polymerase II	4/159	54/18723	0.00113836	0.0202459	0.0161252	9314/4781/3725/2353	4
359	1	GO:0008064	regulation of actin polymerization or depolymerization	7/159	188/18723	0.00113857	0.0202459	0.0161252	23075/256949/6711/5962/29766/51474/10458	7
360	1	GO:0090130	tissue migration	10/159	365/18723	0.00114611	0.0202572	0.0161343	1942/3791/1003/5797/9314/335/3397/6678/23499/7048	10
361	1	GO:0030832	regulation of actin filament length	7/159	189/18723	0.00117409	0.020554	0.0163707	23075/256949/6711/5962/29766/51474/10458	7
362	1	GO:0106027	neuron projection organization	5/159	93/18723	0.00118153	0.020554	0.0163707	1942/351/102/85461/10458	5
363	1	GO:0090287	regulation of cellular response to growth factor stimulus	9/159	304/18723	0.00118392	0.020554	0.0163707	7498/1003/2022/3087/8322/3280/3678/51232/3491	9
364	1	GO:0061614	pri-miRNA transcription by RNA polymerase II	4/159	55/18723	0.00121961	0.0210036	0.0167288	9314/4781/3725/2353	4
365	1	GO:0031668	cellular response to extracellular stimulus	8/159	246/18723	0.00122414	0.0210036	0.0167288	2621/54407/467/3725/2353/5339/2308/10135	8
366	1	GO:0031098	stress-activated protein kinase signaling cascade	8/159	247/18723	0.00125617	0.0214279	0.0170667	7498/1843/351/50488/1490/7538/677/2308	8
367	1	GO:0045862	positive regulation of proteolysis	10/159	372/18723	0.00132095	0.022341	0.0177939	7498/1942/55075/8743/351/1490/3491/127544/2335/25897	10
368	1	GO:0007565	female pregnancy	7/159	193/18723	0.00132493	0.022341	0.0177939	10266/3726/54407/2353/2354/7048/10135	7
369	1	GO:0030510	regulation of BMP signaling pathway	5/159	96/18723	0.00136164	0.0228289	0.0181825	1003/2022/3280/51232/3491	5
370	1	GO:0030098	lymphocyte differentiation	10/159	374/18723	0.00137471	0.0229171	0.0182528	972/3122/3087/64332/2621/677/9935/7048/3659/3955	10
371	1	GO:0035335	peptidyl-tyrosine dephosphorylation	5/159	97/18723	0.00142595	0.0236369	0.0188261	5787/5797/1843/23371/1848	5
372	1	GO:0009743	response to carbohydrate	8/159	253/18723	0.00146265	0.024109	0.0192021	10203/2621/1490/677/6678/10628/7048/10135	8
373	1	GO:0002763	positive regulation of myeloid leukocyte differentiation	4/159	58/18723	0.00148761	0.0241326	0.0192209	972/677/3725/2353	4
374	1	GO:0045604	regulation of epidermal cell differentiation	4/159	58/18723	0.00148761	0.0241326	0.0192209	3280/7538/677/23764	4
375	1	GO:0003171	atrioventricular valve development	3/159	27/18723	0.00151343	0.0241326	0.0192209	1942/3491/7048	3
376	1	GO:0003272	endocardial cushion formation	3/159	27/18723	0.00151343	0.0241326	0.0192209	2022/7048/6926	3
377	1	GO:0032967	positive regulation of collagen biosynthetic process	3/159	27/18723	0.00151343	0.0241326	0.0192209	2022/1490/7431	3
378	1	GO:0060333	interferon-gamma-mediated signaling pathway	3/159	27/18723	0.00151343	0.0241326	0.0192209	3459/6772/3659	3
379	1	GO:0050678	regulation of epithelial cell proliferation	10/159	381/18723	0.00157712	0.0248742	0.0198116	7498/3791/5797/3280/4781/3397/7538/677/6678/6772	10
380	1	GO:0048010	vascular endothelial growth factor receptor signaling pathway	4/159	59/18723	0.00158537	0.0248742	0.0198116	3791/3087/8322/3678	4
381	1	GO:2000351	regulation of endothelial cell apoptotic process	4/159	59/18723	0.00158537	0.0248742	0.0198116	10266/3791/1003/2621	4
382	1	GO:0030217	T cell differentiation	8/159	257/18723	0.00161467	0.0251991	0.0200704	972/3122/64332/677/9935/7048/3659/3955	8
383	1	GO:0042692	muscle cell differentiation	10/159	384/18723	0.00167097	0.0258767	0.02061	10266/2022/3280/51177/5339/29766/87/85461/6926/9444	10
384	1	GO:0010464	regulation of mesenchymal cell proliferation	3/159	28/18723	0.00168454	0.0258767	0.02061	4781/7048/6772	3
385	1	GO:0010714	positive regulation of collagen metabolic process	3/159	28/18723	0.00168454	0.0258767	0.02061	2022/1490/7431	3
386	1	GO:0009913	epidermal cell differentiation	7/159	202/18723	0.00171977	0.0262802	0.0209314	3280/9314/7538/677/10628/5339/23764	7
387	1	GO:0060541	respiratory system development	7/159	203/18723	0.00176874	0.0268885	0.0214159	2034/3280/10365/4781/1490/6678/7048	7
388	1	GO:0030902	hindbrain development	6/159	151/18723	0.00184787	0.0278033	0.0221445	8322/4512/3280/4781/4538/9935	6
389	1	GO:2001236	regulation of extrinsic apoptotic signaling pathway	6/159	151/18723	0.00184787	0.0278033	0.0221445	3655/7078/8743/467/1495/4170	6
390	1	GO:0045621	positive regulation of lymphocyte differentiation	5/159	104/18723	0.0019406	0.0290496	0.0231371	972/3122/64332/2621/7048	5
391	1	GO:0008360	regulation of cell shape	6/159	154/18723	0.00204076	0.0303938	0.0242078	3791/27289/5962/51177/2335/10458	6
392	1	GO:0036296	response to increased oxygen levels	3/159	30/18723	0.00206192	0.0304004	0.024213	4508/4519/2308	3
393	1	GO:0060674	placenta blood vessel development	3/159	30/18723	0.00206192	0.0304004	0.024213	3280/3726/3491	3
394	1	GO:0043281	regulation of cysteine-type endopeptidase activity involved in apoptotic process	7/159	209/18723	0.00208574	0.0304456	0.024249	7498/55075/8743/9314/2621/1490/3491	7
395	1	GO:1902905	positive regulation of supramolecular fiber organization	7/159	209/18723	0.00208574	0.0304456	0.024249	22998/23075/335/351/3397/1490/10458	7
396	1	GO:0061564	axon development	11/159	467/18723	0.00218574	0.0317474	0.0252858	1942/54538/5797/9314/335/351/4781/1495/2335/23499/10458	11
397	1	GO:0030837	negative regulation of actin filament polymerization	4/159	65/18723	0.00226747	0.0324525	0.0258474	256949/6711/5962/29766	4
398	1	GO:0045682	regulation of epidermis development	4/159	65/18723	0.00226747	0.0324525	0.0258474	3280/7538/677/23764	4
399	1	GO:0072577	endothelial cell apoptotic process	4/159	65/18723	0.00226747	0.0324525	0.0258474	10266/3791/1003/2621	4
400	1	GO:0062197	cellular response to chemical stress	9/159	337/18723	0.00239252	0.0340759	0.0271405	2034/10365/9314/677/3725/4170/2353/5339/2308	9
401	1	GO:0008154	actin polymerization or depolymerization	7/159	218/18723	0.00264171	0.0374434	0.0298225	23075/256949/6711/5962/29766/51474/10458	7
402	1	GO:0046686	response to cadmium ion	4/159	68/18723	0.00267443	0.0377248	0.0300467	4519/3725/2353/6678	4
403	1	GO:0043542	endothelial cell migration	8/159	279/18723	0.00268884	0.0377467	0.0300641	1942/3791/1003/5797/9314/335/3397/6678	8
404	1	GO:0097191	extrinsic apoptotic signaling pathway	7/159	219/18723	0.00270989	0.0378197	0.0301223	3655/7078/8743/9531/467/1495/4170	7
405	1	GO:0030947	regulation of vascular endothelial growth factor receptor signaling pathway	3/159	33/18723	0.00271982	0.0378197	0.0301223	3087/8322/3678	3
406	1	GO:0002064	epithelial cell development	7/159	220/18723	0.00277942	0.0384661	0.0306371	54538/1003/5175/4301/5962/5339/7431	7
407	1	GO:0003143	embryonic heart tube morphogenesis	4/159	69/18723	0.0028205	0.0388514	0.030944	2022/3280/7048/6926	4
408	1	GO:0043434	response to peptide hormone	10/159	414/18723	0.00288289	0.0395118	0.03147	3087/8743/23371/1490/677/4519/6678/6772/2308/10458	10
409	1	GO:0051261	protein depolymerization	5/159	114/18723	0.00289538	0.0395118	0.03147	23075/6711/5962/29766/51474	5
410	1	GO:0051085	chaperone cofactor-dependent protein refolding	3/159	34/18723	0.0029646	0.0401829	0.0320044	972/11080/3310	3
411	1	GO:0070830	bicellular tight junction assembly	4/159	70/18723	0.00297194	0.0401829	0.0320044	10266/1003/5175/4301	4
412	1	GO:1901989	positive regulation of cell cycle phase transition	5/159	115/18723	0.00300662	0.0404652	0.0322293	9510/351/5514/5962/29766	5
413	1	GO:0007156	homophilic cell adhesion via plasma membrane adhesion molecules	6/159	167/18723	0.00305751	0.0409424	0.0326094	27253/54538/1003/5175/5797/5819	6
414	1	GO:0019062	virion attachment to host cell	2/159	10/18723	0.00308394	0.0409424	0.0326094	2621/5819	2
415	1	GO:0090647	modulation of age-related behavioral decline	2/159	10/18723	0.00308394	0.0409424	0.0326094	351/29994	2
416	1	GO:0021782	glial cell development	5/159	116/18723	0.00312091	0.0412041	0.0328178	351/3459/10397/5339/7431	5
417	1	GO:0010001	glial cell differentiation	7/159	225/18723	0.00314784	0.0412041	0.0328178	3280/351/4781/3459/10397/5339/7431	7
418	1	GO:0099173	postsynapse organization	6/159	168/18723	0.00314896	0.0412041	0.0328178	1942/10397/102/87/85461/10458	6
419	1	GO:0006091	generation of precursor metabolites and energy	11/159	490/18723	0.00315982	0.0412041	0.0328178	4513/4512/4514/4508/351/4538/4519/4540/5339/4539/4509	11
420	1	GO:0001569	branching involved in blood vessel morphogenesis	3/159	35/18723	0.00322251	0.0416513	0.033174	3791/2022/7048	3
421	1	GO:0034405	response to fluid shear stress	3/159	35/18723	0.00322251	0.0416513	0.033174	10365/9314/5339	3
422	1	GO:0009896	positive regulation of catabolic process	11/159	492/18723	0.00325883	0.041936	0.0334007	3791/335/351/7538/677/5962/9531/127544/29116/2308/25897	11
423	1	GO:0048608	reproductive structure development	10/159	424/18723	0.00341549	0.0436201	0.0347421	2034/8322/3280/8743/9510/3726/677/3491/1495/6926	10
424	1	GO:0051145	smooth muscle cell differentiation	4/159	73/18723	0.00345945	0.0436201	0.0347421	10266/2022/3280/6926	4
425	1	GO:0045444	fat cell differentiation	7/159	229/18723	0.00346858	0.0436201	0.0347421	3280/9314/7538/10124/677/9935/2308	7
426	1	GO:0060485	mesenchyme development	8/159	291/18723	0.00347406	0.0436201	0.0347421	1942/2022/3280/677/2335/7048/6772/6926	8
427	1	GO:0003203	endocardial cushion morphogenesis	3/159	36/18723	0.00349377	0.0436201	0.0347421	2022/7048/6926	3
428	1	GO:0030224	monocyte differentiation	3/159	36/18723	0.00349377	0.0436201	0.0347421	972/677/3725	3
429	1	GO:0051385	response to mineralocorticoid	3/159	36/18723	0.00349377	0.0436201	0.0347421	1490/2353/2354	3
430	1	GO:0050808	synapse organization	10/159	426/18723	0.00353086	0.0437665	0.0348587	1942/27253/351/10397/102/6678/87/85461/831/10458	10
431	1	GO:0007219	Notch signaling pathway	6/159	172/18723	0.00353533	0.0437665	0.0348587	3280/351/102/7048/23013/3955	6
432	1	GO:0031331	positive regulation of cellular catabolic process	10/159	427/18723	0.00358969	0.0440503	0.0350847	3791/335/351/7538/677/5962/9531/127544/2308/25897	10
433	1	GO:0061458	reproductive system development	10/159	427/18723	0.00358969	0.0440503	0.0350847	2034/8322/3280/8743/9510/3726/677/3491/1495/6926	10
434	1	GO:0002761	regulation of myeloid leukocyte differentiation	5/159	120/18723	0.00360957	0.0440503	0.0350847	972/677/3725/2353/9935	5
435	1	GO:0003151	outflow tract morphogenesis	4/159	74/18723	0.00363332	0.0440503	0.0350847	2022/3280/7048/6926	4
436	1	GO:0120192	tight junction assembly	4/159	74/18723	0.00363332	0.0440503	0.0350847	10266/1003/5175/4301	4
437	1	GO:0001704	formation of primary germ layer	5/159	121/18723	0.00373985	0.0447053	0.0356064	1843/9314/2114/3678/2335	5
438	1	GO:0043244	regulation of protein-containing complex disassembly	5/159	121/18723	0.00373985	0.0447053	0.0356064	23075/6711/5962/29766/51474	5
439	1	GO:0034115	negative regulation of heterotypic cell-cell adhesion	2/159	11/18723	0.00374829	0.0447053	0.0356064	9314/335	2
440	1	GO:0070587	regulation of cell-cell adhesion involved in gastrulation	2/159	11/18723	0.00374829	0.0447053	0.0356064	9314/335	2
441	1	GO:0002688	regulation of leukocyte chemotaxis	5/159	122/18723	0.00387347	0.0460111	0.0366465	972/1843/23075/2621/102	5
442	1	GO:0043534	blood vessel endothelial cell migration	6/159	176/18723	0.00395592	0.0468011	0.0372757	1942/3791/1003/9314/335/3397	6
443	1	GO:0001937	negative regulation of endothelial cell proliferation	4/159	76/18723	0.00399868	0.0469285	0.0373771	7498/5797/6678/6772	4
444	1	GO:0031100	animal organ regeneration	4/159	76/18723	0.00399868	0.0469285	0.0373771	2621/335/4519/7048	4
445	1	GO:0035886	vascular associated smooth muscle cell differentiation	3/159	38/18723	0.00407716	0.0476097	0.0379197	10266/2022/3280	3
446	1	GO:0048762	mesenchymal cell differentiation	7/159	236/18723	0.00408917	0.0476097	0.0379197	1942/2022/3280/2335/7048/6772/6926	7
447	1	GO:0007492	endoderm development	4/159	77/18723	0.00419035	0.048502	0.0386304	1843/3678/677/2335	4
448	1	GO:0051271	negative regulation of cellular component movement	9/159	367/18723	0.00419888	0.048502	0.0386304	972/5797/1843/22998/2022/9314/4301/1495/87	9
449	1	GO:0030198	extracellular matrix organization	8/159	301/18723	0.00425542	0.0489624	0.0389971	10266/2022/9510/2621/351/1490/102/3491	8
450	1	GO:0010950	positive regulation of endopeptidase activity	6/159	179/18723	0.0042949	0.0489689	0.0390022	7498/1942/55075/8743/1490/3491	6
451	1	GO:0043062	extracellular structure organization	8/159	302/18723	0.00434045	0.0489689	0.0390022	10266/2022/9510/2621/351/1490/102/3491	8
452	1	GO:0035050	embryonic heart tube development	4/159	78/18723	0.00438813	0.0489689	0.0390022	2022/3280/7048/6926	4
453	1	GO:0002347	response to tumor cell	3/159	39/18723	0.00438969	0.0489689	0.0390022	9314/5819/10628	3
454	1	GO:0010463	mesenchymal cell proliferation	3/159	39/18723	0.00438969	0.0489689	0.0390022	4781/7048/6772	3
455	1	GO:0051084	'de novo' posttranslational protein folding	3/159	39/18723	0.00438969	0.0489689	0.0390022	972/11080/3310	3
456	1	GO:2000516	positive regulation of CD4-positive, alpha-beta T cell activation	3/159	39/18723	0.00438969	0.0489689	0.0390022	3122/64332/7048	3
457	1	GO:2001235	positive regulation of apoptotic signaling pathway	5/159	126/18723	0.00444225	0.0489689	0.0390022	7078/8743/467/1495/4170	5
458	1	GO:0044650	adhesion of symbiont to host cell	2/159	12/18723	0.00447296	0.0489689	0.0390022	2621/5819	2
459	1	GO:0045602	negative regulation of endothelial cell differentiation	2/159	12/18723	0.00447296	0.0489689	0.0390022	7498/3397	2
460	1	GO:0070586	cell-cell adhesion involved in gastrulation	2/159	12/18723	0.00447296	0.0489689	0.0390022	9314/335	2
461	1	GO:0097201	negative regulation of transcription from RNA polymerase II promoter in response to stress	2/159	12/18723	0.00447296	0.0489689	0.0390022	9531/3725	2
462	1	GO:2001214	positive regulation of vasculogenesis	2/159	12/18723	0.00447296	0.0489689	0.0390022	10266/3791	2
463	1	GO:0045229	external encapsulating structure organization	8/159	304/18723	0.00451442	0.049239	0.0392174	10266/2022/9510/2621/351/1490/102/3491	8
464	2	GO:0034329	cell junction assembly	20/165	420/18723	9.31108e-10	2.77843e-06	2.01707e-06	2701/5175/2823/10266/9647/23499/3915/351/27253/3655/4649/4301/7082/1495/5339/1969/23654/87/667/9475	20
465	2	GO:1901342	regulation of vasculature development	17/165	348/18723	1.25923e-08	1.325e-05	9.61917e-06	23166/5764/4086/285/10266/1942/2022/10365/25960/7082/102/3678/1969/9314/9510/7048/9475	17
466	2	GO:0007015	actin filament organization	19/165	442/18723	1.3321e-08	1.325e-05	9.61917e-06	6366/6711/5629/256949/9647/6709/10458/120/4082/9124/7082/1495/5339/87/9535/55704/1490/9475/27289	19
467	2	GO:0003158	endothelium development	11/165	136/18723	3.35764e-08	2.5048e-05	1.81842e-05	5764/2701/5175/5629/54538/7498/5138/4301/7082/652/9475	11
468	2	GO:0045765	regulation of angiogenesis	16/165	342/18723	6.28433e-08	3.75049e-05	2.72277e-05	23166/5764/4086/285/10266/1942/2022/10365/25960/7082/3678/1969/9314/9510/7048/9475	16
469	2	GO:0045446	endothelial cell differentiation	10/165	118/18723	9.24598e-08	4.59833e-05	3.33828e-05	5764/5175/5629/54538/7498/5138/4301/7082/652/9475	10
470	2	GO:0001667	ameboidal-type cell migration	18/165	475/18723	2.17673e-07	9.27907e-05	6.73639e-05	9590/5764/5629/223117/29775/8828/285/9647/23499/1942/9124/25960/652/5339/1969/9314/7048/9475	18
471	2	GO:0003279	cardiac septum development	9/165	103/18723	3.18438e-07	0.000107342	7.79279e-05	5629/8828/5138/2022/652/3280/7048/6659/7798	9
472	2	GO:0010632	regulation of epithelial cell migration	14/165	292/18723	3.23753e-07	0.000107342	7.79279e-05	5764/5629/29775/8828/285/9647/23499/1942/25960/652/1969/9314/7048/9475	14
473	2	GO:0007229	integrin-mediated signaling pathway	9/165	107/18723	4.41472e-07	0.000131735	9.56368e-05	5764/3680/3655/1495/102/3678/9510/667/1490	9
474	2	GO:0031589	cell-substrate adhesion	15/165	363/18723	8.04003e-07	0.000218104	0.000158339	6366/2621/5764/2199/285/9647/23499/3915/1942/3655/3678/7402/87/1490/9475	15
475	2	GO:0046034	ATP metabolic process	13/165	277/18723	1.10233e-06	0.000260639	0.000189218	3479/351/4514/4508/4519/4513/4540/26137/4512/4509/4539/51341/54541	13
476	2	GO:0050808	synapse organization	16/165	426/18723	1.199e-06	0.000260639	0.000189218	5764/5649/2823/8828/8496/351/1942/27253/10458/85461/102/4628/23654/87/10397/831	16
477	2	GO:1901654	response to ketone	11/165	194/18723	1.22283e-06	0.000260639	0.000189218	6366/2621/5764/10266/1843/10365/9314/10628/3490/9475/54541	11
478	2	GO:0031032	actomyosin structure organization	11/165	196/18723	1.35239e-06	0.000269036	0.000195314	5629/9647/9124/7082/4628/5339/2037/55704/1490/8476/9475	11
479	2	GO:0003205	cardiac chamber development	10/165	161/18723	1.66343e-06	0.00031023	0.00022522	5629/8828/5138/2022/652/3280/9510/7048/6659/7798	10
480	2	GO:0007044	cell-substrate junction assembly	8/165	95/18723	1.94643e-06	0.000341655	0.000248034	9647/23499/3915/3655/5339/87/667/9475	8
481	2	GO:0060411	cardiac septum morphogenesis	7/165	68/18723	2.24274e-06	0.000371796	0.000269916	5629/8828/2022/652/3280/7048/6659	7
482	2	GO:0070482	response to oxygen levels	14/165	347/18723	2.51396e-06	0.000394824	0.000286633	5764/285/10266/4508/9124/80315/4519/4540/7048/10397/1490/9475/54541/3329	14
483	2	GO:0060840	artery development	8/165	100/18723	2.87092e-06	0.000401509	0.000291486	221395/5629/5138/2022/652/3280/6659/7798	8
484	2	GO:0061028	establishment of endothelial barrier	6/165	46/18723	2.99214e-06	0.000401509	0.000291486	5175/54538/5138/4301/7082/9475	6
485	2	GO:0003281	ventricular septum development	7/165	71/18723	3.00925e-06	0.000401509	0.000291486	5629/5138/652/3280/7048/6659/7798	7
486	2	GO:0150115	cell-substrate junction organization	8/165	101/18723	3.09474e-06	0.000401509	0.000291486	9647/23499/3915/3655/5339/87/667/9475	8
487	2	GO:0010631	epithelial cell migration	14/165	357/18723	3.49485e-06	0.000430841	0.000312781	5764/5629/29775/8828/285/9647/23499/1942/25960/652/1969/9314/7048/9475	14
488	2	GO:0032956	regulation of actin cytoskeleton organization	14/165	358/18723	3.60959e-06	0.000430841	0.000312781	6366/6711/5629/256949/9647/6709/10458/120/7082/9535/55704/1490/9475/27289	14
489	2	GO:0090132	epithelium migration	14/165	360/18723	3.8492e-06	0.00044177	0.000320715	5764/5629/29775/8828/285/9647/23499/1942/25960/652/1969/9314/7048/9475	14
490	2	GO:0090130	tissue migration	14/165	365/18723	4.51133e-06	0.000498585	0.000361961	5764/5629/29775/8828/285/9647/23499/1942/25960/652/1969/9314/7048/9475	14
491	2	GO:0043297	apical junction assembly	7/165	78/18723	5.67722e-06	0.000575417	0.00041774	5175/10266/4301/7082/1495/1969/9475	7
492	2	GO:0036293	response to decreased oxygen levels	13/165	322/18723	5.77588e-06	0.000575417	0.00041774	5764/285/10266/9124/80315/4519/4540/7048/10397/1490/9475/54541/3329	13
493	2	GO:0002040	sprouting angiogenesis	10/165	185/18723	5.78503e-06	0.000575417	0.00041774	4086/29775/10266/10365/25960/7082/652/3678/1969/9314	10
494	2	GO:0120193	tight junction organization	7/165	80/18723	6.72657e-06	0.000622817	0.000452151	5175/10266/4301/7082/5339/1969/9475	7
495	2	GO:0110053	regulation of actin filament organization	12/165	278/18723	6.81341e-06	0.000622817	0.000452151	6366/6711/256949/9647/6709/10458/120/7082/9535/55704/1490/9475	12
496	2	GO:0010594	regulation of endothelial cell migration	11/165	232/18723	6.88772e-06	0.000622817	0.000452151	5764/5629/29775/8828/285/1942/25960/652/1969/9314/9475	11
497	2	GO:1902903	regulation of supramolecular fiber organization	14/165	383/18723	7.8144e-06	0.000685829	0.000497896	6366/6711/5629/256949/9647/6709/351/10458/120/7082/9535/55704/1490/9475	14
498	2	GO:0010975	regulation of neuron projection development	15/165	445/18723	9.67353e-06	0.000824737	0.00059874	5764/5649/223117/7025/23499/1942/10458/3655/102/9314/23654/55704/57498/5997/29116	15
499	2	GO:0048545	response to steroid hormone	13/165	339/18723	1.00354e-05	0.00083182	0.000603882	5764/10266/1843/2022/652/7048/1601/10628/3490/1490/51341/54541/3329	13
500	2	GO:0051017	actin filament bundle assembly	9/165	157/18723	1.07011e-05	0.000863032	0.000626541	9647/10458/4082/9124/7082/87/55704/1490/9475	9
501	2	GO:0045216	cell-cell junction organization	10/165	200/18723	1.14826e-05	0.000885665	0.000642973	2701/5175/10266/4301/7082/1495/102/5339/1969/9475	10
502	2	GO:0032970	regulation of actin filament-based process	14/165	397/18723	1.1716e-05	0.000885665	0.000642973	6366/6711/5629/256949/9647/6709/10458/120/7082/9535/55704/1490/9475/27289	14
503	2	GO:0003206	cardiac chamber morphogenesis	8/165	121/18723	1.18722e-05	0.000885665	0.000642973	5629/8828/2022/652/3280/9510/7048/6659	8
504	2	GO:0061572	actin filament bundle organization	9/165	161/18723	1.31015e-05	0.00095122	0.000690564	9647/10458/4082/9124/7082/87/55704/1490/9475	9
505	2	GO:0003231	cardiac ventricle development	8/165	123/18723	1.33885e-05	0.00095122	0.000690564	5629/5138/2022/652/3280/7048/6659/7798	8
506	2	GO:0099173	postsynapse organization	9/165	168/18723	1.84118e-05	0.0012777	0.000927578	5764/5649/8828/1942/10458/85461/102/87/10397	9
507	2	GO:0001885	endothelial cell development	6/165	64/18723	2.10128e-05	0.00142505	0.00103456	5175/54538/5138/4301/7082/9475	6
508	2	GO:0003018	vascular process in circulatory system	11/165	263/18723	2.2287e-05	0.00147788	0.00107291	9590/2171/10266/5138/1889/10365/7082/5339/54407/5997/9475	11
509	2	GO:0003170	heart valve development	6/165	65/18723	2.29823e-05	0.00149085	0.00108232	5138/1942/652/7048/6659/9475	6
510	2	GO:0007163	establishment or maintenance of cell polarity	10/165	218/18723	2.41998e-05	0.00153643	0.00111541	6366/84552/23150/4649/9124/1495/3280/667/9475/27289	10
511	2	GO:0060412	ventricular septum morphogenesis	5/165	40/18723	2.56496e-05	0.00159361	0.00115692	5629/652/3280/7048/6659	5
512	2	GO:0002064	epithelial cell development	10/165	220/18723	2.61685e-05	0.00159361	0.00115692	5175/5629/54538/5138/4301/7082/652/5339/1969/9475	10
513	2	GO:0050920	regulation of chemotaxis	10/165	223/18723	2.93787e-05	0.00171478	0.00124489	6366/2621/5764/223117/285/1843/9647/25960/102/65125	10
514	2	GO:0006091	generation of precursor metabolites and energy	15/165	490/18723	2.98131e-05	0.00171478	0.00124489	221395/3479/351/4514/4508/4519/4513/5339/4540/26137/4512/4509/4539/51341/54541	15
515	2	GO:0052548	regulation of endopeptidase activity	14/165	432/18723	2.98822e-05	0.00171478	0.00124489	2621/7498/9647/351/1942/334/9314/1490/7078/831/51232/9475/10049/3329	14
516	2	GO:0045785	positive regulation of cell adhesion	14/165	437/18723	3.38825e-05	0.00190765	0.00138491	6366/5764/2199/3479/10725/9647/3655/4301/7082/3280/7048/7402/6659/3329	14
517	2	GO:0070830	bicellular tight junction assembly	6/165	70/18723	3.51816e-05	0.00191227	0.00138826	5175/10266/4301/7082/1969/9475	6
518	2	GO:0030111	regulation of Wnt signaling pathway	12/165	328/18723	3.52462e-05	0.00191227	0.00138826	29969/3487/23499/351/147699/25937/25960/7088/1601/1649/65125/6659	12
519	2	GO:0006119	oxidative phosphorylation	8/165	141/18723	3.59957e-05	0.00191806	0.00139247	4514/4508/4519/4513/4540/4512/4509/4539	8
520	2	GO:0055001	muscle cell development	9/165	184/18723	3.776e-05	0.00196998	0.00143016	5629/3479/10266/2022/652/3280/5339/87/5997	9
521	2	GO:0043542	endothelial cell migration	11/165	279/18723	3.82904e-05	0.00196998	0.00143016	5764/5629/29775/8828/285/1942/25960/652/1969/9314/9475	11
522	2	GO:1990778	protein localization to cell periphery	12/165	333/18723	4.08201e-05	0.00206453	0.0014988	2621/6711/10266/23499/81619/4301/102/1969/2037/1601/55704/9475	12
523	2	GO:0006110	regulation of glycolytic process	5/165	45/18723	4.59629e-05	0.00225133	0.00163441	3479/351/26137/51341/54541	5
524	2	GO:0007043	cell-cell junction assembly	8/165	146/18723	4.61583e-05	0.00225133	0.00163441	2701/5175/10266/4301/7082/1495/1969/9475	8
525	2	GO:0048762	mesenchymal cell differentiation	10/165	236/18723	4.74919e-05	0.00225133	0.00163441	223117/8828/1942/2022/25937/652/3280/7048/1601/9475	10
526	2	GO:0048844	artery morphogenesis	6/165	74/18723	4.82859e-05	0.00225133	0.00163441	221395/5629/2022/652/3280/6659	6
527	2	GO:0120192	tight junction assembly	6/165	74/18723	4.82859e-05	0.00225133	0.00163441	5175/10266/4301/7082/1969/9475	6
528	2	GO:0016525	negative regulation of angiogenesis	8/165	149/18723	5.33307e-05	0.00240621	0.00174686	23166/5764/285/10365/1969/9314/9510/9475	8
529	2	GO:0003148	outflow tract septum morphogenesis	4/165	24/18723	5.38527e-05	0.00240621	0.00174686	8828/2022/652/7048	4
530	2	GO:0009408	response to heat	7/165	110/18723	5.40269e-05	0.00240621	0.00174686	3479/4519/3490/3310/10049/11080/3329	7
531	2	GO:0043114	regulation of vascular permeability	5/165	47/18723	5.68935e-05	0.00249662	0.00181249	9590/10266/5138/7082/5339	5
532	2	GO:2000181	negative regulation of blood vessel morphogenesis	8/165	151/18723	5.861e-05	0.00253467	0.00184011	23166/5764/285/10365/1969/9314/9510/9475	8
533	2	GO:0052547	regulation of peptidase activity	14/165	461/18723	6.03651e-05	0.00254504	0.00184764	2621/7498/9647/351/1942/334/9314/1490/7078/831/51232/9475/10049/3329	14
534	2	GO:0021915	neural tube development	8/165	152/18723	6.14085e-05	0.00254504	0.00184764	5629/652/3280/1969/23654/6659/6046/7798	8
535	2	GO:1901343	negative regulation of vasculature development	8/165	152/18723	6.14085e-05	0.00254504	0.00184764	23166/5764/285/10365/1969/9314/9510/9475	8
536	2	GO:0072012	glomerulus vasculature development	4/165	25/18723	6.36714e-05	0.00260268	0.00188948	5175/285/652/3280	4
537	2	GO:0022904	respiratory electron transport chain	7/165	114/18723	6.78345e-05	0.00273538	0.00198582	4514/4519/4513/5339/4540/4512/4539	7
538	2	GO:0061564	axon development	14/165	467/18723	6.93054e-05	0.00275743	0.00200183	5764/5649/223117/8828/54538/4781/23499/351/1942/10458/1495/1969/9314/23654	14
539	2	GO:0060037	pharyngeal system development	4/165	26/18723	7.4733e-05	0.00292272	0.00212183	221395/1889/652/3280	4
540	2	GO:0007178	transmembrane receptor protein serine/threonine kinase signaling pathway	12/165	355/18723	7.54187e-05	0.00292272	0.00212183	6711/4086/2022/25937/652/3280/7048/1601/8425/51341/51232/285704	12
541	2	GO:0097084	vascular associated smooth muscle cell development	3/165	10/18723	7.70669e-05	0.0029483	0.0021404	10266/2022/3280	3
542	2	GO:0061437	renal system vasculature development	4/165	27/18723	8.71297e-05	0.00324994	0.00235938	5175/285/652/3280	4
543	2	GO:0061440	kidney vasculature development	4/165	27/18723	8.71297e-05	0.00324994	0.00235938	5175/285/652/3280	4
544	2	GO:0001666	response to hypoxia	11/165	307/18723	9.04155e-05	0.00333086	0.00241813	5764/285/10266/9124/4519/4540/7048/10397/9475/54541/3329	11
545	2	GO:0010718	positive regulation of epithelial to mesenchymal transition	5/165	52/18723	9.30347e-05	0.00338556	0.00245784	2022/25937/652/7048/1601	5
546	2	GO:0070372	regulation of ERK1 and ERK2 cascade	11/165	309/18723	9.57702e-05	0.00342449	0.0024861	6366/9590/2621/3479/1843/351/652/1969/9314/1490/7078	11
547	2	GO:1900542	regulation of purine nucleotide metabolic process	6/165	84/18723	9.85436e-05	0.00342449	0.0024861	3479/351/4513/26137/51341/54541	6
548	2	GO:0010464	regulation of mesenchymal cell proliferation	4/165	28/18723	0.000100956	0.00342449	0.0024861	5764/4781/652/7048	4
549	2	GO:0010818	T cell chemotaxis	4/165	28/18723	0.000100956	0.00342449	0.0024861	6366/102/5339/65125	4
550	2	GO:1903672	positive regulation of sprouting angiogenesis	4/165	28/18723	0.000100956	0.00342449	0.0024861	4086/7082/3678/9314	4
551	2	GO:1902905	positive regulation of supramolecular fiber organization	9/165	209/18723	0.00010099	0.00342449	0.0024861	6366/5629/9647/351/10458/9535/55704/1490/9475	9
552	2	GO:0009150	purine ribonucleotide metabolic process	12/165	368/18723	0.00010596	0.00355263	0.00257913	8654/3479/7498/5138/351/4508/4513/1969/26137/4509/51341/54541	12
553	2	GO:0006140	regulation of nucleotide metabolic process	6/165	86/18723	0.000112341	0.00372473	0.00270407	3479/351/4513/26137/51341/54541	6
554	2	GO:2000406	positive regulation of T cell migration	4/165	29/18723	0.000116308	0.00381388	0.00276879	6366/351/102/65125	4
555	2	GO:0019646	aerobic electron transport chain	6/165	87/18723	0.000119792	0.00382919	0.0027799	4514/4519/4513/4540/4512/4539	6
556	2	GO:1903578	regulation of ATP metabolic process	6/165	87/18723	0.000119792	0.00382919	0.0027799	3479/351/4513/26137/51341/54541	6
557	2	GO:0018210	peptidyl-threonine modification	7/165	125/18723	0.000121254	0.00382919	0.0027799	351/2589/7048/65125/8476/9475/54541	7
558	2	GO:0003179	heart valve morphogenesis	5/165	55/18723	0.000121908	0.00382919	0.0027799	1942/652/7048/6659/9475	5
559	2	GO:0015980	energy derivation by oxidation of organic compounds	11/165	318/18723	0.000123355	0.00383428	0.0027836	221395/3479/4514/4508/4519/4513/5339/4540/4512/4509/4539	11
560	2	GO:0043470	regulation of carbohydrate catabolic process	5/165	56/18723	0.000132914	0.00408882	0.00296839	3479/351/26137/51341/54541	5
561	2	GO:0051346	negative regulation of hydrolase activity	12/165	379/18723	0.000139584	0.00425018	0.00308554	2621/351/334/9314/259282/65125/7078/831/5997/51232/9475/10049	12
562	2	GO:0060390	regulation of SMAD protein signal transduction	4/165	31/18723	0.000151983	0.00458099	0.0033257	6711/25937/652/1601	4
563	2	GO:0010810	regulation of cell-substrate adhesion	9/165	221/18723	0.000154077	0.00459766	0.00333779	6366/5764/2199/285/9647/23499/3655/7402/9475	9
564	2	GO:0035904	aorta development	5/165	58/18723	0.000157195	0.00464426	0.00337162	5629/5138/2022/3280/6659	5
565	2	GO:0016055	Wnt signaling pathway	13/165	444/18723	0.000159792	0.00467469	0.00339372	29969/3487/23499/351/147699/25937/25960/7088/9314/1601/1649/65125/6659	13
566	2	GO:0009259	ribonucleotide metabolic process	12/165	385/18723	0.000161511	0.00467912	0.00339693	8654/3479/7498/5138/351/4508/4513/1969/26137/4509/51341/54541	12
567	2	GO:0198738	cell-cell signaling by wnt	13/165	446/18723	0.000166994	0.00479143	0.00347847	29969/3487/23499/351/147699/25937/25960/7088/9314/1601/1649/65125/6659	13
568	2	GO:0070371	ERK1 and ERK2 cascade	11/165	330/18723	0.000170462	0.00484436	0.00351689	6366/9590/2621/3479/1843/351/652/1969/9314/1490/7078	11
569	2	GO:0106027	neuron projection organization	6/165	93/18723	0.000173138	0.00486568	0.00353238	5649/351/1942/10458/85461/102	6
570	2	GO:0022407	regulation of cell-cell adhesion	13/165	448/18723	0.000174473	0.00486568	0.00353238	6366/3479/10725/9647/4301/7082/652/3280/9314/7048/65125/6659/3329	13
571	2	GO:0030324	lung development	8/165	177/18723	0.000177167	0.00489506	0.0035537	5764/5629/4781/10365/652/3280/7048/1490	8
572	2	GO:0009266	response to temperature stimulus	8/165	178/18723	0.000184135	0.00501116	0.00363799	3479/4519/4513/3490/3310/10049/11080/3329	8
573	2	GO:1903670	regulation of sprouting angiogenesis	5/165	60/18723	0.000184728	0.00501116	0.00363799	4086/10365/7082/3678/9314	5
574	2	GO:0007411	axon guidance	9/165	227/18723	0.000188323	0.00506267	0.00367539	5649/223117/8828/54538/4781/351/1942/1969/23654	9
575	2	GO:0042773	ATP synthesis coupled electron transport	6/165	95/18723	0.000194575	0.00509386	0.00369803	4514/4519/4513/4540/4512/4539	6
576	2	GO:0042775	mitochondrial ATP synthesis coupled electron transport	6/165	95/18723	0.000194575	0.00509386	0.00369803	4514/4519/4513/4540/4512/4539	6
577	2	GO:0097485	neuron projection guidance	9/165	228/18723	0.000194605	0.00509386	0.00369803	5649/223117/8828/54538/4781/351/1942/1969/23654	9
578	2	GO:0030323	respiratory tube development	8/165	181/18723	0.000206402	0.00520769	0.00378066	5764/5629/4781/10365/652/3280/7048/1490	8
579	2	GO:0045766	positive regulation of angiogenesis	8/165	181/18723	0.000206402	0.00520769	0.00378066	4086/285/10266/2022/7082/3678/9314/7048	8
580	2	GO:1904018	positive regulation of vasculature development	8/165	181/18723	0.000206402	0.00520769	0.00378066	4086/285/10266/2022/7082/3678/9314/7048	8
581	2	GO:0045333	cellular respiration	9/165	230/18723	0.000207691	0.00520769	0.00378066	4514/4508/4519/4513/5339/4540/4512/4509/4539	9
582	2	GO:0006163	purine nucleotide metabolic process	12/165	396/18723	0.000209424	0.00520769	0.00378066	8654/3479/7498/5138/351/4508/4513/1969/26137/4509/51341/54541	12
583	2	GO:0019693	ribose phosphate metabolic process	12/165	396/18723	0.000209424	0.00520769	0.00378066	8654/3479/7498/5138/351/4508/4513/1969/26137/4509/51341/54541	12
584	2	GO:0032835	glomerulus development	5/165	62/18723	0.000215794	0.00532174	0.00386346	5175/285/25937/652/3280	5
585	2	GO:0072659	protein localization to plasma membrane	10/165	284/18723	0.000218008	0.00532382	0.00386497	2621/6711/10266/23499/81619/4301/1969/1601/55704/9475	10
586	2	GO:0035909	aorta morphogenesis	4/165	34/18723	0.000219447	0.00532382	0.00386497	5629/2022/3280/6659	4
587	2	GO:0007369	gastrulation	8/165	185/18723	0.000239488	0.00576316	0.00418393	4086/1843/652/3678/1969/9314/7048/65125	8
588	2	GO:0010717	regulation of epithelial to mesenchymal transition	6/165	99/18723	0.000243712	0.0058179	0.00422366	1942/2022/25937/652/7048/1601	6
589	2	GO:2000403	positive regulation of lymphocyte migration	4/165	35/18723	0.000246071	0.00582758	0.00423069	6366/351/102/65125	4
590	2	GO:0048247	lymphocyte chemotaxis	5/165	64/18723	0.000250687	0.00589016	0.00427612	6366/2621/102/5339/65125	5
591	2	GO:0110020	regulation of actomyosin structure organization	6/165	100/18723	0.000257401	0.00600067	0.00435635	5629/9647/7082/55704/1490/9475	6
592	2	GO:0060485	mesenchyme development	10/165	291/18723	0.000264914	0.00612792	0.00444873	223117/8828/1942/2022/25937/652/3280/7048/1601/9475	10
593	2	GO:0071677	positive regulation of mononuclear cell migration	5/165	65/18723	0.000269662	0.00618979	0.00449364	6366/2621/351/102/65125	5
594	2	GO:0009060	aerobic respiration	8/165	189/18723	0.000276801	0.00630516	0.0045774	4514/4508/4519/4513/4540/4512/4509/4539	8
595	2	GO:0010820	positive regulation of T cell chemotaxis	3/165	15/18723	0.000282884	0.0063949	0.00464255	6366/102/65125	3
596	2	GO:0072678	T cell migration	5/165	66/18723	0.000289709	0.00649993	0.0047188	6366/351/102/5339/65125	5
597	2	GO:0031346	positive regulation of cell projection organization	11/165	353/18723	0.000304137	0.00677272	0.00491684	6366/5764/5649/2823/23499/10458/3655/23654/55704/57498/5997	11
598	2	GO:0072521	purine-containing compound metabolic process	12/165	416/18723	0.000327899	0.00724779	0.00526173	8654/3479/7498/5138/351/4508/4513/1969/26137/4509/51341/54541	12
599	2	GO:1903580	positive regulation of ATP metabolic process	4/165	38/18723	0.000339846	0.00736808	0.00534906	3479/351/4513/26137	4
600	2	GO:0003007	heart morphogenesis	9/165	246/18723	0.000341173	0.00736808	0.00534906	5629/8828/1942/2022/652/3280/9510/7048/6659	9
601	2	GO:0035148	tube formation	7/165	148/18723	0.000343249	0.00736808	0.00534906	5629/4781/652/23654/6659/6046/7798	7
602	2	GO:0010819	regulation of T cell chemotaxis	3/165	16/18723	0.000345916	0.00736808	0.00534906	6366/102/65125	3
603	2	GO:0030198	extracellular matrix organization	10/165	301/18723	0.000346378	0.00736808	0.00534906	2621/2199/10266/3915/351/2022/102/9510/1490/10049	10
604	2	GO:0030038	contractile actin filament bundle assembly	6/165	106/18723	0.000352732	0.00736808	0.00534906	9647/9124/7082/55704/1490/9475	6
605	2	GO:0043149	stress fiber assembly	6/165	106/18723	0.000352732	0.00736808	0.00534906	9647/9124/7082/55704/1490/9475	6
606	2	GO:0071674	mononuclear cell migration	8/165	196/18723	0.000353489	0.00736808	0.00534906	6366/2621/5175/1843/351/102/5339/65125	8
607	2	GO:0043062	extracellular structure organization	10/165	302/18723	0.000355564	0.00736808	0.00534906	2621/2199/10266/3915/351/2022/102/9510/1490/10049	10
608	2	GO:0007162	negative regulation of cell adhesion	10/165	303/18723	0.000364953	0.00742711	0.00539191	6366/285/1843/9647/652/102/9314/23654/65125/27289	10
609	2	GO:0060070	canonical Wnt signaling pathway	10/165	303/18723	0.000364953	0.00742711	0.00539191	3487/147699/25937/25960/7088/9314/1601/1649/65125/6659	10
610	2	GO:0031532	actin cytoskeleton reorganization	6/165	107/18723	0.000370998	0.00742711	0.00539191	8572/10458/7082/5339/9535/8476	6
611	2	GO:0045229	external encapsulating structure organization	10/165	304/18723	0.000374548	0.00742711	0.00539191	2621/2199/10266/3915/351/2022/102/9510/1490/10049	10
612	2	GO:0090287	regulation of cellular response to growth factor stimulus	10/165	304/18723	0.000374548	0.00742711	0.00539191	7498/2022/25960/652/3280/3678/1601/8425/51341/51232	10
613	2	GO:0002347	response to tumor cell	4/165	39/18723	0.000376102	0.00742711	0.00539191	5819/9314/10628/3329	4
614	2	GO:0010463	mesenchymal cell proliferation	4/165	39/18723	0.000376102	0.00742711	0.00539191	5764/4781/652/7048	4
615	2	GO:0031099	regeneration	8/165	198/18723	0.000378324	0.00742711	0.00539191	2621/5764/3479/285/4519/1495/9314/7048	8
616	2	GO:0001710	mesodermal cell fate commitment	3/165	17/18723	0.000417329	0.00811066	0.00588815	4086/652/9314	3
617	2	GO:0060828	regulation of canonical Wnt signaling pathway	9/165	253/18723	0.000418579	0.00811066	0.00588815	3487/147699/25937/25960/7088/1601/1649/65125/6659	9
618	2	GO:0001701	in utero embryonic development	11/165	367/18723	0.00042241	0.00813207	0.00590369	3479/10365/102/3280/9314/7048/57498/91603/23764/10049/5930	11
619	2	GO:0009913	epidermal cell differentiation	8/165	202/18723	0.000432263	0.00826251	0.00599839	652/3280/5339/1969/9314/10628/9475/23764	8
620	2	GO:0033627	cell adhesion mediated by integrin	5/165	72/18723	0.000434723	0.00826251	0.00599839	6366/1942/3678/1969/65125	5
621	2	GO:0060541	respiratory system development	8/165	203/18723	0.000446681	0.00843604	0.00612437	5764/5629/4781/10365/652/3280/7048/1490	8
622	2	GO:0007159	leukocyte cell-cell adhesion	11/165	371/18723	0.000462553	0.00868087	0.00630211	6366/5175/3479/10725/652/3280/9314/7048/65125/6659/3329	11
623	2	GO:0001764	neuron migration	7/165	156/18723	0.000471475	0.00879301	0.00638352	2621/5649/2823/8828/387119/23654/54541	7
624	2	GO:0001837	epithelial to mesenchymal transition	7/165	157/18723	0.000489878	0.00902343	0.00655081	1942/2022/25937/652/7048/1601/9475	7
625	2	GO:1902600	proton transmembrane transport	7/165	157/18723	0.000489878	0.00902343	0.00655081	4514/4508/4519/4513/4540/4512/4509	7
626	2	GO:0003151	outflow tract morphogenesis	5/165	74/18723	0.000493483	0.00903406	0.00655852	8828/2022/652/3280/7048	5
627	2	GO:0043116	negative regulation of vascular permeability	3/165	18/18723	0.000497563	0.00905322	0.00657243	9590/10266/5138	3
628	2	GO:2000404	regulation of T cell migration	4/165	42/18723	0.000501415	0.00906802	0.00658317	6366/351/102/65125	4
629	2	GO:0071675	regulation of mononuclear cell migration	6/165	115/18723	0.000545209	0.00968812	0.00703336	6366/2621/1843/351/102/65125	6
630	2	GO:0001709	cell fate determination	4/165	43/18723	0.000549075	0.00968812	0.00703336	5629/652/3280/9314	4
631	2	GO:0045981	positive regulation of nucleotide metabolic process	4/165	43/18723	0.000549075	0.00968812	0.00703336	3479/351/4513/26137	4
632	2	GO:1900544	positive regulation of purine nucleotide metabolic process	4/165	43/18723	0.000549075	0.00968812	0.00703336	3479/351/4513/26137	4
633	2	GO:0045936	negative regulation of phosphate metabolic process	12/165	441/18723	0.000551937	0.00968812	0.00703336	7498/1843/9647/2022/25937/652/5339/259282/65125/5997/9475/54541	12
634	2	GO:0010563	negative regulation of phosphorus metabolic process	12/165	442/18723	0.000563074	0.00982581	0.00713332	7498/1843/9647/2022/25937/652/5339/259282/65125/5997/9475/54541	12
635	2	GO:0018107	peptidyl-threonine phosphorylation	6/165	116/18723	0.000570816	0.00988948	0.00717953	351/7048/65125/8476/9475/54541	6
636	2	GO:0043491	protein kinase B signaling	8/165	211/18723	0.000576665	0.00988948	0.00717953	6366/2621/3479/7498/2022/1969/9314/1649	8
637	2	GO:0050807	regulation of synapse organization	8/165	211/18723	0.000576665	0.00988948	0.00717953	5764/5649/2823/8828/351/1942/10458/102	8
638	2	GO:0045821	positive regulation of glycolytic process	3/165	19/18723	0.000587044	0.00995306	0.0072257	3479/351/26137	3
639	2	GO:0140131	positive regulation of lymphocyte chemotaxis	3/165	19/18723	0.000587044	0.00995306	0.0072257	6366/102/65125	3
640	2	GO:0072676	lymphocyte migration	6/165	117/18723	0.000597348	0.0100705	0.00731099	6366/2621/351/102/5339/65125	6
641	2	GO:0010976	positive regulation of neuron projection development	7/165	163/18723	0.00061268	0.0102085	0.00741112	5764/5649/10458/3655/23654/57498/5997	7
642	2	GO:0008544	epidermis development	10/165	324/18723	0.000615439	0.0102085	0.00741112	2171/652/3280/5339/1969/9314/10628/1490/9475/23764	10
643	2	GO:0042692	muscle cell differentiation	11/165	384/18723	0.000615793	0.0102085	0.00741112	5629/4086/3479/10266/2022/85461/652/3280/5339/87/5997	11
644	2	GO:0022612	gland morphogenesis	6/165	118/18723	0.000624828	0.010301	0.00747831	5764/5629/4781/652/1969/7048	6
645	2	GO:0060562	epithelial tube morphogenesis	10/165	325/18723	0.000630238	0.0103331	0.00750162	5629/2022/652/3280/1969/23654/7048/6659/6046/7798	10
646	2	GO:0009612	response to mechanical stimulus	8/165	216/18723	0.000672374	0.0109637	0.00795942	5764/285/5138/2022/5339/7048/10628/54407	8
647	2	GO:0001570	vasculogenesis	5/165	80/18723	0.000705904	0.0113946	0.00827225	7498/10266/2022/1969/7048	5
648	2	GO:2000107	negative regulation of leukocyte apoptotic process	4/165	46/18723	0.000711308	0.0113946	0.00827225	6366/2621/1942/652	4
649	2	GO:0001704	formation of primary germ layer	6/165	121/18723	0.000713183	0.0113946	0.00827225	4086/1843/652/3678/1969/9314	6
650	2	GO:0050803	regulation of synapse structure or activity	8/165	218/18723	0.000714074	0.0113946	0.00827225	5764/5649/2823/8828/351/1942/10458/102	8
651	2	GO:0002688	regulation of leukocyte chemotaxis	6/165	122/18723	0.000744686	0.0117948	0.00856274	6366/2621/5764/1843/102/65125	6
652	2	GO:0006096	glycolytic process	5/165	81/18723	0.000747055	0.0117948	0.00856274	3479/351/26137/51341/54541	5
653	2	GO:0044706	multi-multicellular organism process	8/165	220/18723	0.000757836	0.011902	0.00864059	5764/285/10266/7048/3490/54407/5997/23764	8
654	2	GO:0061001	regulation of dendritic spine morphogenesis	4/165	47/18723	0.000772183	0.0119871	0.00870235	5649/1942/10458/102	4
655	2	GO:0010811	positive regulation of cell-substrate adhesion	6/165	123/18723	0.000777255	0.0119871	0.00870235	6366/5764/2199/9647/3655/7402	6
656	2	GO:0006757	ATP generation from ADP	5/165	82/18723	0.000789973	0.0119871	0.00870235	3479/351/26137/51341/54541	5
657	2	GO:0060395	SMAD protein signal transduction	5/165	82/18723	0.000789973	0.0119871	0.00870235	6711/4086/25937/652/1601	5
658	2	GO:0006123	mitochondrial electron transport, cytochrome c to oxygen	3/165	21/18723	0.00079539	0.0119871	0.00870235	4514/4513/4512	3
659	2	GO:0048745	smooth muscle tissue development	3/165	21/18723	0.00079539	0.0119871	0.00870235	5629/2022/652	3
660	2	GO:0071498	cellular response to fluid shear stress	3/165	21/18723	0.00079539	0.0119871	0.00870235	10365/5339/9314	3
661	2	GO:2000047	regulation of cell-cell adhesion mediated by cadherin	3/165	21/18723	0.00079539	0.0119871	0.00870235	9647/4301/7082	3
662	2	GO:1903037	regulation of leukocyte cell-cell adhesion	10/165	336/18723	0.000813393	0.0121968	0.0088546	6366/3479/10725/652/3280/9314/7048/65125/6659/3329	10
663	2	GO:0033628	regulation of cell adhesion mediated by integrin	4/165	48/18723	0.000836649	0.0124306	0.00902436	6366/1942/1969/65125	4
664	2	GO:0007219	Notch signaling pathway	7/165	172/18723	0.000841485	0.0124306	0.00902436	351/81619/102/3280/7048/55589/51341	7
665	2	GO:0030833	regulation of actin filament polymerization	7/165	172/18723	0.000841485	0.0124306	0.00902436	6366/6711/256949/6709/10458/120/9535	7
666	2	GO:0021700	developmental maturation	9/165	280/18723	0.000864713	0.0127109	0.00922779	6366/5649/3479/351/10365/3280/1649/51341/27289	9
667	2	GO:0010001	glial cell differentiation	8/165	225/18723	0.000876743	0.0128245	0.00931031	5764/5649/4781/351/3280/5339/10397/6659	8
668	2	GO:0097061	dendritic spine organization	5/165	84/18723	0.000881296	0.0128282	0.009313	5649/1942/10458/85461/102	5
669	2	GO:0051495	positive regulation of cytoskeleton organization	8/165	226/18723	0.000902231	0.0130434	0.00946921	6366/5629/9647/10458/9535/55704/1490/9475	8
670	2	GO:0034332	adherens junction organization	4/165	49/18723	0.00090482	0.0130434	0.00946921	10266/7082/102/5339	4
671	2	GO:0002089	lens morphogenesis in camera-type eye	3/165	22/18723	0.000915043	0.0130645	0.00948455	5629/652/1969	3
672	2	GO:0002320	lymphoid progenitor cell differentiation	3/165	22/18723	0.000915043	0.0130645	0.00948455	652/3280/6659	3
673	2	GO:0055013	cardiac muscle cell development	5/165	85/18723	0.000929798	0.0131687	0.00956015	5629/3479/652/5339/5997	5
674	2	GO:0022900	electron transport chain	7/165	175/18723	0.000931162	0.0131687	0.00956015	4514/4519/4513/5339/4540/4512/4539	7
675	2	GO:0022409	positive regulation of cell-cell adhesion	9/165	284/18723	0.000955414	0.0134479	0.00976287	6366/3479/10725/4301/7082/3280/7048/6659/3329	9
676	2	GO:0010634	positive regulation of epithelial cell migration	7/165	176/18723	0.000962672	0.0134864	0.00979085	5629/8828/9647/25960/652/7048/9475	7
677	2	GO:2000677	regulation of transcription regulatory region DNA binding	4/165	50/18723	0.00097681	0.01357	0.00985153	3479/9314/1649/51341	4
678	2	GO:0045444	fat cell differentiation	8/165	229/18723	0.000982281	0.01357	0.00985153	221395/10124/25937/3280/9314/1649/5997/51341	8
679	2	GO:0071695	anatomical structure maturation	8/165	229/18723	0.000982281	0.01357	0.00985153	6366/3479/351/10365/3280/1649/51341/27289	8
680	2	GO:2000810	regulation of bicellular tight junction assembly	3/165	23/18723	0.00104552	0.0143771	0.0104375	7082/1969/9475	3
681	2	GO:0045104	intermediate filament cytoskeleton organization	4/165	51/18723	0.00105274	0.0144099	0.0104613	23499/5339/667/10049	4
682	2	GO:0034504	protein localization to nucleus	9/165	290/18723	0.00110583	0.0150675	0.0109387	29775/29969/25937/1495/652/10628/5514/51341/10049	9
683	2	GO:0035264	multicellular organism growth	6/165	132/18723	0.00112241	0.0151551	0.0110022	3479/351/25937/10365/5339/5930	6
684	2	GO:0072175	epithelial tube formation	6/165	132/18723	0.00112241	0.0151551	0.0110022	5629/652/23654/6659/6046/7798	6
685	2	GO:0045103	intermediate filament-based process	4/165	52/18723	0.00113271	0.015157	0.0110036	23499/5339/667/10049	4
686	2	GO:0051496	positive regulation of stress fiber assembly	4/165	52/18723	0.00113271	0.015157	0.0110036	9647/55704/1490/9475	4
687	2	GO:2000116	regulation of cysteine-type endopeptidase activity	8/165	235/18723	0.00115944	0.0154455	0.0112131	2621/7498/9647/9314/1490/831/10049/3329	8
688	2	GO:0003181	atrioventricular valve morphogenesis	3/165	24/18723	0.00118719	0.0156011	0.0113261	1942/7048/6659	3
689	2	GO:0001822	kidney development	9/165	293/18723	0.00118792	0.0156011	0.0113261	5175/5629/4086/285/25937/652/3280/9510/6659	9
690	2	GO:0048738	cardiac muscle tissue development	8/165	236/18723	0.00119131	0.0156011	0.0113261	5629/4086/3479/2022/652/5339/7048/5997	8
691	2	GO:0016049	cell growth	12/165	482/18723	0.0011926	0.0156011	0.0113261	223117/3479/8828/3487/6446/23499/351/102/7048/3490/8425/5997	12
692	2	GO:0046031	ADP metabolic process	5/165	90/18723	0.00120267	0.0156011	0.0113261	3479/351/26137/51341/54541	5
693	2	GO:0099175	regulation of postsynapse organization	5/165	90/18723	0.00120267	0.0156011	0.0113261	5649/8828/1942/10458/102	5
694	2	GO:0032147	activation of protein kinase activity	6/165	134/18723	0.00121296	0.0156011	0.0113261	2621/3479/29775/7048/55704/65125	6
695	2	GO:0098727	maintenance of cell number	6/165	134/18723	0.00121296	0.0156011	0.0113261	5764/5629/3479/3280/9314/6659	6
696	2	GO:0007409	axonogenesis	11/165	418/18723	0.00122709	0.0157152	0.0114089	5649/223117/8828/54538/4781/23499/351/1942/10458/1969/23654	11
697	2	GO:0048659	smooth muscle cell proliferation	7/165	184/18723	0.0012461	0.0158435	0.011502	3479/10203/60560/652/9314/9510/7048	7
698	2	GO:0001101	response to acid chemical	6/165	135/18723	0.00126028	0.0158435	0.011502	5764/10365/10458/80315/5339/1490	6
699	2	GO:0002687	positive regulation of leukocyte migration	6/165	135/18723	0.00126028	0.0158435	0.011502	6366/2621/5764/351/102/65125	6
700	2	GO:0051492	regulation of stress fiber assembly	5/165	91/18723	0.00126366	0.0158435	0.011502	9647/7082/55704/1490/9475	5
701	2	GO:0055006	cardiac cell development	5/165	91/18723	0.00126366	0.0158435	0.011502	5629/3479/652/5339/5997	5
702	2	GO:0051896	regulation of protein kinase B signaling	7/165	185/18723	0.00128569	0.0160522	0.0116536	6366/2621/7498/2022/1969/9314/1649	7
703	2	GO:1902893	regulation of pri-miRNA transcription by RNA polymerase II	4/165	54/18723	0.00130527	0.0162288	0.0117818	4086/4781/652/9314	4
704	2	GO:1901623	regulation of lymphocyte chemotaxis	3/165	25/18723	0.00134039	0.0165964	0.0120486	6366/102/65125	3
705	2	GO:0009117	nucleotide metabolic process	12/165	489/18723	0.00134768	0.0166177	0.012064	8654/3479/7498/5138/351/4508/4513/1969/26137/4509/51341/54541	12
706	2	GO:0051898	negative regulation of protein kinase B signaling	4/165	55/18723	0.00139808	0.0170979	0.0124127	7498/1969/9314/1649	4
707	2	GO:0061614	pri-miRNA transcription by RNA polymerase II	4/165	55/18723	0.00139808	0.0170979	0.0124127	4086/4781/652/9314	4
708	2	GO:0008064	regulation of actin polymerization or depolymerization	7/165	188/18723	0.00141038	0.0171778	0.0124707	6366/6711/256949/6709/10458/120/9535	7
709	2	GO:0030832	regulation of actin filament length	7/165	189/18723	0.00145398	0.0175473	0.0127389	6366/6711/256949/6709/10458/120/9535	7
710	2	GO:0002690	positive regulation of leukocyte chemotaxis	5/165	94/18723	0.00146037	0.0175473	0.0127389	6366/2621/5764/102/65125	5
711	2	GO:1902414	protein localization to cell junction	5/165	94/18723	0.00146037	0.0175473	0.0127389	5649/5175/10458/7082/102	5
712	2	GO:0072001	renal system development	9/165	302/18723	0.00146423	0.0175473	0.0127389	5175/5629/4086/285/25937/652/3280/9510/6659	9
713	2	GO:0030177	positive regulation of Wnt signaling pathway	6/165	140/18723	0.00151841	0.0181237	0.0131574	23499/147699/25960/1601/65125/6659	6
714	2	GO:0008593	regulation of Notch signaling pathway	5/165	95/18723	0.00153069	0.0181976	0.013211	81619/102/3280/55589/51341	5
715	2	GO:0030041	actin filament polymerization	7/165	191/18723	0.00154433	0.0182225	0.0132291	6366/6711/256949/6709/10458/120/9535	7
716	2	GO:0006753	nucleoside phosphate metabolic process	12/165	497/18723	0.00154501	0.0182225	0.0132291	8654/3479/7498/5138/351/4508/4513/1969/26137/4509/51341/54541	12
717	2	GO:0050921	positive regulation of chemotaxis	6/165	141/18723	0.00157454	0.0184555	0.0133983	6366/2621/5764/9647/102/65125	6
718	2	GO:0051271	negative regulation of cellular component movement	10/165	367/18723	0.00157713	0.0184555	0.0133983	6366/5764/29775/285/1843/2022/4301/1495/9314/87	10
719	2	GO:0032872	regulation of stress-activated MAPK cascade	7/165	192/18723	0.00159112	0.0185456	0.0134637	6366/7498/29969/1843/351/652/1490	7
720	2	GO:0034205	amyloid-beta formation	4/165	57/18723	0.00159735	0.0185456	0.0134637	3479/1942/102/9475	4
721	2	GO:1901655	cellular response to ketone	5/165	96/18723	0.00160348	0.0185456	0.0134637	2621/10365/9314/9475/54541	5
722	2	GO:0033002	muscle cell proliferation	8/165	248/18723	0.00163101	0.0187387	0.0136038	4086/3479/10203/60560/652/9314/9510/7048	8
723	2	GO:0007565	female pregnancy	7/165	193/18723	0.001639	0.0187387	0.0136038	5764/285/10266/7048/3490/54407/5997	7
724	2	GO:0050731	positive regulation of peptidyl-tyrosine phosphorylation	7/165	193/18723	0.001639	0.0187387	0.0136038	2621/5649/5175/3479/1942/3280/3678	7
725	2	GO:0070167	regulation of biomineral tissue development	5/165	97/18723	0.00167877	0.0190205	0.0138084	2621/5764/652/55589/9475	5
726	2	GO:0003171	atrioventricular valve development	3/165	27/18723	0.00168278	0.0190205	0.0138084	1942/7048/6659	3
727	2	GO:0032967	positive regulation of collagen biosynthetic process	3/165	27/18723	0.00168278	0.0190205	0.0138084	2022/652/1490	3
728	2	GO:0045604	regulation of epidermal cell differentiation	4/165	58/18723	0.00170402	0.0191879	0.01393	652/3280/9475/23764	4
729	2	GO:0070302	regulation of stress-activated protein kinase signaling cascade	7/165	195/18723	0.00173814	0.0194985	0.0141555	6366/7498/29969/1843/351/652/1490	7
730	2	GO:0050673	epithelial cell proliferation	11/165	437/18723	0.00174499	0.019502	0.014158	5764/5629/3479/8828/7498/3487/4781/3915/652/3280/1969	11
731	2	GO:0010951	negative regulation of endopeptidase activity	8/165	252/18723	0.00180319	0.0200773	0.0145757	2621/351/334/9314/7078/831/51232/10049	8
732	2	GO:0006165	nucleoside diphosphate phosphorylation	5/165	99/18723	0.0018371	0.0201713	0.0146439	3479/351/26137/51341/54541	5
733	2	GO:0110149	regulation of biomineralization	5/165	99/18723	0.0018371	0.0201713	0.0146439	2621/5764/652/55589/9475	5
734	2	GO:0010952	positive regulation of peptidase activity	7/165	197/18723	0.00184187	0.0201713	0.0146439	7498/9647/351/1942/1490/9475/3329	7
735	2	GO:0009743	response to carbohydrate	8/165	253/18723	0.0018484	0.0201713	0.0146439	2621/285/10203/26137/7048/10628/1490/6659	8
736	2	GO:0097305	response to alcohol	8/165	253/18723	0.0018484	0.0201713	0.0146439	6366/10365/4519/1495/9314/7048/3490/5997	8
737	2	GO:0045787	positive regulation of cell cycle	9/165	313/18723	0.00186988	0.0201713	0.0146439	5629/3479/351/3280/9510/5514/1490/5886/9475	9
738	2	GO:0010714	positive regulation of collagen metabolic process	3/165	28/18723	0.00187259	0.0201713	0.0146439	2022/652/1490	3
739	2	GO:0044331	cell-cell adhesion mediated by cadherin	3/165	28/18723	0.00187259	0.0201713	0.0146439	9647/4301/7082	3
740	2	GO:0042542	response to hydrogen peroxide	6/165	146/18723	0.00187923	0.0201713	0.0146439	1843/10365/4540/9314/10628/3329	6
741	2	GO:0048813	dendrite morphogenesis	6/165	146/18723	0.00187923	0.0201713	0.0146439	5764/5649/1942/10458/102/57498	6
742	2	GO:0071559	response to transforming growth factor beta	8/165	256/18723	0.00198943	0.0212777	0.0154471	4086/5138/2022/7048/1601/8425/51341/9475	8
743	2	GO:0046939	nucleotide phosphorylation	5/165	101/18723	0.00200611	0.0213794	0.015521	3479/351/26137/51341/54541	5
744	2	GO:0030865	cortical cytoskeleton organization	4/165	61/18723	0.0020536	0.0216535	0.0157199	5339/2037/9475/27289	4
745	2	GO:0060997	dendritic spine morphogenesis	4/165	61/18723	0.0020536	0.0216535	0.0157199	5649/1942/10458/102	4
746	2	GO:2000401	regulation of lymphocyte migration	4/165	61/18723	0.0020536	0.0216535	0.0157199	6366/351/102/65125	4
747	2	GO:0003209	cardiac atrium morphogenesis	3/165	29/18723	0.00207524	0.0218047	0.0158297	5629/2022/6659	3
748	2	GO:0001841	neural tube formation	5/165	102/18723	0.00209474	0.0219323	0.0159224	652/23654/6659/6046/7798	5
749	2	GO:0009135	purine nucleoside diphosphate metabolic process	5/165	103/18723	0.0021862	0.0227304	0.0165018	3479/351/26137/51341/54541	5
750	2	GO:0009179	purine ribonucleoside diphosphate metabolic process	5/165	103/18723	0.0021862	0.0227304	0.0165018	3479/351/26137/51341/54541	5
751	2	GO:0030902	hindbrain development	6/165	151/18723	0.00222665	0.0230706	0.0167487	5764/5629/4086/4781/3280/4512	6
752	2	GO:0042326	negative regulation of phosphorylation	10/165	385/18723	0.00223844	0.0231125	0.0167791	7498/1843/9647/2022/25937/652/5339/65125/5997/54541	10
753	2	GO:0048661	positive regulation of smooth muscle cell proliferation	5/165	104/18723	0.00228054	0.0232811	0.0169015	3479/10203/652/9510/7048	5
754	2	GO:0060419	heart growth	5/165	104/18723	0.00228054	0.0232811	0.0169015	5629/4086/3479/7048/5997	5
755	2	GO:0045860	positive regulation of protein kinase activity	10/165	386/18723	0.00228088	0.0232811	0.0169015	6366/2621/5649/5629/3479/29775/1942/7048/55704/65125	10
756	2	GO:0140058	neuron projection arborization	3/165	30/18723	0.00229102	0.0232811	0.0169015	5764/23499/4649	3
757	2	GO:0010466	negative regulation of peptidase activity	8/165	262/18723	0.0022969	0.0232811	0.0169015	2621/351/334/9314/7078/831/51232/10049	8
758	2	GO:0030509	BMP signaling pathway	6/165	152/18723	0.00230158	0.0232811	0.0169015	4086/2022/652/3280/51232/285704	6
759	2	GO:0032233	positive regulation of actin filament bundle assembly	4/165	63/18723	0.00231238	0.0233113	0.0169235	9647/55704/1490/9475	4
760	2	GO:0032231	regulation of actin filament bundle assembly	5/165	105/18723	0.00237781	0.0238902	0.0173437	9647/7082/55704/1490/9475	5
761	2	GO:0050730	regulation of peptidyl-tyrosine phosphorylation	8/165	264/18723	0.0024073	0.0241053	0.0174999	2621/5649/5175/3479/351/1942/3280/3678	8
762	2	GO:0030856	regulation of epithelial cell differentiation	6/165	154/18723	0.00245713	0.024522	0.0178024	7498/25937/652/3280/9475/23764	6
763	2	GO:0006090	pyruvate metabolic process	5/165	106/18723	0.00247806	0.0245666	0.0178348	3479/351/26137/51341/54541	5
764	2	GO:0009185	ribonucleoside diphosphate metabolic process	5/165	106/18723	0.00247806	0.0245666	0.0178348	3479/351/26137/51341/54541	5
765	2	GO:0040013	negative regulation of locomotion	10/165	391/18723	0.0025029	0.0246566	0.0179001	6366/5764/223117/29775/285/1843/2022/4301/1495/9314	10
766	2	GO:0032148	activation of protein kinase B activity	3/165	31/18723	0.0025202	0.0246566	0.0179001	2621/3479/55704	3
767	2	GO:0060795	cell fate commitment involved in formation of primary germ layer	3/165	31/18723	0.0025202	0.0246566	0.0179001	4086/652/9314	3
768	2	GO:0090162	establishment of epithelial cell polarity	3/165	31/18723	0.0025202	0.0246566	0.0179001	23150/4649/3280	3
769	2	GO:0051147	regulation of muscle cell differentiation	6/165	155/18723	0.00253781	0.0247478	0.0179663	5629/4086/3479/2022/652/5997	6
770	2	GO:0043281	regulation of cysteine-type endopeptidase activity involved in apoptotic process	7/165	209/18723	0.00256908	0.0249577	0.0181187	2621/7498/9647/9314/1490/10049/3329	7
771	2	GO:0030837	negative regulation of actin filament polymerization	4/165	65/18723	0.00259279	0.0249577	0.0181187	6711/256949/6709/120	4
772	2	GO:0045682	regulation of epidermis development	4/165	65/18723	0.00259279	0.0249577	0.0181187	652/3280/9475/23764	4
773	2	GO:0060389	pathway-restricted SMAD protein phosphorylation	4/165	65/18723	0.00259279	0.0249577	0.0181187	2022/652/7048/1601	4
774	2	GO:0035051	cardiocyte differentiation	6/165	156/18723	0.00262046	0.025143	0.0182532	5629/3479/652/3280/5339/5997	6
775	2	GO:0002685	regulation of leukocyte migration	7/165	210/18723	0.00263839	0.0252339	0.0183192	6366/2621/5764/1843/351/102/65125	7
776	2	GO:0003180	aortic valve morphogenesis	3/165	32/18723	0.00276306	0.0262579	0.0190626	1942/652/9475	3
777	2	GO:0060317	cardiac epithelial to mesenchymal transition	3/165	32/18723	0.00276306	0.0262579	0.0190626	1942/2022/7048	3
778	2	GO:0009749	response to glucose	7/165	212/18723	0.00278133	0.0263476	0.0191278	2621/285/26137/7048/10628/1490/6659	7
779	2	GO:0062012	regulation of small molecule metabolic process	9/165	334/18723	0.00289171	0.0272579	0.0197886	2171/5629/3479/3487/351/4513/26137/51341/54541	9
780	2	GO:0050435	amyloid-beta metabolic process	4/165	67/18723	0.00289569	0.0272579	0.0197886	3479/1942/102/9475	4
781	2	GO:0033674	positive regulation of kinase activity	11/165	467/18723	0.00291612	0.0273638	0.0198655	6366/2621/5649/5629/3479/29775/1942/1969/7048/55704/65125	11
782	2	GO:0098742	cell-cell adhesion via plasma-membrane adhesion molecules	8/165	273/18723	0.00295659	0.0276566	0.0200781	5175/54538/5819/27253/9314/23654/7048/65125	8
783	2	GO:0048333	mesodermal cell differentiation	3/165	33/18723	0.00301987	0.0279854	0.0203168	4086/652/9314	3
784	2	GO:0071295	cellular response to vitamin	3/165	33/18723	0.00301987	0.0279854	0.0203168	2621/5764/8805	3
785	2	GO:1901976	regulation of cell cycle checkpoint	3/165	33/18723	0.00301987	0.0279854	0.0203168	5629/1843/5514	3
786	2	GO:0042987	amyloid precursor protein catabolic process	4/165	68/18723	0.00305585	0.0282312	0.0204952	3479/1942/102/9475	4
787	2	GO:0001655	urogenital system development	9/165	338/18723	0.00312875	0.0287268	0.020855	5175/5629/4086/285/25937/652/3280/9510/6659	9
788	2	GO:0018209	peptidyl-serine modification	9/165	338/18723	0.00312875	0.0287268	0.020855	2621/9647/6446/351/2589/7048/65125/9475/54541	9
789	2	GO:1903829	positive regulation of cellular protein localization	8/165	276/18723	0.00315992	0.0288793	0.0209657	5764/6711/29775/25937/1969/2037/55704/9475	8
790	2	GO:0070374	positive regulation of ERK1 and ERK2 cascade	7/165	217/18723	0.00316473	0.0288793	0.0209657	6366/9590/2621/3479/351/652/1490	7
791	2	GO:0045669	positive regulation of osteoblast differentiation	4/165	69/18723	0.00322196	0.0293119	0.0212798	4086/3479/25937/652	4
792	2	GO:0008154	actin polymerization or depolymerization	7/165	218/18723	0.00324603	0.0294412	0.0213736	6366/6711/256949/6709/10458/120/9535	7
793	2	GO:0051494	negative regulation of cytoskeleton organization	6/165	163/18723	0.0032569	0.0294503	0.0213802	6711/256949/6709/120/7082/9535	6
794	2	GO:0003183	mitral valve morphogenesis	2/165	10/18723	0.00331616	0.0294507	0.0213805	1942/6659	2
795	2	GO:0019062	virion attachment to host cell	2/165	10/18723	0.00331616	0.0294507	0.0213805	2621/5819	2
796	2	GO:0060439	trachea morphogenesis	2/165	10/18723	0.00331616	0.0294507	0.0213805	652/7048	2
797	2	GO:0098885	modification of postsynaptic actin cytoskeleton	2/165	10/18723	0.00331616	0.0294507	0.0213805	10458/4628	2
798	2	GO:1902959	regulation of aspartic-type endopeptidase activity involved in amyloid precursor protein catabolic process	2/165	10/18723	0.00331616	0.0294507	0.0213805	1942/9475	2
799	2	GO:2000510	positive regulation of dendritic cell chemotaxis	2/165	10/18723	0.00331616	0.0294507	0.0213805	6366/2621	2
800	2	GO:0009746	response to hexose	7/165	219/18723	0.00332892	0.0294762	0.0213991	2621/285/26137/7048/10628/1490/6659	7
801	2	GO:0001933	negative regulation of protein phosphorylation	9/165	342/18723	0.00338089	0.0298479	0.0216689	7498/1843/9647/2022/25937/652/5339/5997/54541	9
802	2	GO:0071772	response to BMP	6/165	165/18723	0.00345826	0.0303513	0.0220343	4086/2022/652/3280/51232/285704	6
803	2	GO:0071773	cellular response to BMP stimulus	6/165	165/18723	0.00345826	0.0303513	0.0220343	4086/2022/652/3280/51232/285704	6
804	2	GO:0003208	cardiac ventricle morphogenesis	4/165	71/18723	0.00357242	0.0309327	0.0224564	5629/2022/7048/6659	4
805	2	GO:0061515	myeloid cell development	4/165	71/18723	0.00357242	0.0309327	0.0224564	221395/351/10365/51341	4
806	2	GO:0034405	response to fluid shear stress	3/165	35/18723	0.00357633	0.0309327	0.0224564	10365/5339/9314	3
807	2	GO:0035633	maintenance of blood-brain barrier	3/165	35/18723	0.00357633	0.0309327	0.0224564	5175/3915/7082	3
808	2	GO:0048821	erythrocyte development	3/165	35/18723	0.00357633	0.0309327	0.0224564	221395/10365/51341	3
809	2	GO:0043410	positive regulation of MAPK cascade	11/165	480/18723	0.00358974	0.030959	0.0224755	6366/9590/2621/3479/7498/3487/351/1942/652/1490/9475	11
810	2	GO:0031960	response to corticosteroid	6/165	167/18723	0.00366874	0.0314367	0.0228223	1843/2022/3490/1490/54541/3329	6
811	2	GO:1902904	negative regulation of supramolecular fiber organization	6/165	167/18723	0.00366874	0.0314367	0.0228223	6711/256949/6709/120/7082/9535	6
812	2	GO:0002274	myeloid leukocyte activation	7/165	223/18723	0.00367674	0.0314367	0.0228223	221395/5819/351/102/7048/10397/3329	7
813	2	GO:0001707	mesoderm formation	4/165	72/18723	0.00375699	0.032031	0.0232538	4086/652/1969/9314	4
814	2	GO:0010639	negative regulation of organelle organization	9/165	348/18723	0.00378883	0.0322104	0.023384	6711/256949/3479/1843/6709/120/7082/652/9535	9
815	2	GO:0034284	response to monosaccharide	7/165	225/18723	0.0038607	0.0327282	0.02376	2621/285/26137/7048/10628/1490/6659	7
816	2	GO:0003230	cardiac atrium development	3/165	36/18723	0.00387646	0.0327646	0.0237863	5629/2022/6659	3
817	2	GO:0031214	biomineral tissue development	6/165	169/18723	0.0038886	0.0327646	0.0237863	2621/5764/3479/652/55589/9475	6
818	2	GO:0051101	regulation of DNA binding	5/165	118/18723	0.00393303	0.0327646	0.0237863	3479/3280/9314/1649/51341	5
819	2	GO:0035924	cellular response to vascular endothelial growth factor stimulus	4/165	73/18723	0.00394792	0.0327646	0.0237863	8828/7498/10266/25960	4
820	2	GO:0051145	smooth muscle cell differentiation	4/165	73/18723	0.00394792	0.0327646	0.0237863	10266/2022/652/3280	4
821	2	GO:0045861	negative regulation of proteolysis	9/165	351/18723	0.00400679	0.0327646	0.0237863	2621/351/1942/334/9314/7078/831/51232/10049	9
822	2	GO:0003174	mitral valve development	2/165	11/18723	0.00402969	0.0327646	0.0237863	1942/6659	2
823	2	GO:0034115	negative regulation of heterotypic cell-cell adhesion	2/165	11/18723	0.00402969	0.0327646	0.0237863	9314/65125	2
824	2	GO:0034350	regulation of glial cell apoptotic process	2/165	11/18723	0.00402969	0.0327646	0.0237863	9590/2621	2
825	2	GO:0060433	bronchus development	2/165	11/18723	0.00402969	0.0327646	0.0237863	652/7048	2
826	2	GO:0070243	regulation of thymocyte apoptotic process	2/165	11/18723	0.00402969	0.0327646	0.0237863	1942/652	2
827	2	GO:0070587	regulation of cell-cell adhesion involved in gastrulation	2/165	11/18723	0.00402969	0.0327646	0.0237863	9314/65125	2
828	2	GO:0097048	dendritic cell apoptotic process	2/165	11/18723	0.00402969	0.0327646	0.0237863	6366/2621	2
829	2	GO:2000049	positive regulation of cell-cell adhesion mediated by cadherin	2/165	11/18723	0.00402969	0.0327646	0.0237863	4301/7082	2
830	2	GO:2000668	regulation of dendritic cell apoptotic process	2/165	11/18723	0.00402969	0.0327646	0.0237863	6366/2621	2
831	2	GO:0048469	cell maturation	6/165	171/18723	0.00411809	0.0333019	0.0241764	6366/351/10365/3280/51341/27289	6
832	2	GO:0110148	biomineralization	6/165	171/18723	0.00411809	0.0333019	0.0241764	2621/5764/3479/652/55589/9475	6
833	2	GO:0048332	mesoderm morphogenesis	4/165	74/18723	0.00414532	0.033353	0.0242135	4086/652/1969/9314	4
834	2	GO:0003176	aortic valve development	3/165	37/18723	0.00419148	0.033353	0.0242135	1942/652/9475	3
835	2	GO:0030513	positive regulation of BMP signaling pathway	3/165	37/18723	0.00419148	0.033353	0.0242135	2022/652/3280	3
836	2	GO:0032570	response to progesterone	3/165	37/18723	0.00419148	0.033353	0.0242135	5764/10266/10628	3
837	2	GO:0048009	insulin-like growth factor receptor signaling pathway	3/165	37/18723	0.00419148	0.033353	0.0242135	3479/3487/51232	3
838	2	GO:0060428	lung epithelium development	3/165	37/18723	0.00419148	0.033353	0.0242135	4781/10365/652	3
839	2	GO:0042060	wound healing	10/165	422/18723	0.00429659	0.0340985	0.0247547	22915/2621/2157/3479/23499/3680/3678/5339/7048/667	10
840	2	GO:0043627	response to estrogen	4/165	75/18723	0.00434928	0.0343078	0.0249067	1495/7048/8805/3329	4
841	2	GO:0030595	leukocyte chemotaxis	7/165	230/18723	0.00435122	0.0343078	0.0249067	6366/2621/5764/1843/102/5339/65125	7
842	2	GO:0051099	positive regulation of binding	6/165	173/18723	0.00435745	0.0343078	0.0249067	3479/10266/351/652/3280/9314	6
843	2	GO:0001838	embryonic epithelial tube formation	5/165	121/18723	0.0043758	0.0343616	0.0249457	652/23654/6659/6046/7798	5
844	2	GO:0035886	vascular associated smooth muscle cell differentiation	3/165	38/18723	0.00452162	0.0354135	0.0257094	10266/2022/3280	3
845	2	GO:0021536	diencephalon development	4/165	76/18723	0.00455991	0.0355268	0.0257916	5764/8828/652/3280	4
846	2	GO:0031100	animal organ regeneration	4/165	76/18723	0.00455991	0.0355268	0.0257916	2621/285/4519/7048	4
847	2	GO:2000146	negative regulation of cell motility	9/165	359/18723	0.00463628	0.0359556	0.026103	6366/5764/29775/285/1843/2022/4301/1495/9314	9
848	2	GO:0032103	positive regulation of response to external stimulus	10/165	427/18723	0.00466285	0.0359556	0.026103	6366/2621/5764/5138/9647/5819/351/102/65125/3329	10
849	2	GO:0007160	cell-matrix adhesion	7/165	233/18723	0.00466734	0.0359556	0.026103	6366/9647/23499/7402/87/1490/9475	7
850	2	GO:0032271	regulation of protein polymerization	7/165	233/18723	0.00466734	0.0359556	0.026103	6366/6711/256949/6709/10458/120/9535	7
851	2	GO:0048588	developmental cell growth	7/165	234/18723	0.00477647	0.0359556	0.026103	223117/3479/8828/23499/351/7048/5997	7
852	2	GO:0007492	endoderm development	4/165	77/18723	0.0047773	0.0359556	0.026103	1843/3915/652/3678	4
853	2	GO:0031016	pancreas development	4/165	77/18723	0.0047773	0.0359556	0.026103	5629/652/3280/6659	4
854	2	GO:0002328	pro-B cell differentiation	2/165	12/18723	0.00480774	0.0359556	0.026103	3280/6659	2
855	2	GO:0043568	positive regulation of insulin-like growth factor receptor signaling pathway	2/165	12/18723	0.00480774	0.0359556	0.026103	3479/3487	2
856	2	GO:0044650	adhesion of symbiont to host cell	2/165	12/18723	0.00480774	0.0359556	0.026103	2621/5819	2
857	2	GO:0061307	cardiac neural crest cell differentiation involved in heart development	2/165	12/18723	0.00480774	0.0359556	0.026103	652/3280	2
858	2	GO:0061308	cardiac neural crest cell development involved in heart development	2/165	12/18723	0.00480774	0.0359556	0.026103	652/3280	2
859	2	GO:0070586	cell-cell adhesion involved in gastrulation	2/165	12/18723	0.00480774	0.0359556	0.026103	9314/65125	2
860	2	GO:0090557	establishment of endothelial intestinal barrier	2/165	12/18723	0.00480774	0.0359556	0.026103	4301/7082	2
861	2	GO:1905245	regulation of aspartic-type peptidase activity	2/165	12/18723	0.00480774	0.0359556	0.026103	1942/9475	2
862	2	GO:2000508	regulation of dendritic cell chemotaxis	2/165	12/18723	0.00480774	0.0359556	0.026103	6366/2621	2
863	2	GO:0009132	nucleoside diphosphate metabolic process	5/165	124/18723	0.00485302	0.0362036	0.026283	3479/351/26137/51341/54541	5
864	2	GO:2000249	regulation of actin cytoskeleton reorganization	3/165	39/18723	0.00486708	0.0362179	0.0262934	10458/7082/9535	3
865	2	GO:0051098	regulation of binding	9/165	363/18723	0.00497865	0.0369559	0.0268292	3479/10266/351/652/3280/9314/1601/1649/51341	9
866	2	GO:0006109	regulation of carbohydrate metabolic process	6/165	178/18723	0.00500072	0.0369868	0.0268516	3479/3487/351/26137/51341/54541	6
867	2	GO:0055007	cardiac muscle cell differentiation	5/165	125/18723	0.00502	0.0369868	0.0268516	5629/3479/652/5339/5997	5
868	2	GO:1904375	regulation of protein localization to cell periphery	5/165	125/18723	0.00502	0.0369868	0.0268516	6711/102/1969/2037/1601	5
869	2	GO:0033673	negative regulation of kinase activity	7/165	237/18723	0.00511545	0.0375973	0.0272948	1843/9647/25937/652/5339/65125/5997	7
870	2	GO:0010950	positive regulation of endopeptidase activity	6/165	179/18723	0.00513731	0.0376652	0.0273441	7498/9647/1942/1490/9475/3329	6
871	2	GO:0032874	positive regulation of stress-activated MAPK cascade	5/165	126/18723	0.005191	0.0378075	0.0274474	6366/7498/351/652/1490	5
872	2	GO:0009187	cyclic nucleotide metabolic process	3/165	40/18723	0.00522806	0.0378075	0.0274474	8654/5138/1969	3
873	2	GO:0030866	cortical actin cytoskeleton organization	3/165	40/18723	0.00522806	0.0378075	0.0274474	5339/2037/9475	3
874	2	GO:0071526	semaphorin-plexin signaling pathway	3/165	40/18723	0.00522806	0.0378075	0.0274474	223117/8828/23654	3
875	2	GO:1904994	regulation of leukocyte adhesion to vascular endothelial cell	3/165	40/18723	0.00522806	0.0378075	0.0274474	6366/10725/9314	3
876	2	GO:0060420	regulation of heart growth	4/165	79/18723	0.00523275	0.0378075	0.0274474	5629/3479/7048/5997	4
877	2	GO:0043409	negative regulation of MAPK cascade	6/165	180/18723	0.00527663	0.0379409	0.0275442	1843/1942/652/9314/7078/5997	6
878	2	GO:0048660	regulation of smooth muscle cell proliferation	6/165	180/18723	0.00527663	0.0379409	0.0275442	3479/10203/652/9314/9510/7048	6
879	2	GO:0042063	gliogenesis	8/165	301/18723	0.005308	0.0380747	0.0276413	5764/5649/4781/351/3280/5339/10397/6659	8
880	2	GO:0051403	stress-activated MAPK cascade	7/165	239/18723	0.00535129	0.0382015	0.0277334	6366/7498/29969/1843/351/652/1490	7
881	2	GO:1903039	positive regulation of leukocyte cell-cell adhesion	7/165	239/18723	0.00535129	0.0382015	0.0277334	6366/3479/10725/3280/7048/6659/3329	7
882	2	GO:0032272	negative regulation of protein polymerization	4/165	80/18723	0.005471	0.0388702	0.0282189	6711/256949/6709/120	4
883	2	GO:0071229	cellular response to acid chemical	4/165	80/18723	0.005471	0.0388702	0.0282189	10365/10458/80315/5339	4
884	2	GO:0050900	leukocyte migration	9/165	369/18723	0.00552873	0.0391189	0.0283994	6366/2621/5764/5175/1843/351/102/5339/65125	9
885	2	GO:0001952	regulation of cell-matrix adhesion	5/165	128/18723	0.00554533	0.0391189	0.0283994	6366/9647/23499/7402/9475	5
886	2	GO:0070304	positive regulation of stress-activated protein kinase signaling cascade	5/165	128/18723	0.00554533	0.0391189	0.0283994	6366/7498/351/652/1490	5
887	2	GO:0051693	actin filament capping	3/165	41/18723	0.00560474	0.0392937	0.0285263	6711/6709/120	3
888	2	GO:1905314	semi-lunar valve development	3/165	41/18723	0.00560474	0.0392937	0.0285263	1942/652/9475	3
889	2	GO:0016322	neuron remodeling	2/165	13/18723	0.00564912	0.0392937	0.0285263	351/27289	2
890	2	GO:1900272	negative regulation of long-term synaptic potentiation	2/165	13/18723	0.00564912	0.0392937	0.0285263	5764/351	2
891	2	GO:1902285	semaphorin-plexin signaling pathway involved in neuron projection guidance	2/165	13/18723	0.00564912	0.0392937	0.0285263	8828/23654	2
892	2	GO:1904995	negative regulation of leukocyte adhesion to vascular endothelial cell	2/165	13/18723	0.00564912	0.0392937	0.0285263	6366/9314	2
893	2	GO:0014032	neural crest cell development	4/165	81/18723	0.0057164	0.0393943	0.0285994	223117/8828/652/3280	4
894	2	GO:0051149	positive regulation of muscle cell differentiation	4/165	81/18723	0.0057164	0.0393943	0.0285994	5629/3479/2022/652	4
895	2	GO:0071260	cellular response to mechanical stimulus	4/165	81/18723	0.0057164	0.0393943	0.0285994	5138/2022/5339/54407	4
896	2	GO:2000106	regulation of leukocyte apoptotic process	4/165	81/18723	0.0057164	0.0393943	0.0285994	6366/2621/1942/652	4
897	2	GO:0045862	positive regulation of proteolysis	9/165	372/18723	0.00582086	0.0400218	0.0290549	7498/9647/351/1942/1601/1490/5886/9475/3329	9
898	2	GO:0016358	dendrite development	7/165	243/18723	0.00584736	0.0401116	0.0291201	5764/5649/351/1942/10458/102/57498	7
899	2	GO:0043467	regulation of generation of precursor metabolites and energy	5/165	130/18723	0.00591642	0.0404922	0.0293964	3479/351/26137/51341/54541	5
900	2	GO:0006898	receptor-mediated endocytosis	7/165	244/18723	0.00597659	0.0405804	0.0294604	6366/23166/10266/10203/7048/1601/55589	7
901	2	GO:0009154	purine ribonucleotide catabolic process	3/165	42/18723	0.0059973	0.0405804	0.0294604	8654/7498/5138	3
902	2	GO:0021879	forebrain neuron differentiation	3/165	42/18723	0.0059973	0.0405804	0.0294604	5629/8828/3280	3
903	2	GO:0032965	regulation of collagen biosynthetic process	3/165	42/18723	0.0059973	0.0405804	0.0294604	2022/652/1490	3
904	2	GO:0046688	response to copper ion	3/165	42/18723	0.0059973	0.0405804	0.0294604	351/4519/4512	3
905	2	GO:0019827	stem cell population maintenance	5/165	131/18723	0.00610838	0.0412385	0.0299382	5764/5629/3280/9314/6659	5
906	2	GO:0018108	peptidyl-tyrosine phosphorylation	9/165	375/18723	0.0061248	0.041256	0.0299509	2621/5649/5175/3479/351/1942/3280/3678/1969	9
907	2	GO:0022604	regulation of cell morphogenesis	8/165	309/18723	0.00618952	0.041598	0.0301992	5764/5649/23499/10458/4649/4628/23654/27289	8
908	2	GO:0045667	regulation of osteoblast differentiation	5/165	132/18723	0.00630468	0.0420499	0.0305272	4086/3479/25937/652/51232	5
909	2	GO:0060326	cell chemotaxis	8/165	310/18723	0.00630709	0.0420499	0.0305272	6366/2621/5764/1843/102/5339/1969/65125	8
910	2	GO:0031098	stress-activated protein kinase signaling cascade	7/165	247/18723	0.0063771	0.0420499	0.0305272	6366/7498/29969/1843/351/652/1490	7
911	2	GO:0006458	'de novo' protein folding	3/165	43/18723	0.00640592	0.0420499	0.0305272	3310/11080/3329	3
912	2	GO:0060443	mammary gland morphogenesis	3/165	43/18723	0.00640592	0.0420499	0.0305272	652/1969/7048	3
913	2	GO:0098815	modulation of excitatory postsynaptic potential	3/165	43/18723	0.00640592	0.0420499	0.0305272	5649/351/10458	3
914	2	GO:0018212	peptidyl-tyrosine modification	9/165	378/18723	0.00644084	0.0420499	0.0305272	2621/5649/5175/3479/351/1942/3280/3678/1969	9
915	2	GO:0002088	lens development in camera-type eye	4/165	84/18723	0.00649639	0.0420499	0.0305272	5629/652/1969/7048	4
916	2	GO:0045445	myoblast differentiation	4/165	84/18723	0.00649639	0.0420499	0.0305272	3479/652/5339/1649	4
917	2	GO:0010595	positive regulation of endothelial cell migration	5/165	133/18723	0.00650537	0.0420499	0.0305272	5629/8828/25960/652/9475	5
918	2	GO:0030900	forebrain development	9/165	379/18723	0.00654894	0.0420499	0.0305272	5764/5649/5629/8828/4781/351/652/3280/54407	9
919	2	GO:0009214	cyclic nucleotide catabolic process	2/165	14/18723	0.00655268	0.0420499	0.0305272	8654/5138	2
920	2	GO:0034616	response to laminar fluid shear stress	2/165	14/18723	0.00655268	0.0420499	0.0305272	10365/9314	2
921	2	GO:0043249	erythrocyte maturation	2/165	14/18723	0.00655268	0.0420499	0.0305272	10365/51341	2
922	2	GO:0043951	negative regulation of cAMP-mediated signaling	2/165	14/18723	0.00655268	0.0420499	0.0305272	5138/5997	2
923	2	GO:0044764	multi-organism cellular process	2/165	14/18723	0.00655268	0.0420499	0.0305272	2621/5819	2
924	2	GO:0045989	positive regulation of striated muscle contraction	2/165	14/18723	0.00655268	0.0420499	0.0305272	1490/5997	2
925	2	GO:0051764	actin crosslink formation	2/165	14/18723	0.00655268	0.0420499	0.0305272	10458/4082	2
926	2	GO:0060841	venous blood vessel development	2/165	14/18723	0.00655268	0.0420499	0.0305272	5629/2022	2
927	2	GO:0070278	extracellular matrix constituent secretion	2/165	14/18723	0.00655268	0.0420499	0.0305272	2022/1490	2
928	2	GO:0070307	lens fiber cell development	2/165	14/18723	0.00655268	0.0420499	0.0305272	5629/1969	2
929	2	GO:0050678	regulation of epithelial cell proliferation	9/165	381/18723	0.00676931	0.0433468	0.0314688	5764/5629/3479/8828/7498/4781/3915/652/3280	9
930	2	GO:0071560	cellular response to transforming growth factor beta stimulus	7/165	250/18723	0.00679731	0.0434329	0.0315313	4086/5138/2022/7048/1601/8425/51341	7
931	2	GO:0007528	neuromuscular junction development	3/165	44/18723	0.00683076	0.0435534	0.0316187	5764/8496/351	3
932	2	GO:0018105	peptidyl-serine phosphorylation	8/165	315/18723	0.0069206	0.0440321	0.0319663	2621/9647/6446/351/7048/65125/9475/54541	8
933	2	GO:0032535	regulation of cellular component size	9/165	383/18723	0.00699535	0.044413	0.0322428	6366/6711/256949/223117/23499/6709/10458/120/9535	9
934	2	GO:0014031	mesenchymal cell development	4/165	86/18723	0.00705377	0.0444999	0.0323059	223117/8828/652/3280	4
935	2	GO:0048864	stem cell development	4/165	86/18723	0.00705377	0.0444999	0.0323059	223117/8828/652/3280	4
936	2	GO:2000117	negative regulation of cysteine-type endopeptidase activity	4/165	86/18723	0.00705377	0.0444999	0.0323059	2621/9314/831/10049	4
937	2	GO:0014706	striated muscle tissue development	9/165	384/18723	0.00711051	0.0447242	0.0324687	5629/4086/3479/2022/652/5339/7048/5997/23764	9
938	2	GO:0072073	kidney epithelium development	5/165	136/18723	0.00713429	0.0447242	0.0324687	5175/4086/25937/652/3280	5
939	2	GO:1900180	regulation of protein localization to nucleus	5/165	136/18723	0.00713429	0.0447242	0.0324687	29775/29969/25937/1495/652	5
940	2	GO:0003197	endocardial cushion development	3/165	45/18723	0.00727196	0.0453017	0.032888	2022/652/7048	3
941	2	GO:0030835	negative regulation of actin filament depolymerization	3/165	45/18723	0.00727196	0.0453017	0.032888	6711/6709/120	3
942	2	GO:0031670	cellular response to nutrient	3/165	45/18723	0.00727196	0.0453017	0.032888	2621/5764/8805	3
943	2	GO:0048041	focal adhesion assembly	4/165	87/18723	0.00734394	0.0454275	0.0329793	9647/23499/87/9475	4
944	2	GO:0006986	response to unfolded protein	5/165	137/18723	0.00735304	0.0454275	0.0329793	1649/153222/3310/11080/3329	5
945	2	GO:0030879	mammary gland development	5/165	137/18723	0.00735304	0.0454275	0.0329793	7498/652/4513/1969/7048	5
946	2	GO:0090090	negative regulation of canonical Wnt signaling pathway	5/165	137/18723	0.00735304	0.0454275	0.0329793	3487/25937/7088/1601/1649	5
947	2	GO:0007346	regulation of mitotic cell cycle	10/165	457/18723	0.00740667	0.0456643	0.0331512	3479/1843/351/652/3280/9314/9510/5514/6659/91603	10
948	2	GO:0002836	positive regulation of response to tumor cell	2/165	15/18723	0.00751726	0.0456854	0.0331665	5819/3329	2
949	2	GO:0002839	positive regulation of immune response to tumor cell	2/165	15/18723	0.00751726	0.0456854	0.0331665	5819/3329	2
950	2	GO:0044406	adhesion of symbiont to host	2/165	15/18723	0.00751726	0.0456854	0.0331665	2621/5819	2
951	2	GO:0045986	negative regulation of smooth muscle contraction	2/165	15/18723	0.00751726	0.0456854	0.0331665	10203/5997	2
952	2	GO:0060253	negative regulation of glial cell proliferation	2/165	15/18723	0.00751726	0.0456854	0.0331665	5764/3280	2
953	2	GO:0060766	negative regulation of androgen receptor signaling pathway	2/165	15/18723	0.00751726	0.0456854	0.0331665	1601/51341	2
954	2	GO:0150011	regulation of neuron projection arborization	2/165	15/18723	0.00751726	0.0456854	0.0331665	23499/4649	2
955	2	GO:0071496	cellular response to external stimulus	8/165	320/18723	0.00757829	0.0459626	0.0333678	2621/5764/5138/2022/80315/5339/54407/8805	8
956	2	GO:0090092	regulation of transmembrane receptor protein serine/threonine kinase signaling pathway	7/165	256/18723	0.00769911	0.0465027	0.0337599	2022/652/3280/1601/8425/51341/51232	7
957	2	GO:0006195	purine nucleotide catabolic process	3/165	46/18723	0.00772968	0.0465027	0.0337599	8654/7498/5138	3
958	2	GO:0031018	endocrine pancreas development	3/165	46/18723	0.00772968	0.0465027	0.0337599	652/3280/6659	3
959	2	GO:1900271	regulation of long-term synaptic potentiation	3/165	46/18723	0.00772968	0.0465027	0.0337599	5764/5649/351	3
960	2	GO:0007292	female gamete generation	5/165	140/18723	0.00803734	0.0482564	0.035033	5764/3479/9510/5997/91603	5
961	2	GO:0009261	ribonucleotide catabolic process	3/165	47/18723	0.00820405	0.0485732	0.035263	8654/7498/5138	3
962	2	GO:0010712	regulation of collagen metabolic process	3/165	47/18723	0.00820405	0.0485732	0.035263	2022/652/1490	3
963	2	GO:0010761	fibroblast migration	3/165	47/18723	0.00820405	0.0485732	0.035263	9590/9124/5339	3
964	2	GO:0045601	regulation of endothelial cell differentiation	3/165	47/18723	0.00820405	0.0485732	0.035263	7498/652/9475	3
965	2	GO:0045747	positive regulation of Notch signaling pathway	3/165	47/18723	0.00820405	0.0485732	0.035263	81619/3280/55589	3
966	2	GO:0048483	autonomic nervous system development	3/165	47/18723	0.00820405	0.0485732	0.035263	8828/3280/6659	3
967	2	GO:1900744	regulation of p38MAPK cascade	3/165	47/18723	0.00820405	0.0485732	0.035263	7498/1843/652	3
968	2	GO:0061097	regulation of protein tyrosine kinase activity	4/165	90/18723	0.00826139	0.0487631	0.0354009	2621/5649/351/1942	4
969	2	GO:0032355	response to estradiol	5/165	141/18723	0.00827494	0.0487631	0.0354009	5764/10266/1843/10628/1490	5
970	2	GO:0007179	transforming growth factor beta receptor signaling pathway	6/165	198/18723	0.00828515	0.0487631	0.0354009	4086/2022/7048/1601/8425/51341	6
971	2	GO:0007009	plasma membrane organization	5/165	142/18723	0.00851738	0.0493964	0.0358607	6711/8436/10458/5339/10397	5
972	2	GO:0072006	nephron development	5/165	142/18723	0.00851738	0.0493964	0.0358607	5175/285/25937/652/3280	5
973	2	GO:0003198	epithelial to mesenchymal transition involved in endocardial cushion formation	2/165	16/18723	0.00854174	0.0493964	0.0358607	2022/7048	2
974	2	GO:0021783	preganglionic parasympathetic fiber development	2/165	16/18723	0.00854174	0.0493964	0.0358607	8828/3280	2
975	2	GO:0035970	peptidyl-threonine dephosphorylation	2/165	16/18723	0.00854174	0.0493964	0.0358607	1843/9647	2
976	2	GO:0070242	thymocyte apoptotic process	2/165	16/18723	0.00854174	0.0493964	0.0358607	1942/652	2
977	2	GO:0099010	modification of postsynaptic structure	2/165	16/18723	0.00854174	0.0493964	0.0358607	10458/4628	2
978	2	GO:1900747	negative regulation of vascular endothelial growth factor signaling pathway	2/165	16/18723	0.00854174	0.0493964	0.0358607	7498/25960	2
979	2	GO:2001212	regulation of vasculogenesis	2/165	16/18723	0.00854174	0.0493964	0.0358607	7498/10266	2
980	2	GO:0002065	columnar/cuboidal epithelial cell differentiation	4/165	91/18723	0.00858313	0.0494441	0.0358953	5629/652/3280/6659	4
981	2	GO:0014033	neural crest cell differentiation	4/165	91/18723	0.00858313	0.0494441	0.0358953	223117/8828/652/3280	4
982	2	GO:1902003	regulation of amyloid-beta formation	3/165	48/18723	0.00869521	0.0499933	0.036294	3479/1942/9475	3
983	3	GO:0032535	regulation of cellular component size	13/120	383/18723	1.08843e-06	0.00212341	0.00172709	7454/11151/9535/10451/3575/10096/7430/5216/10109/23499/8301/4478/3326	13
984	3	GO:0042110	T cell activation	14/120	487/18723	2.90285e-06	0.00212341	0.00172709	6352/7454/11151/5788/678/3936/7805/3575/962/960/864/3955/10808/4478	14
985	3	GO:0008380	RNA splicing	13/120	434/18723	4.30947e-06	0.00212341	0.00172709	3312/6421/23451/6434/6432/58517/9295/9584/6430/5411/8899/3189/57396	13
986	3	GO:0045785	positive regulation of cell adhesion	13/120	437/18723	4.6438e-06	0.00212341	0.00172709	6352/11151/3689/5788/10451/3575/960/864/10808/7402/10109/3716/4739	13
987	3	GO:0043484	regulation of RNA splicing	8/120	148/18723	5.02074e-06	0.00212341	0.00172709	3312/6434/6432/58517/9584/6430/3189/57396	8
988	3	GO:0000377	RNA splicing, via transesterification reactions with bulged adenosine as nucleophile	11/120	320/18723	6.78626e-06	0.00212341	0.00172709	3312/6421/23451/6434/6432/58517/9584/6430/5411/8899/3189	11
989	3	GO:0000398	mRNA splicing, via spliceosome	11/120	320/18723	6.78626e-06	0.00212341	0.00172709	3312/6421/23451/6434/6432/58517/9584/6430/5411/8899/3189	11
990	3	GO:0000375	RNA splicing, via transesterification reactions	11/120	324/18723	7.63131e-06	0.00212341	0.00172709	3312/6421/23451/6434/6432/58517/9584/6430/5411/8899/3189	11
991	3	GO:0060759	regulation of response to cytokine stimulus	8/120	162/18723	9.76828e-06	0.00241602	0.00196508	6352/5788/7852/7805/64135/9636/3326/5770	8
992	3	GO:0019646	aerobic electron transport chain	6/120	87/18723	2.02153e-05	0.00410911	0.00334216	4536/4513/4512/4535/4537/4540	6
993	3	GO:0045010	actin nucleation	5/120	52/18723	2.03182e-05	0.00410911	0.00334216	7454/11151/9535/10096/10109	5
994	3	GO:0031334	positive regulation of protein-containing complex assembly	9/120	237/18723	2.21515e-05	0.00410911	0.00334216	7454/11151/3936/9535/10096/5216/10109/9636/4478	9
995	3	GO:0007159	leukocyte cell-cell adhesion	11/120	371/18723	2.69002e-05	0.00460614	0.00374642	6352/11151/3689/5788/7805/3575/960/864/10808/7430/4478	11
996	3	GO:0042773	ATP synthesis coupled electron transport	6/120	95/18723	3.33731e-05	0.00495257	0.0040282	4536/4513/4512/4535/4537/4540	6
997	3	GO:0042775	mitochondrial ATP synthesis coupled electron transport	6/120	95/18723	3.33731e-05	0.00495257	0.0040282	4536/4513/4512/4535/4537/4540	6
998	3	GO:0030838	positive regulation of actin filament polymerization	6/120	99/18723	4.21415e-05	0.00586294	0.00476865	7454/11151/9535/10096/5216/10109	6
999	3	GO:0001959	regulation of cytokine-mediated signaling pathway	7/120	150/18723	5.14322e-05	0.0067346	0.00547761	6352/5788/7852/7805/9636/3326/5770	7
1000	3	GO:0007229	integrin-mediated signaling pathway	6/120	107/18723	6.51989e-05	0.00806293	0.00655801	2533/3689/10451/9636/7094/4739	6
1001	3	GO:0046034	ATP metabolic process	9/120	277/18723	7.44807e-05	0.008726	0.00709733	4536/3312/4513/4512/4535/4537/4540/2987/9611	9
1002	3	GO:0022409	positive regulation of cell-cell adhesion	9/120	284/18723	9.01154e-05	0.00938727	0.00763517	6352/11151/3689/5788/3575/960/864/10808/3716	9
1003	3	GO:2001242	regulation of intrinsic apoptotic signaling pathway	7/120	164/18723	9.03337e-05	0.00938727	0.00763517	960/6421/9774/6498/4170/5770/2876	7
1004	3	GO:0022904	respiratory electron transport chain	6/120	114/18723	9.27762e-05	0.00938727	0.00763517	4536/4513/4512/4535/4537/4540	6
1005	3	GO:2001233	regulation of apoptotic signaling pathway	10/120	356/18723	9.91045e-05	0.00959159	0.00780136	4929/5788/960/8743/6421/9774/6498/4170/5770/2876	10
1006	3	GO:0034314	Arp2/3 complex-mediated actin nucleation	4/120	39/18723	0.00011098	0.00999683	0.00813096	7454/9535/10096/10109	4
1007	3	GO:0071346	cellular response to interferon-gamma	6/120	118/18723	0.000112273	0.00999683	0.00813096	6352/7454/10096/71/3716/3326	6
1008	3	GO:1903039	positive regulation of leukocyte cell-cell adhesion	8/120	239/18723	0.000154256	0.0132067	0.0107417	6352/11151/3689/5788/3575/960/864/10808	8
1009	3	GO:2001235	positive regulation of apoptotic signaling pathway	6/120	126/18723	0.000160985	0.0132723	0.0107951	5788/8743/6421/9774/6498/4170	6
1010	3	GO:0022604	regulation of cell morphogenesis	9/120	309/18723	0.000170304	0.013341	0.010851	11151/3689/7852/960/7430/10109/23499/4478/4739	9
1011	3	GO:0060324	face development	4/120	44/18723	0.000178699	0.013341	0.010851	25976/64651/29123/7763	4
1012	3	GO:1902903	regulation of supramolecular fiber organization	10/120	383/18723	0.000179798	0.013341	0.010851	7454/11151/9535/10096/3312/71/5216/10109/11214/2876	10
1013	3	GO:0035307	positive regulation of protein dephosphorylation	4/120	45/18723	0.000195167	0.0140143	0.0113986	5788/4659/5525/3326	4
1014	3	GO:0032970	regulation of actin filament-based process	10/120	397/18723	0.00023989	0.0164514	0.0133808	397/7454/11151/9535/10096/71/5216/10109/11214/6717	10
1015	3	GO:0032273	positive regulation of protein polymerization	6/120	138/18723	0.000263892	0.0164514	0.0133808	7454/11151/9535/10096/5216/10109	6
1016	3	GO:0034109	homotypic cell-cell adhesion	5/120	90/18723	0.00028309	0.0164514	0.0133808	6352/60/71/7094/3716	5
1017	3	GO:0097581	lamellipodium organization	5/120	90/18723	0.00028309	0.0164514	0.0133808	7454/10451/960/10096/10109	5
1018	3	GO:0018023	peptidyl-lysine trimethylation	4/120	50/18723	0.000294317	0.0164514	0.0133808	55904/5926/54904/546	4
1019	3	GO:0060337	type I interferon signaling pathway	4/120	50/18723	0.000294317	0.0164514	0.0133808	9636/3716/3326/5770	4
1020	3	GO:0006119	oxidative phosphorylation	6/120	141/18723	0.000296308	0.0164514	0.0133808	4536/4513/4512/4535/4537/4540	6
1021	3	GO:0034341	response to interferon-gamma	6/120	141/18723	0.000296308	0.0164514	0.0133808	6352/7454/10096/71/3716/3326	6
1022	3	GO:0032516	positive regulation of phosphoprotein phosphatase activity	3/120	21/18723	0.000313878	0.0164514	0.0133808	5788/4659/3326	3
1023	3	GO:0150105	protein localization to cell-cell junction	3/120	21/18723	0.000313878	0.0164514	0.0133808	60/71/3716	3
1024	3	GO:1903037	regulation of leukocyte cell-cell adhesion	9/120	336/18723	0.000316463	0.0164514	0.0133808	6352/11151/3689/5788/7805/3575/960/864/10808	9
1025	3	GO:0006120	mitochondrial electron transport, NADH to ubiquinone	4/120	51/18723	0.000317795	0.0164514	0.0133808	4536/4535/4537/4540	4
1026	3	GO:0071357	cellular response to type I interferon	4/120	52/18723	0.000342584	0.0173317	0.0140968	9636/3716/3326/5770	4
1027	3	GO:1902743	regulation of lamellipodium organization	4/120	54/18723	0.000396269	0.019379	0.015762	7454/960/10096/10109	4
1028	3	GO:1902905	positive regulation of supramolecular fiber organization	7/120	209/18723	0.000400464	0.019379	0.015762	7454/11151/9535/10096/5216/10109/2876	7
1029	3	GO:0043254	regulation of protein-containing complex assembly	10/120	428/18723	0.000434697	0.020588	0.0167453	7454/11151/3936/9535/10096/3312/5216/10109/9636/4478	10
1030	3	GO:0048008	platelet-derived growth factor receptor signaling pathway	4/120	56/18723	0.000455709	0.0211335	0.017189	25976/64651/7763/5770	4
1031	3	GO:0048024	regulation of mRNA splicing, via spliceosome	5/120	101/18723	0.000482467	0.021431	0.017431	3312/6434/6432/58517/9584	5
1032	3	GO:0032956	regulation of actin cytoskeleton organization	9/120	358/18723	0.000501484	0.021431	0.017431	397/7454/11151/9535/10096/71/5216/10109/11214	9
1033	3	GO:0045088	regulation of innate immune response	7/120	218/18723	0.000515315	0.021431	0.017431	6352/259197/6421/9958/9636/3326/5770	7
1034	3	GO:0034340	response to type I interferon	4/120	58/18723	0.000521246	0.021431	0.017431	9636/3716/3326/5770	4
1035	3	GO:2001244	positive regulation of intrinsic apoptotic signaling pathway	4/120	58/18723	0.000521246	0.021431	0.017431	6421/9774/6498/4170	4
1036	3	GO:0051017	actin filament bundle assembly	6/120	157/18723	0.000525604	0.021431	0.017431	7454/3936/7430/71/5216/4739	6
1037	3	GO:2001020	regulation of response to DNA damage stimulus	7/120	219/18723	0.000529546	0.021431	0.017431	7454/960/23347/9774/6498/4170/5514	7
1038	3	GO:0031589	cell-substrate adhesion	9/120	363/18723	0.000554019	0.021431	0.017431	11151/3689/960/7402/71/10109/9748/23499/4739	9
1039	3	GO:0035306	positive regulation of dephosphorylation	4/120	59/18723	0.000556408	0.021431	0.017431	5788/4659/5525/3326	4
1040	3	GO:0007015	actin filament organization	10/120	442/18723	0.000558399	0.021431	0.017431	7454/11151/3936/9535/10096/7430/71/5216/10109/4739	10
1041	3	GO:0061572	actin filament bundle organization	6/120	161/18723	0.000600178	0.022551	0.018342	7454/3936/7430/71/5216/4739	6
1042	3	GO:0022407	regulation of cell-cell adhesion	10/120	448/18723	0.000619697	0.022551	0.018342	6352/11151/3689/5788/7805/3575/960/864/10808/3716	10
1043	3	GO:0000018	regulation of DNA recombination	5/120	107/18723	0.000628106	0.022551	0.018342	7454/5788/3575/23347/3008	5
1044	3	GO:0031532	actin cytoskeleton reorganization	5/120	107/18723	0.000628106	0.022551	0.018342	397/9535/7430/5770/4739	5
1045	3	GO:0032703	negative regulation of interleukin-2 production	3/120	27/18723	0.000671214	0.0237162	0.0192897	5788/7805/7430	3
1046	3	GO:0045333	cellular respiration	7/120	230/18723	0.00070775	0.0246164	0.0200219	4536/4513/4512/4535/4537/4540/80219	7
1047	3	GO:0031342	negative regulation of cell killing	3/120	28/18723	0.000748259	0.0252367	0.0205264	5788/3575/3326	3
1048	3	GO:0060325	face morphogenesis	3/120	28/18723	0.000748259	0.0252367	0.0205264	25976/64651/29123	3
1049	3	GO:1902175	regulation of oxidative stress-induced intrinsic apoptotic signaling pathway	3/120	29/18723	0.000830712	0.0275995	0.0224481	6421/4170/2876	3
1050	3	GO:0030833	regulation of actin filament polymerization	6/120	172/18723	0.000848069	0.0277618	0.0225802	7454/11151/9535/10096/5216/10109	6
1051	3	GO:0051125	regulation of actin nucleation	3/120	30/18723	0.000918718	0.029086	0.0236572	7454/11151/9535	3
1052	3	GO:0019221	cytokine-mediated signaling pathway	10/120	472/18723	0.000923401	0.029086	0.0236572	6352/5788/7852/7805/3575/960/9636/3716/3326/5770	10
1053	3	GO:0022900	electron transport chain	6/120	175/18723	0.00092772	0.029086	0.0236572	4536/4513/4512/4535/4537/4540	6
1054	3	GO:0009266	response to temperature stimulus	6/120	178/18723	0.00101302	0.0313191	0.0254735	7852/51316/3310/4513/490/3326	6
1055	3	GO:0060323	head morphogenesis	3/120	32/18723	0.00111196	0.033907	0.0275784	25976/64651/29123	3
1056	3	GO:0030032	lamellipodium assembly	4/120	72/18723	0.00117984	0.0354909	0.0288667	7454/10451/10096/10109	4
1057	3	GO:0043547	positive regulation of GTPase activity	7/120	255/18723	0.00129026	0.0378004	0.0307451	5996/55619/6352/116984/9910/8301/4739	7
1058	3	GO:0010922	positive regulation of phosphatase activity	3/120	34/18723	0.00132908	0.0378004	0.0307451	5788/4659/3326	3
1059	3	GO:0051085	chaperone cofactor-dependent protein refolding	3/120	34/18723	0.00132908	0.0378004	0.0307451	3312/10808/3310	3
1060	3	GO:0070232	regulation of T cell apoptotic process	3/120	34/18723	0.00132908	0.0378004	0.0307451	6352/155038/3575	3
1061	3	GO:0008064	regulation of actin polymerization or depolymerization	6/120	188/18723	0.00134152	0.0378004	0.0307451	7454/11151/9535/10096/5216/10109	6
1062	3	GO:0009060	aerobic respiration	6/120	189/18723	0.00137837	0.0378798	0.0308097	4536/4513/4512/4535/4537/4540	6
1063	3	GO:0030832	regulation of actin filament length	6/120	189/18723	0.00137837	0.0378798	0.0308097	7454/11151/9535/10096/5216/10109	6
1064	3	GO:0042113	B cell activation	8/120	334/18723	0.00140453	0.038128	0.0310115	55619/5788/678/1316/10451/7805/3575/3955	8
1065	3	GO:0030041	actin filament polymerization	6/120	191/18723	0.00145439	0.0390057	0.0317254	7454/11151/9535/10096/5216/10109	6
1066	3	GO:0042119	neutrophil activation	3/120	36/18723	0.00157113	0.041145	0.0334655	6352/3689/55904	3
1067	3	GO:0060338	regulation of type I interferon-mediated signaling pathway	3/120	36/18723	0.00157113	0.041145	0.0334655	9636/3326/5770	3
1068	3	GO:0042060	wound healing	9/120	422/18723	0.00159243	0.041218	0.0335248	7454/7852/10451/960/60/71/7094/23499/2876	9
1069	3	GO:0033120	positive regulation of RNA splicing	3/120	37/18723	0.00170181	0.0433602	0.0352672	3312/6434/6430	3
1070	3	GO:0009791	post-embryonic development	4/120	80/18723	0.00174395	0.0433602	0.0352672	4929/25976/64651/546	4
1071	3	GO:0001915	negative regulation of T cell mediated cytotoxicity	2/120	10/18723	0.00177259	0.0433602	0.0352672	5788/3575	2
1072	3	GO:0071803	positive regulation of podosome assembly	2/120	10/18723	0.00177259	0.0433602	0.0352672	3936/4478	2
1073	3	GO:1902946	protein localization to early endosome	2/120	10/18723	0.00177259	0.0433602	0.0352672	7430/4478	2
1074	3	GO:0043087	regulation of GTPase activity	8/120	348/18723	0.00181802	0.0435098	0.0353889	5996/55619/6352/10451/116984/9910/8301/4739	8
1075	3	GO:0001825	blastocyst formation	3/120	38/18723	0.0018391	0.0435098	0.0353889	26469/3726/6498	3
1076	3	GO:0048872	homeostasis of number of cells	7/120	272/18723	0.00186443	0.0435098	0.0353889	55619/11151/3575/55904/9636/6498/5926	7
1077	3	GO:0051054	positive regulation of DNA metabolic process	6/120	201/18723	0.00188357	0.0435098	0.0353889	7454/5788/23347/5514/546/3326	6
1078	3	GO:0006986	response to unfolded protein	5/120	137/18723	0.00189598	0.0435098	0.0353889	3312/10808/3310/3326/5770	5
1079	3	GO:0050684	regulation of mRNA processing	5/120	137/18723	0.00189598	0.0435098	0.0353889	3312/6434/6432/58517/9584	5
1080	3	GO:0002683	negative regulation of immune system process	9/120	434/18723	0.00192761	0.0437842	0.0356121	5788/8530/7805/3575/864/7430/9958/9636/2876	9
1081	3	GO:0051084	'de novo' posttranslational protein folding	3/120	39/18723	0.00198312	0.04459	0.0362675	3312/10808/3310	3
1082	3	GO:0110053	regulation of actin filament organization	7/120	278/18723	0.00210862	0.0461773	0.0375585	7454/11151/9535/10096/71/5216/10109	7
1083	3	GO:0030866	cortical actin cytoskeleton organization	3/120	40/18723	0.00213396	0.0461773	0.0375585	3936/7430/7094	3
1084	3	GO:0030183	B cell differentiation	5/120	141/18723	0.00215013	0.0461773	0.0375585	55619/5788/678/1316/3955	5
1085	3	GO:1905668	positive regulation of protein localization to endosome	2/120	11/18723	0.00215743	0.0461773	0.0375585	7430/4478	2
1086	3	GO:2000644	regulation of receptor catabolic process	2/120	11/18723	0.00215743	0.0461773	0.0375585	7805/5770	2
1087	3	GO:0051052	regulation of DNA metabolic process	8/120	359/18723	0.00220603	0.0467679	0.0380389	7454/5788/3575/23347/5514/546/3008/3326	8
1088	3	GO:0006470	protein dephosphorylation	7/120	281/18723	0.00223965	0.0470326	0.0382542	5788/5791/26469/4659/5525/3326/5770	7
1089	3	GO:0070997	neuron death	8/120	361/18723	0.0022831	0.0474971	0.0386319	6352/4929/11151/3689/4170/8301/3326/2876	8
1090	3	GO:0006979	response to oxidative stress	9/120	446/18723	0.00231709	0.0477578	0.038844	4929/4512/4535/4537/6421/6434/4540/4170/2876	9
1091	3	GO:0010591	regulation of lamellipodium assembly	3/120	42/18723	0.00245659	0.0495868	0.0403316	7454/10096/10109	3
1092	3	GO:0097193	intrinsic apoptotic signaling pathway	7/120	288/18723	0.00256987	0.0495868	0.0403316	960/6421/9774/6498/4170/5770/2876	7
1093	3	GO:1903311	regulation of mRNA metabolic process	7/120	288/18723	0.00256987	0.0495868	0.0403316	678/3312/246175/6434/6432/58517/9584	7
1094	3	GO:0060009	Sertoli cell development	2/120	12/18723	0.00257808	0.0495868	0.0403316	5926/546	2
1095	3	GO:0098974	postsynaptic actin cytoskeleton organization	2/120	12/18723	0.00257808	0.0495868	0.0403316	60/71	2
1096	3	GO:1905666	regulation of protein localization to endosome	2/120	12/18723	0.00257808	0.0495868	0.0403316	7430/4478	2
1097	3	GO:0006458	'de novo' protein folding	3/120	43/18723	0.00262859	0.0495868	0.0403316	3312/10808/3310	3
1098	3	GO:0010171	body morphogenesis	3/120	43/18723	0.00262859	0.0495868	0.0403316	25976/64651/29123	3
1099	3	GO:0036230	granulocyte activation	3/120	43/18723	0.00262859	0.0495868	0.0403316	6352/3689/55904	3
1100	3	GO:0098927	vesicle-mediated transport between endosomal compartments	3/120	43/18723	0.00262859	0.0495868	0.0403316	11151/7430/4478	3
1101	3	GO:0035304	regulation of protein dephosphorylation	4/120	90/18723	0.00268278	0.049658	0.0403896	5788/4659/5525/3326	4
1102	3	GO:0061097	regulation of protein tyrosine kinase activity	4/120	90/18723	0.00268278	0.049658	0.0403896	6352/5788/5770/4739	4
1103	3	GO:0050870	positive regulation of T cell activation	6/120	216/18723	0.00269929	0.049658	0.0403896	6352/11151/5788/3575/864/10808	6
1104	4	GO:0043618	regulation of transcription from RNA polymerase II promoter in response to stress	9/143	47/18723	7.30529e-11	2.15579e-07	1.54641e-07	467/3309/1958/3725/3162/10370/7422/1649/10365	9
1105	4	GO:0043620	regulation of DNA-templated transcription in response to stress	9/143	53/18723	2.2855e-10	3.37225e-07	2.41902e-07	467/3309/1958/3725/3162/10370/7422/1649/10365	9
1106	4	GO:0060537	muscle tissue development	18/143	403/18723	1.84251e-09	1.81241e-06	1.3001e-06	3398/1655/467/2353/1958/5999/10370/23764/7422/7763/7832/811/5997/1634/4000/5950/6926/3164	18
1107	4	GO:0014706	striated muscle tissue development	17/143	384/18723	6.12999e-09	4.5224e-06	3.24406e-06	3398/1655/467/2353/1958/5999/10370/23764/7422/7832/811/5997/1634/4000/5950/6926/3164	17
1108	4	GO:0000302	response to reactive oxygen species	13/143	222/18723	1.58694e-08	8.37309e-06	6.00627e-06	9314/2353/3725/3162/6647/5052/23411/5111/10628/51526/1410/6434/10365	13
1109	4	GO:0046660	female sex differentiation	10/143	114/18723	1.70242e-08	8.37309e-06	6.00627e-06	9510/581/7314/3309/84159/6647/7422/23411/5950/6926	10
1110	4	GO:0002262	myeloid cell homeostasis	11/143	157/18723	3.38266e-08	1.42603e-05	1.02294e-05	3398/581/3162/9935/10370/6647/7422/5052/7538/8444/10365	11
1111	4	GO:0035914	skeletal muscle cell differentiation	8/143	67/18723	4.24147e-08	1.56457e-05	1.12231e-05	1655/467/2353/1958/10370/23764/7832/3164	8
1112	4	GO:0007568	aging	15/143	339/18723	5.10279e-08	1.67315e-05	1.2002e-05	1026/3398/2353/3725/10370/7077/6647/23411/811/1634/4000/5054/6926/1410/1490	15
1113	4	GO:0042542	response to hydrogen peroxide	10/143	146/18723	1.79929e-07	5.30971e-05	3.80882e-05	9314/3725/3162/6647/23411/5111/10628/51526/1410/10365	10
1114	4	GO:0007517	muscle organ development	14/143	327/18723	2.18077e-07	5.8504e-05	4.19667e-05	1655/467/2353/1958/10370/84159/23764/1839/6876/7832/23411/1634/1410/3164	14
1115	4	GO:0043281	regulation of cysteine-type endopeptidase activity involved in apoptotic process	11/143	209/18723	6.15e-07	0.000139218	9.98653e-05	581/9314/4609/1654/7422/23204/23411/2152/1410/3164/1490	11
1116	4	GO:0034101	erythrocyte homeostasis	9/143	129/18723	6.47104e-07	0.000139218	9.98653e-05	3398/3162/9935/10370/7422/5052/7538/8444/10365	9
1117	4	GO:0008585	female gonad development	8/143	95/18723	6.60472e-07	0.000139218	9.98653e-05	9510/581/7314/3309/84159/6647/7422/23411	8
1118	4	GO:0007569	cell aging	9/143	132/18723	7.85798e-07	0.000154593	0.000110894	1026/3398/10370/6647/23411/811/4000/5054/6926	9
1119	4	GO:0036003	positive regulation of transcription from RNA polymerase II promoter in response to stress	5/143	24/18723	9.16176e-07	0.000167316	0.000120021	467/3309/7422/1649/10365	5
1120	4	GO:0046545	development of primary female sexual characteristics	8/143	100/18723	9.79247e-07	0.000167316	0.000120021	9510/581/7314/3309/84159/6647/7422/23411	8
1121	4	GO:0044706	multi-multicellular organism process	11/143	220/18723	1.02056e-06	0.000167316	0.000120021	2353/2354/7372/10370/23764/6647/7422/3726/54407/811/5997	11
1122	4	GO:0052548	regulation of endopeptidase activity	15/143	432/18723	1.13468e-06	0.000176234	0.000126418	581/9314/7980/4609/7077/1654/7422/23204/23411/2152/5054/1410/3164/1490/334	15
1123	4	GO:0048872	homeostasis of number of cells	12/143	272/18723	1.21839e-06	0.000179774	0.000128957	3398/6659/581/3162/9935/10370/6647/7422/5052/7538/8444/10365	12
1124	4	GO:0045444	fat cell differentiation	11/143	229/18723	1.5116e-06	0.000212416	0.000152373	3398/9314/9935/84159/7538/23411/5997/1649/3164/10979/3638	11
1125	4	GO:2000116	regulation of cysteine-type endopeptidase activity	11/143	235/18723	1.94465e-06	0.000260849	0.000187115	581/9314/4609/1654/7422/23204/23411/2152/1410/3164/1490	11
1126	4	GO:0060213	positive regulation of nuclear-transcribed mRNA poly(A) tail shortening	4/143	13/18723	2.21129e-06	0.000283718	0.00020352	10140/26986/7538/7832	4
1127	4	GO:0007565	female pregnancy	10/143	193/18723	2.33854e-06	0.00028719	0.00020601	2353/2354/7372/10370/6647/7422/3726/54407/811/5997	10
1128	4	GO:1901654	response to ketone	10/143	194/18723	2.44973e-06	0.00028719	0.00020601	1026/9314/2353/2354/23411/5111/811/10628/54541/10365	10
1129	4	GO:0052547	regulation of peptidase activity	15/143	461/18723	2.53031e-06	0.00028719	0.00020601	581/9314/7980/4609/7077/1654/7422/23204/23411/2152/5054/1410/3164/1490/334	15
1130	4	GO:0007519	skeletal muscle tissue development	9/143	155/18723	2.99952e-06	0.000316128	0.000226768	1655/467/2353/1958/10370/23764/7832/1634/3164	9
1131	4	GO:0034614	cellular response to reactive oxygen species	9/143	155/18723	2.99952e-06	0.000316128	0.000226768	9314/2353/3725/6647/5052/23411/5111/51526/10365	9
1132	4	GO:0070997	neuron death	13/143	361/18723	4.11277e-06	0.000390725	0.000280279	581/7314/3309/2353/1958/3725/3162/6647/7832/23411/10763/1649/54541	13
1133	4	GO:0060211	regulation of nuclear-transcribed mRNA poly(A) tail shortening	4/143	15/18723	4.17164e-06	0.000390725	0.000280279	10140/26986/7538/7832	4
1134	4	GO:0010332	response to gamma radiation	6/143	56/18723	4.23694e-06	0.000390725	0.000280279	1026/581/3309/1958/4609/1410	6
1135	4	GO:0048008	platelet-derived growth factor receptor signaling pathway	6/143	56/18723	4.23694e-06	0.000390725	0.000280279	84159/7422/7763/10628/2152/64651	6
1136	4	GO:0072331	signal transduction by p53 class mediator	9/143	163/18723	4.53424e-06	0.000405471	0.000290857	1026/6659/1655/581/7314/23411/8444/54541/10397	9
1137	4	GO:0048608	reproductive structure development	14/143	424/18723	4.70803e-06	0.000407079	0.00029201	9510/581/7314/3309/10370/84159/6647/7422/3726/9021/23411/1634/5950/6926	14
1138	4	GO:0046685	response to arsenic-containing substance	5/143	33/18723	4.8406e-06	0.000407079	0.00029201	1026/467/3162/1654/54407	5
1139	4	GO:0048568	embryonic organ development	14/143	427/18723	5.10401e-06	0.000407079	0.00029201	3398/9935/10370/6647/116039/7422/5930/3726/9021/5950/10763/6926/6434/3638	14
1140	4	GO:0061458	reproductive system development	14/143	427/18723	5.10401e-06	0.000407079	0.00029201	9510/581/7314/3309/10370/84159/6647/7422/3726/9021/23411/1634/5950/6926	14
1141	4	GO:0060538	skeletal muscle organ development	9/143	166/18723	5.2625e-06	0.000408674	0.000293155	1655/467/2353/1958/10370/23764/7832/1634/3164	9
1142	4	GO:1901214	regulation of neuron death	12/143	319/18723	6.30758e-06	0.000470265	0.000337335	581/7314/2353/1958/3725/3162/6647/7832/23411/10763/1649/54541	12
1143	4	GO:0009612	response to mechanical stimulus	10/143	216/18723	6.37431e-06	0.000470265	0.000337335	1647/2353/3659/2354/3725/10370/7832/54407/10628/1634	10
1144	4	GO:0007548	sex differentiation	11/143	276/18723	9.06106e-06	0.00062851	0.000450849	9510/581/7314/3309/10370/84159/6647/7422/23411/5950/6926	11
1145	4	GO:0071214	cellular response to abiotic stimulus	12/143	331/18723	9.15823e-06	0.00062851	0.000450849	1026/1647/581/3309/3659/1958/4609/1654/54407/23411/5111/1410	12
1146	4	GO:0104004	cellular response to environmental stimulus	12/143	331/18723	9.15823e-06	0.00062851	0.000450849	1026/1647/581/3309/3659/1958/4609/1654/54407/23411/5111/1410	12
1147	4	GO:0062197	cellular response to chemical stress	12/143	337/18723	1.09672e-05	0.00073555	0.000527632	9314/2353/3725/3162/1654/6647/5052/23411/5111/1649/51526/10365	12
1148	4	GO:0009410	response to xenobiotic stimulus	14/143	462/18723	1.24536e-05	0.000813183	0.000583321	1026/3309/2353/2354/3725/3162/4609/7372/7077/6647/7345/5111/811/10628	14
1149	4	GO:0071276	cellular response to cadmium ion	5/143	40/18723	1.28561e-05	0.000813183	0.000583321	2353/3725/3162/6647/4502	5
1150	4	GO:0071478	cellular response to radiation	9/143	186/18723	1.31938e-05	0.000813183	0.000583321	1026/1647/581/3309/1958/4609/23411/5111/1410	9
1151	4	GO:0046686	response to cadmium ion	6/143	68/18723	1.3249e-05	0.000813183	0.000583321	2353/3725/3162/6647/5111/4502	6
1152	4	GO:1903311	regulation of mRNA metabolic process	11/143	288/18723	1.35025e-05	0.000813183	0.000583321	10140/1655/3312/26986/55603/7538/7832/4857/10284/27316/6434	11
1153	4	GO:0071243	cellular response to arsenic-containing substance	4/143	20/18723	1.43736e-05	0.000848329	0.000608532	467/3162/1654/54407	4
1154	4	GO:0070482	response to oxygen levels	12/143	347/18723	1.46826e-05	0.000849577	0.000609427	1026/1958/3162/4609/10370/7422/23411/4000/54541/1410/10397/1490	12
1155	4	GO:0045861	negative regulation of proteolysis	12/143	351/18723	1.64521e-05	0.000933655	0.000669739	9314/7980/7077/1654/7422/23204/5054/23429/1410/3164/334/4130	12
1156	4	GO:0010212	response to ionizing radiation	8/143	148/18723	1.82249e-05	0.000971976	0.000697228	1026/1647/581/3309/1958/4609/23411/1410	8
1157	4	GO:0043484	regulation of RNA splicing	8/143	148/18723	1.82249e-05	0.000971976	0.000697228	1655/3312/54407/4857/3187/10284/27316/6434	8
1158	4	GO:0030330	DNA damage response, signal transduction by p53 class mediator	6/143	72/18723	1.84448e-05	0.000971976	0.000697228	1026/6659/1655/23411/8444/10397	6
1159	4	GO:0071479	cellular response to ionizing radiation	6/143	72/18723	1.84448e-05	0.000971976	0.000697228	1026/1647/3309/1958/23411/1410	6
1160	4	GO:0042594	response to starvation	9/143	197/18723	2.08467e-05	0.00103648	0.000743499	1026/467/3312/3309/3725/7538/54407/23411/1649	9
1161	4	GO:0071248	cellular response to metal ion	9/143	197/18723	2.08467e-05	0.00103648	0.000743499	3309/2353/2354/3725/3162/6647/3726/811/4502	9
1162	4	GO:0072001	renal system development	11/143	302/18723	2.09753e-05	0.00103648	0.000743499	9510/6659/581/1958/4609/6385/84159/116039/7422/1634/5950	11
1163	4	GO:0071456	cellular response to hypoxia	8/143	151/18723	2.10738e-05	0.00103648	0.000743499	1958/3162/4609/10370/7422/23411/4000/10397	8
1164	4	GO:0010951	negative regulation of endopeptidase activity	10/143	252/18723	2.43292e-05	0.00117697	0.000844279	9314/7980/7077/1654/7422/23204/5054/1410/3164/334	10
1165	4	GO:0097305	response to alcohol	10/143	253/18723	2.51672e-05	0.00117906	0.000845775	1026/9314/2353/2354/5999/6647/5997/5950/9563/10365	10
1166	4	GO:0072332	intrinsic apoptotic signaling pathway by p53 class mediator	6/143	76/18723	2.51714e-05	0.00117906	0.000845775	1026/1655/581/7314/23411/54541	6
1167	4	GO:0043154	negative regulation of cysteine-type endopeptidase activity involved in apoptotic process	6/143	78/18723	2.92059e-05	0.00134666	0.000966003	9314/1654/7422/23204/1410/3164	6
1168	4	GO:0010038	response to metal ion	12/143	373/18723	2.99186e-05	0.0013583	0.000974352	3309/2353/2354/3725/3162/6647/3726/5111/811/10628/4502/10397	12
1169	4	GO:0002573	myeloid leukocyte differentiation	9/143	208/18723	3.19884e-05	0.00143027	0.00102598	3398/2353/3725/9935/4609/10370/7422/3726/23411	9
1170	4	GO:0036294	cellular response to decreased oxygen levels	8/143	161/18723	3.34144e-05	0.00145572	0.00104423	1958/3162/4609/10370/7422/23411/4000/10397	8
1171	4	GO:0010466	negative regulation of peptidase activity	10/143	262/18723	3.3893e-05	0.00145572	0.00104423	9314/7980/7077/1654/7422/23204/5054/1410/3164/334	10
1172	4	GO:1903313	positive regulation of mRNA metabolic process	7/143	118/18723	3.40374e-05	0.00145572	0.00104423	10140/3312/26986/7538/7832/27316/6434	7
1173	4	GO:0051100	negative regulation of binding	8/143	162/18723	3.49262e-05	0.00147239	0.00105619	1026/3397/581/3725/3162/2962/10763/1649	8
1174	4	GO:0071496	cellular response to external stimulus	11/143	320/18723	3.56601e-05	0.00148216	0.00106319	1026/1647/467/3312/3309/2353/3659/3725/3162/54407/23411	11
1175	4	GO:0030099	myeloid cell differentiation	12/143	381/18723	3.67816e-05	0.00150753	0.0010814	3398/2353/3725/9935/4609/10370/7422/7538/3726/23411/8444/10365	12
1176	4	GO:0036293	response to decreased oxygen levels	11/143	322/18723	3.77393e-05	0.00151225	0.00108478	1958/3162/4609/10370/7422/23411/4000/54541/1410/10397/1490	11
1177	4	GO:0030218	erythrocyte differentiation	7/143	120/18723	3.79216e-05	0.00151225	0.00108478	3398/9935/10370/7422/7538/8444/10365	7
1178	4	GO:0006979	response to oxidative stress	13/143	446/18723	3.85754e-05	0.00151781	0.00108877	9314/2353/3725/3162/6647/5052/23411/5111/10628/51526/1410/6434/10365	13
1179	4	GO:2000117	negative regulation of cysteine-type endopeptidase activity	6/143	86/18723	5.08528e-05	0.00196636	0.00141053	9314/1654/7422/23204/1410/3164	6
1180	4	GO:0008406	gonad development	9/143	221/18723	5.1308e-05	0.00196636	0.00141053	9510/581/7314/3309/10370/84159/6647/7422/23411	9
1181	4	GO:0042770	signal transduction in response to DNA damage	8/143	172/18723	5.3457e-05	0.00202246	0.00145077	1026/1647/6659/1655/23411/8444/5514/10397	8
1182	4	GO:0001655	urogenital system development	11/143	338/18723	5.84844e-05	0.00218465	0.00156712	9510/6659/581/1958/4609/6385/84159/116039/7422/1634/5950	11
1183	4	GO:0048545	response to steroid hormone	11/143	339/18723	6.00555e-05	0.0022153	0.0015891	1026/1655/2353/2354/7538/23411/5111/811/10628/54541/1490	11
1184	4	GO:0071241	cellular response to inorganic substance	9/143	226/18723	6.09924e-05	0.00222208	0.00159397	3309/2353/2354/3725/3162/6647/3726/811/4502	9
1185	4	GO:0061614	pri-miRNA transcription by RNA polymerase II	5/143	55/18723	6.19993e-05	0.00223122	0.00160052	1655/9314/2353/1958/3725	5
1186	4	GO:0045137	development of primary sexual characteristics	9/143	227/18723	6.31035e-05	0.00224359	0.0016094	9510/581/7314/3309/10370/84159/6647/7422/23411	9
1187	4	GO:0071453	cellular response to oxygen levels	8/143	177/18723	6.54256e-05	0.00229846	0.00164876	1958/3162/4609/10370/7422/23411/4000/10397	8
1188	4	GO:0000289	nuclear-transcribed mRNA poly(A) tail shortening	4/143	29/18723	6.67978e-05	0.00231906	0.00166353	10140/26986/7538/7832	4
1189	4	GO:1990440	positive regulation of transcription from RNA polymerase II promoter in response to endoplasmic reticulum stress	3/143	11/18723	6.88258e-05	0.00236169	0.00169411	467/3309/1649	3
1190	4	GO:0001667	ameboidal-type cell migration	13/143	475/18723	7.32595e-05	0.00245878	0.00176376	3397/1647/9314/3162/6385/84159/7422/7763/1839/23411/811/1634/3164	13
1191	4	GO:1903312	negative regulation of mRNA metabolic process	6/143	92/18723	7.429e-05	0.00245878	0.00176376	10140/26986/55603/7538/10284/27316	6
1192	4	GO:0034599	cellular response to oxidative stress	10/143	288/18723	7.49883e-05	0.00245878	0.00176376	9314/2353/3725/3162/6647/5052/23411/5111/51526/10365	10
1193	4	GO:0097193	intrinsic apoptotic signaling pathway	10/143	288/18723	7.49883e-05	0.00245878	0.00176376	1026/1655/581/7314/3162/1654/6647/23411/1649/54541	10
1194	4	GO:1901342	regulation of vasculature development	11/143	348/18723	7.59056e-05	0.00246151	0.00176572	3397/1647/9510/9314/3162/7422/23411/1634/2152/5054/10365	11
1195	4	GO:2001244	positive regulation of intrinsic apoptotic signaling pathway	5/143	58/18723	8.01781e-05	0.0025718	0.00184483	581/7314/6647/23411/1649	5
1196	4	GO:0048738	cardiac muscle tissue development	9/143	236/18723	8.50352e-05	0.00265114	0.00190174	3398/5999/10370/7422/811/5997/4000/5950/6926	9
1197	4	GO:0001822	kidney development	10/143	293/18723	8.64789e-05	0.00265114	0.00190174	9510/6659/581/1958/4609/6385/84159/116039/7422/1634	10
1198	4	GO:0055022	negative regulation of cardiac muscle tissue growth	4/143	31/18723	8.74501e-05	0.00265114	0.00190174	5999/10370/5997/5950	4
1199	4	GO:0061117	negative regulation of heart growth	4/143	31/18723	8.74501e-05	0.00265114	0.00190174	5999/10370/5997/5950	4
1200	4	GO:0071480	cellular response to gamma radiation	4/143	31/18723	8.74501e-05	0.00265114	0.00190174	1026/3309/1958/1410	4
1201	4	GO:0006986	response to unfolded protein	7/143	137/18723	8.8042e-05	0.00265114	0.00190174	581/467/3320/3312/3309/1649/10808	7
1202	4	GO:0007178	transmembrane receptor protein serine/threonine kinase signaling pathway	11/143	355/18723	9.0596e-05	0.00270049	0.00193715	3397/10140/1655/3309/2353/1958/3725/10370/65997/23411/10979	11
1203	4	GO:0072593	reactive oxygen species metabolic process	9/143	239/18723	9.36378e-05	0.00275827	0.00197859	1026/1647/6647/5052/84275/54541/1410/1490/378	9
1204	4	GO:0000381	regulation of alternative mRNA splicing, via spliceosome	5/143	60/18723	9.44037e-05	0.00275827	0.00197859	1655/4857/10284/27316/6434	5
1205	4	GO:0042060	wound healing	12/143	422/18723	9.77635e-05	0.00282843	0.00202892	1026/7980/3162/6385/7422/1839/1634/2152/5054/2778/221037/10979	12
1206	4	GO:0048511	rhythmic process	10/143	298/18723	9.94314e-05	0.00283148	0.00203111	3397/3398/9510/1655/3309/1958/3725/7150/23411/5111	10
1207	4	GO:1901216	positive regulation of neuron death	6/143	97/18723	9.97879e-05	0.00283148	0.00203111	581/2353/1958/3725/1649/54541	6
1208	4	GO:0001975	response to amphetamine	4/143	33/18723	0.000112389	0.00315866	0.0022658	5999/6647/5997/3164	4
1209	4	GO:0031668	cellular response to extracellular stimulus	9/143	246/18723	0.00011659	0.00319378	0.00229099	1026/467/3312/3309/2353/3725/3162/54407/23411	9
1210	4	GO:0010958	regulation of amino acid import across plasma membrane	3/143	13/18723	0.000117967	0.00319378	0.00229099	5999/23204/5997	3
1211	4	GO:0061418	regulation of transcription from RNA polymerase II promoter in response to hypoxia	3/143	13/18723	0.000117967	0.00319378	0.00229099	1958/10370/7422	3
1212	4	GO:1903789	regulation of amino acid transmembrane transport	3/143	13/18723	0.000117967	0.00319378	0.00229099	5999/23204/5997	3
1213	4	GO:0033002	muscle cell proliferation	9/143	248/18723	0.000123952	0.00331853	0.00238048	1026/3398/9510/9314/3725/3162/10370/1839/5950	9
1214	4	GO:0048024	regulation of mRNA splicing, via spliceosome	6/143	101/18723	0.000124825	0.00331853	0.00238048	1655/3312/4857/10284/27316/6434	6
1215	4	GO:0001666	response to hypoxia	10/143	307/18723	0.000126906	0.00333691	0.00239367	1958/3162/4609/10370/7422/23411/4000/54541/1410/10397	10
1216	4	GO:0045926	negative regulation of growth	9/143	249/18723	0.000127777	0.00333691	0.00239367	1026/5999/10370/1654/23411/5997/5950/1410/4502	9
1217	4	GO:0034405	response to fluid shear stress	4/143	35/18723	0.000142116	0.00366286	0.00262748	9314/7980/10370/10365	4
1218	4	GO:0007179	transforming growth factor beta receptor signaling pathway	8/143	198/18723	0.000142741	0.00366286	0.00262748	3397/3309/2353/3725/10370/65997/23411/10979	8
1219	4	GO:0051385	response to mineralocorticoid	4/143	36/18723	0.000158937	0.00404331	0.00290039	1026/2353/2354/1490	4
1220	4	GO:0051346	negative regulation of hydrolase activity	11/143	379/18723	0.000160877	0.00405768	0.0029107	9314/7980/7077/1654/7422/23204/5997/5054/1410/3164/334	11
1221	4	GO:0032922	circadian regulation of gene expression	5/143	68/18723	0.000171585	0.00425501	0.00305225	3397/3398/1958/7150/23411	5
1222	4	GO:0042698	ovulation cycle	5/143	68/18723	0.000171585	0.00425501	0.00305225	9510/3309/1958/23411/5111	5
1223	4	GO:0033120	positive regulation of RNA splicing	4/143	37/18723	0.000177151	0.00433508	0.00310969	3312/54407/27316/6434	4
1224	4	GO:0009895	negative regulation of catabolic process	10/143	320/18723	0.000177752	0.00433508	0.00310969	10140/3162/26986/7077/55603/7538/1982/23429/54541/4130	10
1225	4	GO:0050810	regulation of steroid biosynthetic process	5/143	69/18723	0.000183863	0.00441658	0.00316815	1958/6647/23411/9563/3638	5
1226	4	GO:0048569	post-embryonic animal organ development	3/143	15/18723	0.000185583	0.00441658	0.00316815	581/9314/7422	3
1227	4	GO:1900153	positive regulation of nuclear-transcribed mRNA catabolic process, deadenylation-dependent decay	3/143	15/18723	0.000185583	0.00441658	0.00316815	10140/26986/7538	3
1228	4	GO:0031330	negative regulation of cellular catabolic process	9/143	262/18723	0.000187199	0.00441938	0.00317016	10140/3162/26986/7077/55603/7538/1982/23429/4130	9
1229	4	GO:0050679	positive regulation of epithelial cell proliferation	8/143	207/18723	0.000193551	0.0045331	0.00325173	3397/3162/4609/116039/7422/23411/2152/3164	8
1230	4	GO:0009267	cellular response to starvation	7/143	156/18723	0.000197566	0.00455481	0.00326731	1026/467/3312/3309/3725/54407/23411	7
1231	4	GO:0035051	cardiocyte differentiation	7/143	156/18723	0.000197566	0.00455481	0.00326731	5999/10370/7422/811/5997/4000/6926	7
1232	4	GO:0009314	response to radiation	12/143	456/18723	0.000201079	0.00459987	0.00329963	1026/1647/3398/581/3309/2353/1958/3725/4609/23411/5111/1410	12
1233	4	GO:0046621	negative regulation of organ growth	4/143	39/18723	0.000218025	0.00494916	0.00355018	5999/10370/5997/5950	4
1234	4	GO:0000956	nuclear-transcribed mRNA catabolic process	6/143	112/18723	0.000220019	0.0049563	0.00355531	10140/1655/26986/7538/7832/6741	6
1235	4	GO:0035966	response to topologically incorrect protein	7/143	159/18723	0.000222087	0.004965	0.00356155	581/467/3320/3312/3309/1649/10808	7
1236	4	GO:0030540	female genitalia development	3/143	16/18723	0.000227134	0.00503965	0.00361509	581/5950/6926	3
1237	4	GO:0031669	cellular response to nutrient levels	8/143	215/18723	0.000250397	0.00551434	0.0039556	1026/467/3312/3309/3725/3162/54407/23411	8
1238	4	GO:0051881	regulation of mitochondrial membrane potential	5/143	74/18723	0.000255617	0.00558759	0.00400815	581/7314/6647/1634/84275	5
1239	4	GO:1902895	positive regulation of pri-miRNA transcription by RNA polymerase II	4/143	42/18723	0.000291479	0.00629837	0.00451801	9314/2353/1958/3725	4
1240	4	GO:0048705	skeletal system morphogenesis	8/143	220/18723	0.000292401	0.00629837	0.00451801	10370/84159/116039/7763/4256/64651/1490/3638	8
1241	4	GO:0043542	endothelial cell migration	9/143	279/18723	0.0002981	0.00636211	0.00456373	3397/1647/9314/3162/7422/23411/811/1634/3164	9
1242	4	GO:0031960	response to corticosteroid	7/143	167/18723	0.000299672	0.00636211	0.00456373	1026/2353/2354/7538/5111/54541/1490	7
1243	4	GO:0045765	regulation of angiogenesis	10/143	342/18723	0.000302669	0.00637983	0.00457645	1647/9510/9314/3162/7422/23411/1634/2152/5054/10365	10
1244	4	GO:0000380	alternative mRNA splicing, via spliceosome	5/143	77/18723	0.000307833	0.00644266	0.00462152	1655/4857/10284/27316/6434	5
1245	4	GO:0030728	ovulation	3/143	18/18723	0.000327281	0.0067539	0.00484478	9510/23411/5997	3
1246	4	GO:1900151	regulation of nuclear-transcribed mRNA catabolic process, deadenylation-dependent decay	3/143	18/18723	0.000327281	0.0067539	0.00484478	10140/26986/7538	3
1247	4	GO:0043500	muscle adaptation	6/143	121/18723	0.000334188	0.00684853	0.00491266	9314/3162/5999/29995/5997/4000	6
1248	4	GO:0009791	post-embryonic development	5/143	80/18723	0.00036776	0.00748455	0.00536889	581/9314/84159/7422/64651	5
1249	4	GO:0055007	cardiac muscle cell differentiation	6/143	125/18723	0.000397836	0.00804094	0.00576801	5999/7422/811/5997/4000/6926	6
1250	4	GO:0009896	positive regulation of catabolic process	12/143	492/18723	0.000400549	0.00804094	0.00576801	10140/581/3320/3162/26986/29116/7538/127544/7832/23411/1634/5886	12
1251	4	GO:0043534	blood vessel endothelial cell migration	7/143	176/18723	0.000411551	0.00811523	0.0058213	3397/1647/9314/3162/7422/23411/3164	7
1252	4	GO:0008625	extrinsic apoptotic signaling pathway via death domain receptors	5/143	82/18723	0.000412347	0.00811523	0.0058213	581/467/3162/1654/5054	5
1253	4	GO:2001235	positive regulation of apoptotic signaling pathway	6/143	126/18723	0.000415137	0.00811523	0.0058213	581/467/7314/6647/23411/1649	6
1254	4	GO:2001233	regulation of apoptotic signaling pathway	10/143	356/18723	0.000415249	0.00811523	0.0058213	581/467/7314/3162/1654/6647/23411/4000/5054/1649	10
1255	4	GO:0010631	epithelial cell migration	10/143	357/18723	0.000424472	0.0082409	0.00591145	3397/1647/9314/3162/7422/1839/23411/811/1634/3164	10
1256	4	GO:0071900	regulation of protein serine/threonine kinase activity	10/143	359/18723	0.00044343	0.00853031	0.00611905	1026/1647/29950/1654/7422/7345/57018/23411/5997/10979	10
1257	4	GO:0031331	positive regulation of cellular catabolic process	11/143	427/18723	0.00044516	0.00853031	0.00611905	10140/581/3320/3162/26986/7538/127544/7832/23411/1634/5886	11
1258	4	GO:0090132	epithelium migration	10/143	360/18723	0.00045317	0.00862778	0.00618897	3397/1647/9314/3162/7422/1839/23411/811/1634/3164	10
1259	4	GO:0043280	positive regulation of cysteine-type endopeptidase activity involved in apoptotic process	6/143	129/18723	0.000470587	0.0087959	0.00630957	581/4609/1654/23411/2152/1490	6
1260	4	GO:0048660	regulation of smooth muscle cell proliferation	7/143	180/18723	0.000470943	0.0087959	0.00630957	1026/3398/9510/9314/3725/3162/1839	7
1261	4	GO:0071897	DNA biosynthetic process	7/143	180/18723	0.000470943	0.0087959	0.00630957	1026/9314/3320/4609/23411/5111/1490	7
1262	4	GO:0031647	regulation of protein stability	9/143	298/18723	0.000481503	0.00886627	0.00636005	6659/3320/3312/29116/23411/811/4000/1410/5886	9
1263	4	GO:0051098	regulation of binding	10/143	363/18723	0.000483465	0.00886627	0.00636005	1026/3397/581/9314/3725/3162/2962/10763/1649/285381	10
1264	4	GO:0055013	cardiac muscle cell development	5/143	85/18723	0.000486729	0.00886627	0.00636005	5999/7422/5997/4000/6926	5
1265	4	GO:0060021	roof of mouth development	5/143	85/18723	0.000486729	0.00886627	0.00636005	84159/116039/6926/64651/3638	5
1266	4	GO:0090130	tissue migration	10/143	365/18723	0.000504583	0.00913512	0.0065529	3397/1647/9314/3162/7422/1839/23411/811/1634/3164	10
1267	4	GO:0051403	stress-activated MAPK cascade	8/143	239/18723	0.000507833	0.00913789	0.00655489	1647/4609/3489/7422/5052/7538/1410/1490	8
1268	4	GO:0071498	cellular response to fluid shear stress	3/143	21/18723	0.000524559	0.00925008	0.00663536	9314/7980/10365	3
1269	4	GO:0001701	in utero embryonic development	10/143	367/18723	0.000526461	0.00925008	0.00663536	9314/10370/23764/7422/5930/7763/3726/9021/6926/10365	10
1270	4	GO:0014075	response to amine	4/143	49/18723	0.000529404	0.00925008	0.00663536	5999/6647/5997/3164	4
1271	4	GO:1902041	regulation of extrinsic apoptotic signaling pathway via death domain receptors	4/143	49/18723	0.000529404	0.00925008	0.00663536	467/3162/1654/5054	4
1272	4	GO:0048732	gland development	11/143	436/18723	0.00052974	0.00925008	0.00663536	3398/581/3162/9935/7372/10370/84159/6647/7422/5111/6926	11
1273	4	GO:0048659	smooth muscle cell proliferation	7/143	184/18723	0.000536985	0.00931752	0.00668374	1026/3398/9510/9314/3725/3162/1839	7
1274	4	GO:0050673	epithelial cell proliferation	11/143	437/18723	0.000539917	0.00931752	0.00668374	3397/3398/581/3162/4609/116039/7422/7538/23411/2152/3164	11
1275	4	GO:0051896	regulation of protein kinase B signaling	7/143	185/18723	0.000554596	0.00951519	0.00682554	9314/3320/1839/23411/2152/1649/10979	7
1276	4	GO:0048026	positive regulation of mRNA splicing, via spliceosome	3/143	22/18723	0.000603998	0.0102437	0.00734809	3312/27316/6434	3
1277	4	GO:0051412	response to corticosterone	3/143	22/18723	0.000603998	0.0102437	0.00734809	1026/2353/2354	3
1278	4	GO:0051402	neuron apoptotic process	8/143	246/18723	0.000613974	0.0103534	0.00742678	581/3309/3725/3162/6647/7832/10763/1649	8
1279	4	GO:0031098	stress-activated protein kinase signaling cascade	8/143	247/18723	0.000630502	0.0105466	0.00756542	1647/4609/3489/7422/5052/7538/1410/1490	8
1280	4	GO:0034644	cellular response to UV	5/143	90/18723	0.000632584	0.0105466	0.00756542	1026/581/4609/23411/5111	5
1281	4	GO:0050684	regulation of mRNA processing	6/143	137/18723	0.000646935	0.0107253	0.00769359	1655/3312/4857/10284/27316/6434	6
1282	4	GO:0043392	negative regulation of DNA binding	4/143	52/18723	0.00066458	0.0109072	0.00782407	3397/3725/3162/1649	4
1283	4	GO:0055006	cardiac cell development	5/143	91/18723	0.000665299	0.0109072	0.00782407	5999/7422/5997/4000/6926	5
1284	4	GO:0071560	cellular response to transforming growth factor beta stimulus	8/143	250/18723	0.000682253	0.0110986	0.00796134	3397/3309/2353/3725/10370/65997/23411/10979	8
1285	4	GO:0045787	positive regulation of cell cycle	9/143	313/18723	0.000684493	0.0110986	0.00796134	9510/10370/1654/811/8444/5514/6926/5886/1490	9
1286	4	GO:0042026	protein refolding	3/143	23/18723	0.000690726	0.0111384	0.00798994	3320/3312/3309	3
1287	4	GO:0045598	regulation of fat cell differentiation	6/143	139/18723	0.000698124	0.0111965	0.00803162	3398/7538/23411/1649/10979/3638	6
1288	4	GO:0050678	regulation of epithelial cell proliferation	10/143	381/18723	0.000702733	0.0112095	0.00804094	3397/581/3162/4609/116039/7422/7538/23411/2152/3164	10
1289	4	GO:0003012	muscle system process	11/143	452/18723	0.000713329	0.0113174	0.0081183	9314/3162/5999/6647/29995/5997/4000/6926/1410/3164/1490	11
1290	4	GO:0090257	regulation of muscle system process	8/143	252/18723	0.000718619	0.0113403	0.00813477	9314/5999/6647/29995/5997/4000/3164/1490	8
1291	4	GO:0090398	cellular senescence	5/143	93/18723	0.000734512	0.0115295	0.00827046	1026/3398/23411/811/6926	5
1292	4	GO:1902893	regulation of pri-miRNA transcription by RNA polymerase II	4/143	54/18723	0.000767237	0.0119759	0.00859071	9314/2353/1958/3725	4
1293	4	GO:0032091	negative regulation of protein binding	5/143	94/18723	0.00077107	0.0119759	0.00859071	1026/3397/581/2962/10763	5
1294	4	GO:2000045	regulation of G1/S transition of mitotic cell cycle	6/143	142/18723	0.000780726	0.0120624	0.00865274	1026/3398/9510/6659/9314/1654	6
1295	4	GO:0034976	response to endoplasmic reticulum stress	8/143	256/18723	0.000796042	0.0121089	0.00868606	581/467/3309/3725/1654/23411/811/1649	8
1296	4	GO:0071559	response to transforming growth factor beta	8/143	256/18723	0.000796042	0.0121089	0.00868606	3397/3309/2353/3725/10370/65997/23411/10979	8
1297	4	GO:0090596	sensory organ morphogenesis	8/143	256/18723	0.000796042	0.0121089	0.00868606	581/9935/10370/6647/116039/7422/5950/3638	8
1298	4	GO:0034620	cellular response to unfolded protein	5/143	96/18723	0.000848244	0.0128368	0.00920819	581/467/3312/3309/1649	5
1299	4	GO:0000375	RNA splicing, via transesterification reactions	9/143	324/18723	0.000873993	0.0131248	0.00941479	1655/3312/26986/4857/3187/10284/27316/6434/10285	9
1300	4	GO:0000288	nuclear-transcribed mRNA catabolic process, deadenylation-dependent decay	4/143	56/18723	0.000880618	0.0131248	0.00941479	10140/26986/7538/7832	4
1301	4	GO:0045599	negative regulation of fat cell differentiation	4/143	56/18723	0.000880618	0.0131248	0.00941479	23411/1649/10979/3638	4
1302	4	GO:1903959	regulation of anion transmembrane transport	3/143	25/18723	0.000887082	0.0131547	0.00943624	5999/23204/5997	3
1303	4	GO:0051054	positive regulation of DNA metabolic process	7/143	201/18723	0.000904474	0.0133455	0.00957315	581/9314/3320/4609/23411/5111/5514	7
1304	4	GO:0001819	positive regulation of cytokine production	11/143	467/18723	0.000930859	0.0135344	0.00970862	3320/3659/1958/3162/1654/6647/23411/2152/5054/1649/9188	11
1305	4	GO:0043502	regulation of muscle adaptation	5/143	98/18723	0.000931033	0.0135344	0.00970862	9314/5999/29995/5997/4000	5
1306	4	GO:0070301	cellular response to hydrogen peroxide	5/143	98/18723	0.000931033	0.0135344	0.00970862	9314/23411/5111/51526/10365	5
1307	4	GO:0006417	regulation of translation	11/143	468/18723	0.000947127	0.0137008	0.00982803	10140/6659/26986/1654/1983/7538/1982/7832/811/5997/285381	11
1308	4	GO:0035148	tube formation	6/143	148/18723	0.000968436	0.0138061	0.0099035	6659/6385/10370/7422/6046/7798	6
1309	4	GO:0051384	response to glucocorticoid	6/143	148/18723	0.000968436	0.0138061	0.0099035	1026/2353/2354/7538/5111/54541	6
1310	4	GO:2001056	positive regulation of cysteine-type endopeptidase activity	6/143	148/18723	0.000968436	0.0138061	0.0099035	581/4609/1654/23411/2152/1490	6
1311	4	GO:0008630	intrinsic apoptotic signaling pathway in response to DNA damage	5/143	99/18723	0.000974612	0.0138273	0.00991874	1026/581/3162/23411/54541	5
1312	4	GO:0016525	negative regulation of angiogenesis	6/143	149/18723	0.00100283	0.0141595	0.0101571	1647/9510/9314/1634/5054/10365	6
1313	4	GO:0019218	regulation of steroid metabolic process	5/143	100/18723	0.00101969	0.0143291	0.0102787	1958/6647/23411/9563/3638	5
1314	4	GO:0017038	protein import	7/143	206/18723	0.00104365	0.0145963	0.0104703	1026/3320/3312/3838/10628/4000/5514	7
1315	4	GO:0031667	response to nutrient levels	11/143	474/18723	0.00104976	0.0146124	0.0104819	1026/467/3312/3309/3725/3162/6647/7538/54407/23411/1649	11
1316	4	GO:0090303	positive regulation of wound healing	4/143	59/18723	0.0010721	0.014816	0.0106279	1839/2152/5054/10979	4
1317	4	GO:2000181	negative regulation of blood vessel morphogenesis	6/143	151/18723	0.00107442	0.014816	0.0106279	1647/9510/9314/1634/5054/10365	6
1318	4	GO:1901343	negative regulation of vasculature development	6/143	152/18723	0.00111166	0.0152259	0.010922	1647/9510/9314/1634/5054/10365	6
1319	4	GO:0001841	neural tube formation	5/143	102/18723	0.00111447	0.0152259	0.010922	6659/6385/10370/6046/7798	5
1320	4	GO:0030856	regulation of epithelial cell differentiation	6/143	154/18723	0.0011891	0.0161706	0.0115997	3397/23764/7422/7538/5054/6926	6
1321	4	GO:0043491	protein kinase B signaling	7/143	211/18723	0.00119915	0.0161801	0.0116064	9314/3320/1839/23411/2152/1649/10979	7
1322	4	GO:0016049	cell growth	11/143	482/18723	0.00120076	0.0161801	0.0116064	1026/3320/5999/1654/7422/1839/1982/23411/5997/84275/1410	11
1323	4	GO:0048661	positive regulation of smooth muscle cell proliferation	5/143	104/18723	0.00121562	0.0163059	0.0116967	3398/9510/3725/3162/1839	5
1324	4	GO:0043523	regulation of neuron apoptotic process	7/143	212/18723	0.00123233	0.0164427	0.0117948	581/3725/3162/6647/7832/10763/1649	7
1325	4	GO:0051894	positive regulation of focal adhesion assembly	3/143	28/18723	0.00124254	0.0164427	0.0117948	6385/7422/10979	3
1326	4	GO:0061082	myeloid leukocyte cytokine production	3/143	28/18723	0.00124254	0.0164427	0.0117948	3162/23411/9188	3
1327	4	GO:2000377	regulation of reactive oxygen species metabolic process	6/143	157/18723	0.00131293	0.0172044	0.0123412	1026/1647/6647/84275/1410/378	6
1328	4	GO:0001558	regulation of cell growth	10/143	414/18723	0.00131667	0.0172044	0.0123412	1026/5999/1654/7422/1839/1982/23411/5997/84275/1410	10
1329	4	GO:0046620	regulation of organ growth	5/143	106/18723	0.00132342	0.0172044	0.0123412	5999/10370/6647/5997/5950	5
1330	4	GO:2000278	regulation of DNA biosynthetic process	5/143	106/18723	0.00132342	0.0172044	0.0123412	1026/9314/3320/4609/5111	5
1331	4	GO:0032233	positive regulation of actin filament bundle assembly	4/143	63/18723	0.00137051	0.017661	0.0126688	3397/6385/10979/1490	4
1332	4	GO:1902373	negative regulation of mRNA catabolic process	4/143	63/18723	0.00137051	0.017661	0.0126688	10140/26986/55603/7538	4
1333	4	GO:1902105	regulation of leukocyte differentiation	8/143	279/18723	0.00138157	0.0177261	0.0127155	3398/6659/2353/3659/3725/9935/4609/6647	8
1334	4	GO:2001020	regulation of response to DNA damage stimulus	7/143	219/18723	0.00148517	0.0189729	0.0136098	1655/4609/8870/23411/5111/8444/5514	7
1335	4	GO:0003205	cardiac chamber development	6/143	161/18723	0.00149309	0.0189919	0.0136235	9510/6659/10370/5950/6926/7798	6
1336	4	GO:0072594	establishment of protein localization to organelle	10/143	422/18723	0.00151763	0.0191227	0.0137173	1026/581/3320/3312/3309/3838/10628/4000/5514/1649	10
1337	4	GO:0033137	negative regulation of peptidyl-serine phosphorylation	3/143	30/18723	0.00152282	0.0191227	0.0137173	1647/581/54541	3
1338	4	GO:0045070	positive regulation of viral genome replication	3/143	30/18723	0.00152282	0.0191227	0.0137173	26986/1654/5886	3
1339	4	GO:0048524	positive regulation of viral process	4/143	65/18723	0.00153952	0.0192505	0.013809	26986/1654/3838/5886	4
1340	4	GO:0009408	response to heat	5/143	110/18723	0.00155997	0.0194239	0.0139334	1026/3320/3162/6647/23411	5
1341	4	GO:0048562	embryonic organ morphogenesis	8/143	285/18723	0.00158012	0.0195922	0.0140541	3398/9935/10370/6647/116039/5950/6926/3638	8
1342	4	GO:0001938	positive regulation of endothelial cell proliferation	5/143	111/18723	0.00162367	0.0199179	0.0142877	3162/7422/23411/2152/3164	5
1343	4	GO:1903131	mononuclear cell differentiation	10/143	426/18723	0.00162709	0.0199179	0.0142877	3398/6659/581/3659/1958/3725/9935/4609/6647/7422	10
1344	4	GO:2000573	positive regulation of DNA biosynthetic process	4/143	66/18723	0.00162924	0.0199179	0.0142877	9314/3320/4609/5111	4
1345	4	GO:0050792	regulation of viral process	6/143	164/18723	0.00164014	0.0199179	0.0142877	1655/26986/1654/7538/3838/5886	6
1346	4	GO:2001242	regulation of intrinsic apoptotic signaling pathway	6/143	164/18723	0.00164014	0.0199179	0.0142877	581/7314/1654/6647/23411/1649	6
1347	4	GO:1902042	negative regulation of extrinsic apoptotic signaling pathway via death domain receptors	3/143	31/18723	0.00167661	0.0202648	0.0145365	3162/1654/5054	3
1348	4	GO:0048640	negative regulation of developmental growth	5/143	112/18723	0.00168926	0.0202648	0.0145365	1026/5999/10370/5997/5950	5
1349	4	GO:0032984	protein-containing complex disassembly	7/143	224/18723	0.0016893	0.0202648	0.0145365	3312/4609/8444/10763/11034/54541/4130	7
1350	4	GO:0032956	regulation of actin cytoskeleton organization	9/143	358/18723	0.00174481	0.0208459	0.0149534	3397/5999/6385/390/6624/11034/27289/10979/1490	9
1351	4	GO:0051052	regulation of DNA metabolic process	9/143	359/18723	0.00177828	0.0210751	0.0151178	1026/581/9314/3320/4609/3838/23411/5111/5514	9
1352	4	GO:1901653	cellular response to peptide	9/143	359/18723	0.00177828	0.0210751	0.0151178	3397/9314/9021/23411/84275/3164/10365/3638/80318	9
1353	4	GO:0010632	regulation of epithelial cell migration	8/143	292/18723	0.0018397	0.0216301	0.0155159	1647/9314/3162/7422/1839/23411/811/1634	8
1354	4	GO:0050685	positive regulation of mRNA processing	3/143	32/18723	0.00183977	0.0216301	0.0155159	3312/27316/6434	3
1355	4	GO:1902806	regulation of cell cycle G1/S phase transition	6/143	168/18723	0.00185303	0.0216996	0.0155658	1026/3398/9510/6659/9314/1654	6
1356	4	GO:0008380	RNA splicing	10/143	434/18723	0.00186527	0.0217566	0.0156067	1655/3312/26986/54407/4857/3187/10284/27316/6434/10285	10
1357	4	GO:0010611	regulation of cardiac muscle hypertrophy	4/143	69/18723	0.00192011	0.0222206	0.0159395	5999/29995/5997/4000	4
1358	4	GO:0034605	cellular response to heat	4/143	69/18723	0.00192011	0.0222206	0.0159395	1026/3320/3162/23411	4
1359	4	GO:0035967	cellular response to topologically incorrect protein	5/143	116/18723	0.00197121	0.0227228	0.0162998	581/467/3312/3309/1649	5
1360	4	GO:0150117	positive regulation of cell-substrate junction organization	3/143	33/18723	0.00201251	0.0231086	0.0165765	6385/7422/10979	3
1361	4	GO:0006402	mRNA catabolic process	7/143	232/18723	0.00206064	0.023437	0.0168121	10140/1655/26986/55603/7538/7832/6741	7
1362	4	GO:0010594	regulation of endothelial cell migration	7/143	232/18723	0.00206064	0.023437	0.0168121	1647/9314/3162/7422/23411/811/1634	7
1363	4	GO:1903706	regulation of hemopoiesis	9/143	367/18723	0.00206494	0.023437	0.0168121	3398/6659/2353/3659/3725/9935/4609/6647/7538	9
1364	4	GO:0006413	translational initiation	5/143	118/18723	0.00212441	0.0238412	0.017102	1973/1654/1983/1982/1964	5
1365	4	GO:0051101	regulation of DNA binding	5/143	118/18723	0.00212441	0.0238412	0.017102	3397/9314/3725/3162/1649	5
1366	4	GO:0007015	actin filament organization	10/143	442/18723	0.00213094	0.0238412	0.017102	3397/5999/6385/390/6624/11034/27289/10979/1490/65108	10
1367	4	GO:0003281	ventricular septum development	4/143	71/18723	0.00213286	0.0238412	0.017102	6659/10370/6926/7798	4
1368	4	GO:0022411	cellular component disassembly	10/143	443/18723	0.0021662	0.0240799	0.0172732	581/3312/4609/9507/6624/8444/10763/11034/54541/4130	10
1369	4	GO:0010614	negative regulation of cardiac muscle hypertrophy	3/143	34/18723	0.00219501	0.0240799	0.0172732	5999/5997/4000	3
1370	4	GO:0043516	regulation of DNA damage response, signal transduction by p53 class mediator	3/143	34/18723	0.00219501	0.0240799	0.0172732	1655/23411/8444	3
1371	4	GO:0051085	chaperone cofactor-dependent protein refolding	3/143	34/18723	0.00219501	0.0240799	0.0172732	3312/3309/10808	3
1372	4	GO:0051973	positive regulation of telomerase activity	3/143	34/18723	0.00219501	0.0240799	0.0172732	9314/3320/4609	3
1373	4	GO:0001659	temperature homeostasis	6/143	174/18723	0.00221086	0.0241639	0.0173335	3397/1958/7422/4857/1649/2778	6
1374	4	GO:0014743	regulation of muscle hypertrophy	4/143	72/18723	0.0022451	0.0242685	0.0174085	5999/29995/5997/4000	4
1375	4	GO:0055021	regulation of cardiac muscle tissue growth	4/143	72/18723	0.0022451	0.0242685	0.0174085	5999/10370/5997/5950	4
1376	4	GO:1903036	positive regulation of response to wounding	4/143	72/18723	0.0022451	0.0242685	0.0174085	1839/2152/5054/10979	4
1377	4	GO:0002761	regulation of myeloid leukocyte differentiation	5/143	120/18723	0.00228613	0.0245322	0.0175977	3398/2353/3725/9935/4609	5
1378	4	GO:0071901	negative regulation of protein serine/threonine kinase activity	5/143	120/18723	0.00228613	0.0245322	0.0175977	1026/1647/7345/23411/5997	5
1379	4	GO:0001838	embryonic epithelial tube formation	5/143	121/18723	0.00237026	0.0252514	0.0181136	6659/6385/10370/6046/7798	5
1380	4	GO:0003206	cardiac chamber morphogenesis	5/143	121/18723	0.00237026	0.0252514	0.0181136	9510/6659/10370/5950/6926	5
1381	4	GO:1905898	positive regulation of response to endoplasmic reticulum stress	3/143	35/18723	0.00238747	0.0253433	0.0181795	581/23411/1649	3
1382	4	GO:0009266	response to temperature stimulus	6/143	178/18723	0.00247686	0.0259287	0.0185995	1026/3320/2353/3162/6647/23411	6
1383	4	GO:0030968	endoplasmic reticulum unfolded protein response	4/143	74/18723	0.00248168	0.0259287	0.0185995	581/467/3309/1649	4
1384	4	GO:0032070	regulation of deoxyribonuclease activity	2/143	10/18723	0.00250413	0.0259287	0.0185995	23411/5111	2
1385	4	GO:0044557	relaxation of smooth muscle	2/143	10/18723	0.00250413	0.0259287	0.0185995	6647/5997	2
1386	4	GO:0060068	vagina development	2/143	10/18723	0.00250413	0.0259287	0.0185995	581/5950	2
1387	4	GO:0072203	cell proliferation involved in metanephros development	2/143	10/18723	0.00250413	0.0259287	0.0185995	1958/4609	2
1388	4	GO:1902237	positive regulation of endoplasmic reticulum stress-induced intrinsic apoptotic signaling pathway	2/143	10/18723	0.00250413	0.0259287	0.0185995	23411/1649	2
1389	4	GO:0071482	cellular response to light stimulus	5/143	123/18723	0.00254526	0.0261884	0.0187858	1026/581/4609/23411/5111	5
1390	4	GO:0010950	positive regulation of endopeptidase activity	6/143	179/18723	0.00254696	0.0261884	0.0187858	581/4609/1654/23411/2152/1490	6
1391	4	GO:0014741	negative regulation of muscle hypertrophy	3/143	36/18723	0.00259007	0.0263383	0.0188932	5999/5997/4000	3
1392	4	GO:0030224	monocyte differentiation	3/143	36/18723	0.00259007	0.0263383	0.0188932	3725/4609/7422	3
1393	4	GO:0051955	regulation of amino acid transport	3/143	36/18723	0.00259007	0.0263383	0.0188932	5999/23204/5997	3
1394	4	GO:0008088	axo-dendritic transport	4/143	75/18723	0.00260616	0.0263383	0.0188932	3312/6647/7345/4130	4
1395	4	GO:1902369	negative regulation of RNA catabolic process	4/143	75/18723	0.00260616	0.0263383	0.0188932	10140/26986/55603/7538	4
1396	4	GO:0045766	positive regulation of angiogenesis	6/143	181/18723	0.00269164	0.0270171	0.0193802	9314/3162/7422/23411/2152/5054	6
1397	4	GO:1904018	positive regulation of vasculature development	6/143	181/18723	0.00269164	0.0270171	0.0193802	9314/3162/7422/23411/2152/5054	6
1398	4	GO:0007346	regulation of mitotic cell cycle	10/143	457/18723	0.00271111	0.0271203	0.0194542	1026/3398/9510/6659/9314/7077/1654/7832/23411/5514	10
1399	4	GO:1902903	regulation of supramolecular fiber organization	9/143	383/18723	0.00274874	0.0274038	0.0196576	3397/3312/5999/6385/11034/1410/10979/1490/4130	9
1400	4	GO:0017148	negative regulation of translation	7/143	245/18723	0.00279547	0.0276641	0.0198443	10140/26986/1654/7538/7832/811/5997	7
1401	4	GO:0042692	muscle cell differentiation	9/143	384/18723	0.0027968	0.0276641	0.0198443	3398/5999/7422/7345/23411/811/5997/4000/6926	9
1402	4	GO:0032570	response to progesterone	3/143	37/18723	0.00280297	0.0276641	0.0198443	2353/2354/10628	3
1403	4	GO:0045860	positive regulation of protein kinase activity	9/143	386/18723	0.00289492	0.0284763	0.0204269	1026/3320/1958/6385/1654/7422/1839/23411/10979	9
1404	4	GO:0055001	muscle cell development	6/143	184/18723	0.0029201	0.0286287	0.0205362	5999/7422/7345/5997/4000/6926	6
1405	4	GO:0043433	negative regulation of DNA-binding transcription factor activity	6/143	185/18723	0.0029994	0.0293087	0.021024	3397/3398/9314/3162/23411/1649	6
1406	4	GO:0034975	protein folding in endoplasmic reticulum	2/143	11/18723	0.00304531	0.0294646	0.0211358	3309/811	2
1407	4	GO:0051574	positive regulation of histone H3-K9 methylation	2/143	11/18723	0.00304531	0.0294646	0.0211358	23411/4000	2
1408	4	GO:1900112	regulation of histone H3-K9 trimethylation	2/143	11/18723	0.00304531	0.0294646	0.0211358	23411/4000	2
1409	4	GO:0007498	mesoderm development	5/143	129/18723	0.00312654	0.0301517	0.0216288	9314/10370/7422/6926/2114	5
1410	4	GO:0060420	regulation of heart growth	4/143	79/18723	0.00314697	0.0302498	0.0216991	5999/10370/5997/5950	4
1411	4	GO:0000377	RNA splicing, via transesterification reactions with bulged adenosine as nucleophile	8/143	320/18723	0.00323239	0.0306997	0.0220219	1655/3312/26986/4857/3187/10284/27316/6434	8
1412	4	GO:0000398	mRNA splicing, via spliceosome	8/143	320/18723	0.00323239	0.0306997	0.0220219	1655/3312/26986/4857/3187/10284/27316/6434	8
1413	4	GO:0030308	negative regulation of cell growth	6/143	188/18723	0.00324695	0.0306997	0.0220219	1026/5999/1654/23411/5997/1410	6
1414	4	GO:0032728	positive regulation of interferon-beta production	3/143	39/18723	0.00326038	0.0306997	0.0220219	3320/3659/1654	3
1415	4	GO:0045823	positive regulation of heart contraction	3/143	39/18723	0.00326038	0.0306997	0.0220219	5999/5997/1490	3
1416	4	GO:0051084	'de novo' posttranslational protein folding	3/143	39/18723	0.00326038	0.0306997	0.0220219	3312/3309/10808	3
1417	4	GO:0061448	connective tissue development	7/143	252/18723	0.00326659	0.0306997	0.0220219	7314/1958/84159/116039/23411/4256/1490	7
1418	4	GO:0007422	peripheral nervous system development	4/143	80/18723	0.00329324	0.0308519	0.022131	10370/6647/10397/5376	4
1419	4	GO:0019079	viral genome replication	5/143	131/18723	0.00333998	0.0310924	0.0223035	1655/3312/26986/1654/5886	5
1420	4	GO:0046683	response to organophosphorus	5/143	131/18723	0.00333998	0.0310924	0.0223035	3309/2353/2354/3725/6647	5
1421	4	GO:0043010	camera-type eye development	8/143	322/18723	0.00335669	0.0311497	0.0223446	581/9314/10370/116039/7422/5950/10763/1410	8
1422	4	GO:0072175	epithelial tube formation	5/143	132/18723	0.00345055	0.0319203	0.0228974	6659/6385/10370/6046/7798	5
1423	4	GO:0032970	regulation of actin filament-based process	9/143	397/18723	0.00348436	0.0320244	0.0229721	3397/5999/6385/390/6624/11034/27289/10979/1490	9
1424	4	GO:1903362	regulation of cellular protein catabolic process	7/143	255/18723	0.00348613	0.0320244	0.0229721	3320/7314/29116/127544/23429/5886/4130	7
1425	4	GO:0045429	positive regulation of nitric oxide biosynthetic process	3/143	40/18723	0.00350521	0.0320244	0.0229721	9314/3320/10365	3
1426	4	GO:0060412	ventricular septum morphogenesis	3/143	40/18723	0.00350521	0.0320244	0.0229721	6659/10370/6926	3
1427	4	GO:0060562	epithelial tube morphogenesis	8/143	325/18723	0.00355009	0.0323343	0.0231944	6659/4609/6385/10370/7422/6046/6926/7798	8
1428	4	GO:1905897	regulation of response to endoplasmic reticulum stress	4/143	82/18723	0.00359955	0.032591	0.0233785	581/3309/23411/1649	4
1429	4	GO:0032872	regulation of stress-activated MAPK cascade	6/143	192/18723	0.00360036	0.032591	0.0233785	1647/4609/3489/7422/5052/1490	6
1430	4	GO:0045602	negative regulation of endothelial cell differentiation	2/143	12/18723	0.00363612	0.0326145	0.0233954	3397/7422	2
1431	4	GO:0061052	negative regulation of cell growth involved in cardiac muscle cell development	2/143	12/18723	0.00363612	0.0326145	0.0233954	5999/5997	2
1432	4	GO:0097201	negative regulation of transcription from RNA polymerase II promoter in response to stress	2/143	12/18723	0.00363612	0.0326145	0.0233954	3725/10370	2
1433	4	GO:0048678	response to axon injury	4/143	83/18723	0.00375973	0.0333294	0.0239082	581/9314/6647/378	4
1434	4	GO:0060612	adipose tissue development	3/143	41/18723	0.003761	0.0333294	0.0239082	7314/84159/23411	3
1435	4	GO:1903524	positive regulation of blood circulation	3/143	41/18723	0.003761	0.0333294	0.0239082	5999/5997/1490	3
1436	4	GO:1904407	positive regulation of nitric oxide metabolic process	3/143	41/18723	0.003761	0.0333294	0.0239082	9314/3320/10365	3
1437	4	GO:0030705	cytoskeleton-dependent intracellular transport	6/143	195/18723	0.00388362	0.0341643	0.0245071	10376/3312/7314/6647/7345/4130	6
1438	4	GO:0070302	regulation of stress-activated protein kinase signaling cascade	6/143	195/18723	0.00388362	0.0341643	0.0245071	1647/4609/3489/7422/5052/1490	6
1439	4	GO:0048638	regulation of developmental growth	8/143	330/18723	0.00389152	0.0341643	0.0245071	1026/5999/10370/6647/7422/1982/5997/5950	8
1440	4	GO:0045727	positive regulation of translation	5/143	136/18723	0.00391924	0.0341643	0.0245071	10140/6659/26986/1654/1982	5
1441	4	GO:0045445	myoblast differentiation	4/143	84/18723	0.00392467	0.0341643	0.0245071	1655/3475/1649/6926	4
1442	4	GO:0061157	mRNA destabilization	4/143	84/18723	0.00392467	0.0341643	0.0245071	10140/26986/7538/7832	4
1443	4	GO:0030879	mammary gland development	5/143	137/18723	0.00404319	0.0350925	0.0251729	3398/581/7372/7422/6926	5
1444	4	GO:0010952	positive regulation of peptidase activity	6/143	197/18723	0.00408144	0.0352265	0.0252691	581/4609/1654/23411/2152/1490	6
1445	4	GO:0045069	regulation of viral genome replication	4/143	85/18723	0.00409444	0.0352265	0.0252691	1655/26986/1654/5886	4
1446	4	GO:0071277	cellular response to calcium ion	4/143	85/18723	0.00409444	0.0352265	0.0252691	3309/2353/2354/3726	4
1447	4	GO:0001503	ossification	9/143	408/18723	0.00416453	0.0357253	0.0256269	10140/1655/116039/3726/4256/27316/10979/1490/9188	9
1448	4	GO:0009798	axis specification	4/143	86/18723	0.00426912	0.0359482	0.0257868	10370/1649/6926/2114	4
1449	4	GO:0006983	ER overload response	2/143	13/18723	0.00427578	0.0359482	0.0257868	3309/1649	2
1450	4	GO:0014745	negative regulation of muscle adaptation	2/143	13/18723	0.00427578	0.0359482	0.0257868	9314/4000	2
1451	4	GO:0015816	glycine transport	2/143	13/18723	0.00427578	0.0359482	0.0257868	5999/5997	2
1452	4	GO:0051956	negative regulation of amino acid transport	2/143	13/18723	0.00427578	0.0359482	0.0257868	5999/5997	2
1453	4	GO:0060347	heart trabecula formation	2/143	13/18723	0.00427578	0.0359482	0.0257868	9510/5950	2
1454	4	GO:1902947	regulation of tau-protein kinase activity	2/143	13/18723	0.00427578	0.0359482	0.0257868	3320/1958	2
1455	4	GO:0006458	'de novo' protein folding	3/143	43/18723	0.00430601	0.0359973	0.0258219	3312/3309/10808	3
1456	4	GO:0042771	intrinsic apoptotic signaling pathway in response to DNA damage by p53 class mediator	3/143	43/18723	0.00430601	0.0359973	0.0258219	1026/23411/54541	3
1457	4	GO:0010498	proteasomal protein catabolic process	10/143	490/18723	0.00443526	0.0367739	0.026379	7314/3309/7345/127544/23411/811/23429/1649/5886/4130	10
1458	4	GO:0043161	proteasome-mediated ubiquitin-dependent protein catabolic process	9/143	412/18723	0.00443613	0.0367739	0.026379	3309/7345/127544/23411/811/23429/1649/5886/4130	9
1459	4	GO:0061014	positive regulation of mRNA catabolic process	4/143	87/18723	0.00444875	0.0367739	0.026379	10140/26986/7538/7832	4
1460	4	GO:2000177	regulation of neural precursor cell proliferation	4/143	87/18723	0.00444875	0.0367739	0.026379	3398/7422/7832/10763	4
1461	4	GO:0018209	peptidyl-serine modification	8/143	338/18723	0.00449006	0.0370117	0.0265496	1647/581/3320/7150/7422/8444/1634/54541	8
1462	4	GO:0032355	response to estradiol	5/143	141/18723	0.00456713	0.0373592	0.0267989	5111/811/10628/1410/1490	5
1463	4	GO:0043434	response to peptide hormone	9/143	414/18723	0.00457702	0.0373592	0.0267989	1958/9021/7832/23411/84275/3164/1490/3638/80318	9
1464	4	GO:0048806	genitalia development	3/143	44/18723	0.00459552	0.0373592	0.0267989	581/5950/6926	3
1465	4	GO:0060324	face development	3/143	44/18723	0.00459552	0.0373592	0.0267989	84159/7763/64651	3
1466	4	GO:0089718	amino acid import across plasma membrane	3/143	44/18723	0.00459552	0.0373592	0.0267989	5999/23204/5997	3
1467	4	GO:0050779	RNA destabilization	4/143	88/18723	0.00463342	0.0375638	0.0269457	10140/26986/7538/7832	4
1468	4	GO:0016032	viral process	9/143	415/18723	0.00464877	0.037585	0.0269608	1655/3312/3725/26986/1654/7538/3838/6741/5886	9
1469	4	GO:0001933	negative regulation of protein phosphorylation	8/143	342/18723	0.00481474	0.0388205	0.0278471	1026/1647/581/7345/9021/23411/5997/54541	8
1470	4	GO:0022602	ovulation cycle process	3/143	45/18723	0.00489655	0.0389608	0.0279478	9510/3309/23411	3
1471	4	GO:0048538	thymus development	3/143	45/18723	0.00489655	0.0389608	0.0279478	9935/10370/6647	3
1472	4	GO:0034616	response to laminar fluid shear stress	2/143	14/18723	0.00496353	0.0389608	0.0279478	9314/10365	2
1473	4	GO:0035437	maintenance of protein localization in endoplasmic reticulum	2/143	14/18723	0.00496353	0.0389608	0.0279478	3309/3638	2
1474	4	GO:0045989	positive regulation of striated muscle contraction	2/143	14/18723	0.00496353	0.0389608	0.0279478	5997/1490	2
1475	4	GO:1901722	regulation of cell proliferation involved in kidney development	2/143	14/18723	0.00496353	0.0389608	0.0279478	1958/4609	2
1476	4	GO:1903894	regulation of IRE1-mediated unfolded protein response	2/143	14/18723	0.00496353	0.0389608	0.0279478	581/3309	2
1477	4	GO:0001890	placenta development	5/143	144/18723	0.00499058	0.0389608	0.0279478	10370/6647/3726/9021/1634	5
1478	4	GO:0007612	learning	5/143	144/18723	0.00499058	0.0389608	0.0279478	2353/3725/7832/4130/378	5
1479	4	GO:0033135	regulation of peptidyl-serine phosphorylation	5/143	144/18723	0.00499058	0.0389608	0.0279478	1647/581/3320/7422/54541	5
1480	4	GO:0106106	cold-induced thermogenesis	5/143	144/18723	0.00499058	0.0389608	0.0279478	3397/7422/4857/1649/2778	5
1481	4	GO:0120161	regulation of cold-induced thermogenesis	5/143	144/18723	0.00499058	0.0389608	0.0279478	3397/7422/4857/1649/2778	5
1482	4	GO:1904705	regulation of vascular associated smooth muscle cell proliferation	4/143	90/18723	0.00501809	0.0390722	0.0280277	1026/9510/3725/3162	4
1483	4	GO:0034249	negative regulation of cellular amide metabolic process	7/143	273/18723	0.00504866	0.0392068	0.0281242	10140/26986/1654/7538/7832/811/5997	7
1484	4	GO:0043524	negative regulation of neuron apoptotic process	5/143	145/18723	0.00513772	0.0396895	0.0284705	581/3162/6647/7832/10763	5
1485	4	GO:0061351	neural precursor cell proliferation	5/143	145/18723	0.00513772	0.0396895	0.0284705	3398/84858/7422/7832/10763	5
1486	4	GO:0006984	ER-nucleus signaling pathway	3/143	46/18723	0.00520921	0.0398937	0.0286169	3309/1649/3638	3
1487	4	GO:0031648	protein destabilization	3/143	46/18723	0.00520921	0.0398937	0.0286169	29116/23411/5886	3
1488	4	GO:0034198	cellular response to amino acid starvation	3/143	46/18723	0.00520921	0.0398937	0.0286169	1026/467/54407	3
1489	4	GO:1990874	vascular associated smooth muscle cell proliferation	4/143	91/18723	0.00521822	0.0398937	0.0286169	1026/9510/3725/3162	4
1490	4	GO:1901215	negative regulation of neuron death	6/143	208/18723	0.00530551	0.0404562	0.0290205	581/3162/6647/7832/23411/10763	6
1491	4	GO:0016331	morphogenesis of embryonic epithelium	5/143	147/18723	0.00544118	0.0413183	0.0296389	6659/6385/10370/6046/7798	5
1492	4	GO:0010761	fibroblast migration	3/143	47/18723	0.00553364	0.0413183	0.0296389	6385/84159/7763	3
1493	4	GO:0042311	vasodilation	3/143	47/18723	0.00553364	0.0413183	0.0296389	6647/5997/10365	3
1494	4	GO:0046677	response to antibiotic	3/143	47/18723	0.00553364	0.0413183	0.0296389	3320/3309/6647	3
1495	4	GO:0051972	regulation of telomerase activity	3/143	47/18723	0.00553364	0.0413183	0.0296389	9314/3320/4609	3
1496	4	GO:0120163	negative regulation of cold-induced thermogenesis	3/143	47/18723	0.00553364	0.0413183	0.0296389	3397/4857/1649	3
1497	4	GO:0007623	circadian rhythm	6/143	210/18723	0.00555413	0.0413183	0.0296389	3397/3398/1958/3725/7150/23411	6
1498	4	GO:0045637	regulation of myeloid cell differentiation	6/143	210/18723	0.00555413	0.0413183	0.0296389	3398/2353/3725/9935/4609/7538	6
1499	4	GO:0006401	RNA catabolic process	7/143	278/18723	0.005564	0.0413183	0.0296389	10140/1655/26986/55603/7538/7832/6741	7
1500	4	GO:0014074	response to purine-containing compound	5/143	148/18723	0.00559757	0.0413183	0.0296389	3309/2353/2354/3725/6647	5
1501	4	GO:1903900	regulation of viral life cycle	5/143	148/18723	0.00559757	0.0413183	0.0296389	1655/26986/1654/3838/5886	5
1502	4	GO:0051591	response to cAMP	4/143	93/18723	0.00563437	0.0413183	0.0296389	3309/2353/2354/3725	4
1503	4	GO:1901796	regulation of signal transduction by p53 class mediator	4/143	93/18723	0.00563437	0.0413183	0.0296389	1655/7314/23411/8444	4
1504	4	GO:0043254	regulation of protein-containing complex assembly	9/143	428/18723	0.00566368	0.0413183	0.0296389	581/3320/3312/3309/1654/7422/6624/1410/10979	9
1505	4	GO:0035358	regulation of peroxisome proliferator activated receptor signaling pathway	2/143	15/18723	0.0056986	0.0413183	0.0296389	10370/23411	2
1506	4	GO:0036124	histone H3-K9 trimethylation	2/143	15/18723	0.0056986	0.0413183	0.0296389	23411/4000	2
1507	4	GO:0043518	negative regulation of DNA damage response, signal transduction by p53 class mediator	2/143	15/18723	0.0056986	0.0413183	0.0296389	23411/8444	2
1508	4	GO:0045475	locomotor rhythm	2/143	15/18723	0.0056986	0.0413183	0.0296389	3398/1958	2
1509	4	GO:0045986	negative regulation of smooth muscle contraction	2/143	15/18723	0.0056986	0.0413183	0.0296389	6647/5997	2
1510	4	GO:1901841	regulation of high voltage-gated calcium channel activity	2/143	15/18723	0.0056986	0.0413183	0.0296389	6236/2669	2
1511	4	GO:0009411	response to UV	5/143	149/18723	0.00575711	0.0415385	0.0297968	1026/581/4609/23411/5111	5
1512	4	GO:0051592	response to calcium ion	5/143	149/18723	0.00575711	0.0415385	0.0297968	3309/2353/2354/3726/10628	5
1513	4	GO:0006457	protein folding	6/143	212/18723	0.00581118	0.0417026	0.0299145	3320/3312/3309/811/1410/10808	6
1514	4	GO:0000079	regulation of cyclin-dependent protein serine/threonine kinase activity	4/143	94/18723	0.00585052	0.0417026	0.0299145	1026/1647/29950/57018	4
1515	4	GO:0002042	cell migration involved in sprouting angiogenesis	4/143	94/18723	0.00585052	0.0417026	0.0299145	9314/3162/7422/3164	4
1516	4	GO:0014020	primary neural tube formation	4/143	94/18723	0.00585052	0.0417026	0.0299145	6385/10370/6046/7798	4
1517	4	GO:1990830	cellular response to leukemia inhibitory factor	4/143	94/18723	0.00585052	0.0417026	0.0299145	9314/84159/9021/23411	4
1518	4	GO:0015804	neutral amino acid transport	3/143	48/18723	0.00586994	0.0417402	0.0299415	5999/54407/5997	3
1519	4	GO:1990823	response to leukemia inhibitory factor	4/143	95/18723	0.00607212	0.0428618	0.0307461	9314/84159/9021/23411	4
1520	4	GO:0000082	G1/S transition of mitotic cell cycle	6/143	214/18723	0.00607683	0.0428618	0.0307461	1026/3398/9510/6659/9314/1654	6
1521	4	GO:0043535	regulation of blood vessel endothelial cell migration	5/143	151/18723	0.00608577	0.0428618	0.0307461	1647/9314/3162/7422/23411	5
1522	4	GO:2001236	regulation of extrinsic apoptotic signaling pathway	5/143	151/18723	0.00608577	0.0428618	0.0307461	467/3162/1654/4000/5054	5
1523	4	GO:0030225	macrophage differentiation	3/143	49/18723	0.00621824	0.0434835	0.031192	3398/7422/23411	3
1524	4	GO:0030857	negative regulation of epithelial cell differentiation	3/143	49/18723	0.00621824	0.0434835	0.031192	3397/7422/6926	3
1525	4	GO:1990928	response to amino acid starvation	3/143	49/18723	0.00621824	0.0434835	0.031192	1026/467/54407	3
1526	4	GO:0021915	neural tube development	5/143	152/18723	0.00625496	0.0436363	0.0313017	6659/6385/10370/6046/7798	5
1527	4	GO:0001823	mesonephros development	4/143	96/18723	0.00629925	0.0436363	0.0313017	4609/6385/116039/7422	4
1528	4	GO:0055017	cardiac muscle tissue growth	4/143	96/18723	0.00629925	0.0436363	0.0313017	5999/10370/5997/5950	4
1529	4	GO:1901655	cellular response to ketone	4/143	96/18723	0.00629925	0.0436363	0.0313017	9314/23411/54541/10365	4
1530	4	GO:0044849	estrous cycle	2/143	16/18723	0.00648023	0.0444725	0.0319015	1958/5111	2
1531	4	GO:0048385	regulation of retinoic acid receptor signaling pathway	2/143	16/18723	0.00648023	0.0444725	0.0319015	811/10365	2
1532	4	GO:0061684	chaperone-mediated autophagy	2/143	16/18723	0.00648023	0.0444725	0.0319015	3320/3312	2
1533	4	GO:1901163	regulation of trophoblast cell migration	2/143	16/18723	0.00648023	0.0444725	0.0319015	7422/811	2
1534	4	GO:2001237	negative regulation of extrinsic apoptotic signaling pathway	4/143	97/18723	0.00653195	0.0447234	0.0320814	3162/1654/4000/5054	4
1535	4	GO:0007163	establishment or maintenance of cell polarity	6/143	218/18723	0.00663454	0.0453207	0.0325099	3320/390/6624/4000/27289/378	6
1536	4	GO:0003333	amino acid transmembrane transport	4/143	98/18723	0.00677029	0.0456956	0.0327789	5999/23204/54407/5997	4
1537	4	GO:0032642	regulation of chemokine production	4/143	98/18723	0.00677029	0.0456956	0.0327789	9314/1958/3162/1654	4
1538	4	GO:1904029	regulation of cyclin-dependent protein kinase activity	4/143	98/18723	0.00677029	0.0456956	0.0327789	1026/1647/29950/57018	4
1539	4	GO:0097191	extrinsic apoptotic signaling pathway	6/143	219/18723	0.0067796	0.0456956	0.0327789	581/467/3162/1654/4000/5054	6
1540	4	GO:0006606	protein import into nucleus	5/143	155/18723	0.00678234	0.0456956	0.0327789	1026/3838/10628/4000/5514	5
1541	4	GO:0010970	transport along microtubule	5/143	155/18723	0.00678234	0.0456956	0.0327789	3312/7314/6647/7345/4130	5
1542	4	GO:0009948	anterior/posterior axis specification	3/143	51/18723	0.00695123	0.0466879	0.0334906	1649/6926/2114	3
1543	4	GO:0034504	protein localization to nucleus	7/143	290/18723	0.00696125	0.0466879	0.0334906	1026/3838/811/10628/4000/5514/10979	7
1544	4	GO:0003300	cardiac muscle hypertrophy	4/143	99/18723	0.00701431	0.0468309	0.0335932	5999/29995/5997/4000	4
1545	4	GO:0032602	chemokine production	4/143	99/18723	0.00701431	0.0468309	0.0335932	9314/1958/3162/1654	4
1546	4	GO:0051017	actin filament bundle assembly	5/143	157/18723	0.00715077	0.0475268	0.0340924	3397/6385/6624/10979/1490	5
1547	4	GO:1990845	adaptive thermogenesis	5/143	157/18723	0.00715077	0.0475268	0.0340924	3397/7422/4857/1649/2778	5
1548	4	GO:0046700	heterocycle catabolic process	9/143	445/18723	0.00724065	0.0478161	0.0343	10140/1655/581/3162/26986/55603/7538/7832/6741	9
1549	4	GO:0060840	artery development	4/143	100/18723	0.00726409	0.0478161	0.0343	6659/10370/7422/7798	4
1550	4	GO:0001829	trophectodermal cell differentiation	2/143	17/18723	0.00730769	0.0478161	0.0343	10370/3726	2
1551	4	GO:0010566	regulation of ketone biosynthetic process	2/143	17/18723	0.00730769	0.0478161	0.0343	1958/9563	2
1552	4	GO:0061450	trophoblast cell migration	2/143	17/18723	0.00730769	0.0478161	0.0343	7422/811	2
1553	4	GO:0090399	replicative senescence	2/143	17/18723	0.00730769	0.0478161	0.0343	1026/5054	2
1554	4	GO:0043090	amino acid import	3/143	52/18723	0.00733613	0.0478161	0.0343	5999/23204/5997	3
1555	4	GO:0051496	positive regulation of stress fiber assembly	3/143	52/18723	0.00733613	0.0478161	0.0343	6385/10979/1490	3
1556	4	GO:0043488	regulation of mRNA stability	5/143	158/18723	0.00734013	0.0478161	0.0343	10140/26986/55603/7538/7832	5
1557	4	GO:0051170	import into nucleus	5/143	159/18723	0.00753296	0.0488998	0.0350773	1026/3838/10628/4000/5514	5
1558	4	GO:2001234	negative regulation of apoptotic signaling pathway	6/143	224/18723	0.00753962	0.0488998	0.0350773	581/3162/1654/23411/4000/5054	6
1559	4	GO:0001541	ovarian follicle development	3/143	53/18723	0.00773342	0.049594	0.0355753	581/6647/7422	3
1560	4	GO:0007566	embryo implantation	3/143	53/18723	0.00773342	0.049594	0.0355753	6647/7422/811	3
1561	4	GO:0001654	eye development	8/143	371/18723	0.00773848	0.049594	0.0355753	581/9314/10370/116039/7422/5950/10763/1410	8
1562	4	GO:0014897	striated muscle hypertrophy	4/143	102/18723	0.00778111	0.049594	0.0355753	5999/29995/5997/4000	4
1563	4	GO:0032677	regulation of interleukin-8 production	4/143	102/18723	0.00778111	0.049594	0.0355753	9314/2152/5054/1649	4
1564	4	GO:0062014	negative regulation of small molecule metabolic process	4/143	102/18723	0.00778111	0.049594	0.0355753	6647/23411/54541/3638	4
1565	4	GO:1902106	negative regulation of leukocyte differentiation	4/143	102/18723	0.00778111	0.049594	0.0355753	3398/3659/9935/4609	4
1566	4	GO:1904063	negative regulation of cation transmembrane transport	4/143	102/18723	0.00778111	0.049594	0.0355753	6236/2669/5999/5997	4
1567	4	GO:0045862	positive regulation of proteolysis	8/143	372/18723	0.00785884	0.049844	0.0357546	581/4609/1654/127544/23411/2152/5886/1490	8
1568	4	GO:0051495	positive regulation of cytoskeleton organization	6/143	226/18723	0.00786022	0.049844	0.0357546	3397/6385/10763/11034/10979/1490	6
1569	4	GO:0044270	cellular nitrogen compound catabolic process	9/143	451/18723	0.007871	0.049844	0.0357546	10140/1655/581/3162/26986/55603/7538/7832/6741	9
1570	5	GO:0042060	wound healing	20/93	422/18723	1.72024e-14	3.21685e-11	2.57493e-11	5592/4638/1281/2316/6678/5159/58189/1289/710/90102/1634/667/7076/348/2192/2335/23499/196527/3491/4627	20
1571	5	GO:0006119	oxidative phosphorylation	12/93	141/18723	5.12414e-12	4.79107e-09	3.83502e-09	4540/4508/4514/4519/4538/4536/4535/4513/4537/4509/4539/4512	12
1572	5	GO:0019646	aerobic electron transport chain	10/93	87/18723	1.627e-11	7.94149e-09	6.35677e-09	4540/4514/4519/4538/4536/4535/4513/4537/4539/4512	10
1573	5	GO:0030198	extracellular matrix organization	15/93	301/18723	2.21418e-11	7.94149e-09	6.35677e-09	4629/1281/7373/1842/1278/165/4035/1284/1289/1282/3912/90102/1303/2192/3491	15
1574	5	GO:0043062	extracellular structure organization	15/93	302/18723	2.32071e-11	7.94149e-09	6.35677e-09	4629/1281/7373/1842/1278/165/4035/1284/1289/1282/3912/90102/1303/2192/3491	15
1575	5	GO:0045229	external encapsulating structure organization	15/93	304/18723	2.54807e-11	7.94149e-09	6.35677e-09	4629/1281/7373/1842/1278/165/4035/1284/1289/1282/3912/90102/1303/2192/3491	15
1576	5	GO:0042773	ATP synthesis coupled electron transport	10/93	95/18723	3.97855e-11	9.29987e-09	7.44408e-09	4540/4514/4519/4538/4536/4535/4513/4537/4539/4512	10
1577	5	GO:0042775	mitochondrial ATP synthesis coupled electron transport	10/93	95/18723	3.97855e-11	9.29987e-09	7.44408e-09	4540/4514/4519/4538/4536/4535/4513/4537/4539/4512	10
1578	5	GO:0009060	aerobic respiration	12/93	189/18723	1.61053e-10	3.34633e-08	2.67857e-08	4540/4508/4514/4519/4538/4536/4535/4513/4537/4509/4539/4512	12
1579	5	GO:0022904	respiratory electron transport chain	10/93	114/18723	2.48137e-10	4.64016e-08	3.71422e-08	4540/4514/4519/4538/4536/4535/4513/4537/4539/4512	10
1580	5	GO:0045333	cellular respiration	12/93	230/18723	1.53674e-09	2.61246e-07	2.09115e-07	4540/4508/4514/4519/4538/4536/4535/4513/4537/4509/4539/4512	12
1581	5	GO:0031589	cell-substrate adhesion	14/93	363/18723	3.06688e-09	4.77922e-07	3.82553e-07	1281/10395/3672/1842/2316/4035/3912/90102/5764/87/2192/2335/23499/3491	14
1582	5	GO:1903034	regulation of response to wounding	10/93	167/18723	1.03929e-08	1.49497e-06	1.19665e-06	5592/4638/2316/4035/58189/710/90102/5764/348/196527	10
1583	5	GO:0046034	ATP metabolic process	12/93	277/18723	1.24519e-08	1.66322e-06	1.33132e-06	4540/4508/4514/4519/4538/4536/4535/4513/4537/4509/4539/4512	12
1584	5	GO:0022900	electron transport chain	10/93	175/18723	1.6272e-08	2.02857e-06	1.62377e-06	4540/4514/4519/4538/4536/4535/4513/4537/4539/4512	10
1585	5	GO:0051271	negative regulation of cellular component movement	13/93	367/18723	3.21956e-08	3.76286e-06	3.01199e-06	5592/1281/10395/4035/3488/90102/5764/1634/7076/87/348/2192/7026	13
1586	5	GO:0015980	energy derivation by oxidation of organic compounds	12/93	318/18723	5.70854e-08	6.17895e-06	4.94594e-06	4540/4508/4514/4519/4538/4536/4535/4513/4537/4509/4539/4512	12
1587	5	GO:0007229	integrin-mediated signaling pathway	8/93	107/18723	5.94765e-08	6.17895e-06	4.94594e-06	1281/3672/2316/5764/667/7076/2335/4627	8
1588	5	GO:0035987	endodermal cell differentiation	6/93	45/18723	8.88892e-08	8.74857e-06	7.0028e-06	1291/1284/1289/3912/1303/2335	6
1589	5	GO:0010810	regulation of cell-substrate adhesion	10/93	221/18723	1.47264e-07	1.37692e-05	1.10216e-05	10395/1842/2316/4035/90102/5764/2192/2335/23499/3491	10
1590	5	GO:0006120	mitochondrial electron transport, NADH to ubiquinone	6/93	51/18723	1.91898e-07	1.7088e-05	1.36781e-05	4540/4538/4536/4535/4537/4539	6
1591	5	GO:2000146	negative regulation of cell motility	12/93	359/18723	2.12437e-07	1.80571e-05	1.44538e-05	5592/1281/10395/4035/3488/90102/5764/1634/7076/348/2192/7026	12
1592	5	GO:0001706	endoderm formation	6/93	54/18723	2.71928e-07	2.21089e-05	1.76971e-05	1291/1284/1289/3912/1303/2335	6
1593	5	GO:0007044	cell-substrate junction assembly	7/93	95/18723	4.59541e-07	3.58059e-05	2.86608e-05	10395/4035/90102/667/87/2335/23499	7
1594	5	GO:0040013	negative regulation of locomotion	12/93	391/18723	5.28176e-07	3.95076e-05	3.16239e-05	5592/1281/10395/4035/3488/90102/5764/1634/7076/348/2192/7026	12
1595	5	GO:0030199	collagen fibril organization	6/93	61/18723	5.68533e-07	4.08907e-05	3.27309e-05	1281/7373/1278/165/1289/1303	6
1596	5	GO:0150115	cell-substrate junction organization	7/93	101/18723	6.98229e-07	4.83588e-05	3.87088e-05	10395/4035/90102/667/87/2335/23499	7
1597	5	GO:0007568	aging	11/93	339/18723	9.46345e-07	6.32023e-05	5.05903e-05	4508/4538/5159/4035/3488/1284/710/1634/7076/5074/4512	11
1598	5	GO:0030336	negative regulation of cell migration	11/93	344/18723	1.09207e-06	7.04195e-05	5.63673e-05	5592/1281/10395/4035/3488/90102/5764/1634/7076/348/7026	11
1599	5	GO:1902600	proton transmembrane transport	8/93	157/18723	1.13859e-06	7.09723e-05	5.68098e-05	4540/4508/4514/4519/4538/4513/4509/4512	8
1600	5	GO:0007596	blood coagulation	9/93	217/18723	1.32379e-06	7.98546e-05	6.39196e-05	5592/1281/2316/710/348/2192/2335/196527/4627	9
1601	5	GO:0007599	hemostasis	9/93	222/18723	1.59855e-06	9.05847e-05	7.25086e-05	5592/1281/2316/710/348/2192/2335/196527/4627	9
1602	5	GO:0050817	coagulation	9/93	222/18723	1.59855e-06	9.05847e-05	7.25086e-05	5592/1281/2316/710/348/2192/2335/196527/4627	9
1603	5	GO:0007492	endoderm development	6/93	77/18723	2.27778e-06	0.000125278	0.000100279	1291/1284/1289/3912/1303/2335	6
1604	5	GO:0007160	cell-matrix adhesion	9/93	233/18723	2.38127e-06	0.000127228	0.00010184	1281/10395/3672/1842/4035/90102/87/2335/23499	9
1605	5	GO:0061041	regulation of wound healing	7/93	134/18723	4.66639e-06	0.000242393	0.000194023	5592/4638/58189/710/90102/348/196527	7
1606	5	GO:0006091	generation of precursor metabolites and energy	12/93	490/18723	5.49901e-06	0.000277923	0.000222463	4540/4508/4514/4519/4538/4536/4535/4513/4537/4509/4539/4512	12
1607	5	GO:0031032	actomyosin structure organization	8/93	196/18723	5.95172e-06	0.000292888	0.000234442	4629/25802/10395/5159/90102/4628/8476/4627	8
1608	5	GO:0050878	regulation of body fluid levels	10/93	379/18723	1.86265e-05	0.000889159	0.000711728	5592/1281/2316/4513/710/348/2192/2335/196527/4627	10
1609	5	GO:0048680	positive regulation of axon regeneration	3/93	11/18723	1.90194e-05	0.000889159	0.000711728	2316/4035/5764	3
1610	5	GO:0022604	regulation of cell morphogenesis	9/93	309/18723	2.30876e-05	0.00102634	0.000821534	10395/2316/6678/4628/5764/2192/2335/23499/4627	9
1611	5	GO:0044319	wound healing, spreading of cells	4/93	34/18723	2.36003e-05	0.00102634	0.000821534	2316/1289/90102/3491	4
1612	5	GO:0090505	epiboly involved in wound healing	4/93	34/18723	2.36003e-05	0.00102634	0.000821534	2316/1289/90102/3491	4
1613	5	GO:0070572	positive regulation of neuron projection regeneration	3/93	12/18723	2.5268e-05	0.00107389	0.000859594	2316/4035/5764	3
1614	5	GO:0090504	epiboly	4/93	35/18723	2.65445e-05	0.00110307	0.000882955	2316/1289/90102/3491	4
1615	5	GO:1903036	positive regulation of response to wounding	5/93	72/18723	2.91879e-05	0.00118655	0.000949776	4638/2316/4035/5764/196527	5
1616	5	GO:0001704	formation of primary germ layer	6/93	121/18723	3.09956e-05	0.00123323	0.000987137	1291/1284/1289/3912/1303/2335	6
1617	5	GO:0030168	platelet activation	6/93	123/18723	3.39993e-05	0.00132455	0.00106024	5592/1281/2316/348/2335/4627	6
1618	5	GO:0048662	negative regulation of smooth muscle cell proliferation	5/93	75/18723	3.55855e-05	0.00135806	0.00108706	5592/4969/7434/3488/348	5
1619	5	GO:0007369	gastrulation	7/93	185/18723	3.8002e-05	0.00142128	0.00113766	1291/1284/1289/3912/90102/1303/2335	7
1620	5	GO:0061045	negative regulation of wound healing	5/93	78/18723	4.30199e-05	0.0015774	0.00126263	5592/58189/710/90102/348	5
1621	5	GO:0007565	female pregnancy	7/93	193/18723	4.97343e-05	0.00178852	0.00143162	3488/3490/5764/7076/2192/55870/7026	7
1622	5	GO:0006936	muscle contraction	9/93	347/18723	5.69518e-05	0.00200943	0.00160845	4629/59/5592/4638/25802/7169/2316/6525/2934	9
1623	5	GO:0007266	Rho protein signal transduction	6/93	137/18723	6.21992e-05	0.00215394	0.00172412	1281/10395/1278/5159/348/394	6
1624	5	GO:0007015	actin filament organization	10/93	442/18723	6.83036e-05	0.00232232	0.0018589	25802/171024/7169/10395/2316/2934/90102/23164/87/5074	10
1625	5	GO:0048041	focal adhesion assembly	5/93	87/18723	7.26963e-05	0.00234466	0.00187678	10395/4035/90102/87/23499	5
1626	5	GO:0035307	positive regulation of protein dephosphorylation	4/93	45/18723	7.2722e-05	0.00234466	0.00187678	10395/3672/5159/4659	4
1627	5	GO:0085029	extracellular matrix assembly	4/93	45/18723	7.2722e-05	0.00234466	0.00187678	4629/1278/3912/90102	4
1628	5	GO:0003012	muscle system process	10/93	452/18723	8.22203e-05	0.00260597	0.00208595	4629/59/5592/4638/25802/7169/2316/3488/6525/2934	10
1629	5	GO:0090130	tissue migration	9/93	365/18723	8.39024e-05	0.00261496	0.00209314	59/6678/72/5764/1634/348/23499/7026/4627	9
1630	5	GO:0051895	negative regulation of focal adhesion assembly	3/93	18/18723	9.17163e-05	0.00276628	0.00221427	10395/4035/90102	3
1631	5	GO:0150118	negative regulation of cell-substrate junction organization	3/93	18/18723	9.17163e-05	0.00276628	0.00221427	10395/4035/90102	3
1632	5	GO:0052547	regulation of peptidase activity	10/93	461/18723	9.67393e-05	0.00287147	0.00229847	10395/4035/58189/2934/710/7076/2192/2335/3491/334	10
1633	5	GO:1903035	negative regulation of response to wounding	5/93	94/18723	0.000105085	0.00306651	0.00245459	5592/58189/710/90102/348	5
1634	5	GO:0030902	hindbrain development	6/93	151/18723	0.00010659	0.00306651	0.00245459	4538/10395/2316/5764/4512/54806	6
1635	5	GO:0030900	forebrain development	9/93	379/18723	0.000111654	0.00315775	0.00252762	5592/1281/10395/2316/4035/3912/5764/7026/5108	9
1636	5	GO:0044706	multi-multicellular organism process	7/93	220/18723	0.000113138	0.00315775	0.00252762	3488/3490/5764/7076/2192/55870/7026	7
1637	5	GO:0051017	actin filament bundle assembly	6/93	157/18723	0.000132009	0.00363026	0.00290584	171024/10395/2316/90102/87/5074	6
1638	5	GO:0043113	receptor clustering	4/93	53/18723	0.000138654	0.00375772	0.00300787	2316/2934/5764/348	4
1639	5	GO:0006123	mitochondrial electron transport, cytochrome c to oxygen	3/93	21/18723	0.000147883	0.00389493	0.0031177	4514/4513/4512	3
1640	5	GO:0032516	positive regulation of phosphoprotein phosphatase activity	3/93	21/18723	0.000147883	0.00389493	0.0031177	3672/5159/4659	3
1641	5	GO:0061572	actin filament bundle organization	6/93	161/18723	0.00015147	0.00393402	0.00314899	171024/10395/2316/90102/87/5074	6
1642	5	GO:0032970	regulation of actin filament-based process	9/93	397/18723	0.000158299	0.00405507	0.00324588	25802/171024/10395/2316/5159/4035/2934/90102/4627	9
1643	5	GO:0055093	response to hyperoxia	3/93	22/18723	0.000170617	0.00431154	0.00345118	4508/4519/5159	3
1644	5	GO:0002011	morphogenesis of an epithelial sheet	4/93	57/18723	0.000184226	0.00447406	0.00358127	2316/1289/90102/3491	4
1645	5	GO:0010257	NADH dehydrogenase complex assembly	4/93	57/18723	0.000184226	0.00447406	0.00358127	4540/4538/4536/4535	4
1646	5	GO:0032981	mitochondrial respiratory chain complex I assembly	4/93	57/18723	0.000184226	0.00447406	0.00358127	4540/4538/4536/4535	4
1647	5	GO:0001503	ossification	9/93	408/18723	0.000194107	0.00465358	0.00372496	1278/4256/1291/6678/3488/9260/5764/196527/3491	9
1648	5	GO:0035306	positive regulation of dephosphorylation	4/93	59/18723	0.000210662	0.00498655	0.00399149	10395/3672/5159/4659	4
1649	5	GO:0006939	smooth muscle contraction	5/93	110/18723	0.000220142	0.00514581	0.00411897	4629/59/5592/4638/6525	5
1650	5	GO:0050808	synapse organization	9/93	426/18723	0.000267164	0.00616786	0.00493707	8404/440279/2316/6678/1282/4628/5764/87/348	9
1651	5	GO:0048660	regulation of smooth muscle cell proliferation	6/93	180/18723	0.000277119	0.00631966	0.00505858	5592/4969/5159/7434/3488/348	6
1652	5	GO:0048659	smooth muscle cell proliferation	6/93	184/18723	0.000311788	0.00698294	0.00558949	5592/4969/5159/7434/3488/348	6
1653	5	GO:0030282	bone mineralization	5/93	119/18723	0.00031719	0.00698294	0.00558949	1278/4256/5764/196527/3491	5
1654	5	GO:0030193	regulation of blood coagulation	4/93	66/18723	0.000324875	0.00698294	0.00558949	5592/710/348/196527	4
1655	5	GO:0051893	regulation of focal adhesion assembly	4/93	66/18723	0.000324875	0.00698294	0.00558949	10395/4035/90102/23499	4
1656	5	GO:0090109	regulation of cell-substrate junction assembly	4/93	66/18723	0.000324875	0.00698294	0.00558949	10395/4035/90102/23499	4
1657	5	GO:0070527	platelet aggregation	4/93	67/18723	0.000344197	0.00731419	0.00585465	5592/2316/2335/4627	4
1658	5	GO:0010812	negative regulation of cell-substrate adhesion	4/93	68/18723	0.000364329	0.00756995	0.00605937	10395/4035/90102/2192	4
1659	5	GO:1900046	regulation of hemostasis	4/93	68/18723	0.000364329	0.00756995	0.00605937	5592/710/348/196527	4
1660	5	GO:0010811	positive regulation of cell-substrate adhesion	5/93	123/18723	0.000369458	0.00759217	0.00607715	1842/2316/5764/2335/3491	5
1661	5	GO:0048679	regulation of axon regeneration	3/93	29/18723	0.000394764	0.00802401	0.00642282	2316/4035/5764	3
1662	5	GO:0032956	regulation of actin cytoskeleton organization	8/93	358/18723	0.000409607	0.00823619	0.00659266	25802/171024/10395/2316/5159/4035/2934/90102	8
1663	5	GO:0030048	actin filament-based movement	5/93	127/18723	0.000427995	0.00837165	0.00670109	2316/2934/4628/23224/4627	5
1664	5	GO:0050818	regulation of coagulation	4/93	71/18723	0.000429775	0.00837165	0.00670109	5592/710/348/196527	4
1665	5	GO:0150116	regulation of cell-substrate junction organization	4/93	71/18723	0.000429775	0.00837165	0.00670109	10395/4035/90102/23499	4
1666	5	GO:0036296	response to increased oxygen levels	3/93	30/18723	0.000437054	0.00842567	0.00674433	4508/4519/5159	3
1667	5	GO:0071711	basement membrane organization	3/93	31/18723	0.000482145	0.00920012	0.00736424	1282/3912/90102	3
1668	5	GO:0048844	artery morphogenesis	4/93	74/18723	0.000503208	0.00950503	0.00760831	4638/5159/4035/348	4
1669	5	GO:1901889	negative regulation of cell junction assembly	3/93	32/18723	0.000530115	0.00991315	0.00793499	10395/4035/90102	3
1670	5	GO:0070570	regulation of neuron projection regeneration	3/93	33/18723	0.000581036	0.0107578	0.00861108	2316/4035/5764	3
1671	5	GO:0001667	ameboidal-type cell migration	9/93	475/18723	0.000588897	0.0107964	0.00864202	6678/5764/1634/7076/348/2335/23499/7026/4627	9
1672	5	GO:0030500	regulation of bone mineralization	4/93	78/18723	0.000614468	0.0111052	0.00888915	4256/5764/196527/3491	4
1673	5	GO:0060485	mesenchyme development	7/93	291/18723	0.000617614	0.0111052	0.00888915	59/2316/5159/72/90102/10521/2335	7
1674	5	GO:0010922	positive regulation of phosphatase activity	3/93	34/18723	0.000634982	0.0111649	0.00893692	3672/5159/4659	3
1675	5	GO:0035909	aorta morphogenesis	3/93	34/18723	0.000634982	0.0111649	0.00893692	4638/5159/4035	3
1676	5	GO:1902903	regulation of supramolecular fiber organization	8/93	383/18723	0.000638845	0.0111649	0.00893692	25802/171024/10395/2316/165/2934/90102/348	8
1677	5	GO:0001893	maternal placenta development	3/93	35/18723	0.000692023	0.0118723	0.0095032	5764/55870/7026	3
1678	5	GO:0018149	peptide cross-linking	3/93	35/18723	0.000692023	0.0118723	0.0095032	1281/1634/2335	3
1679	5	GO:0001890	placenta development	5/93	144/18723	0.000757983	0.0128857	0.0103144	5764/1634/55870/3491/7026	5
1680	5	GO:0051056	regulation of small GTPase mediated signal transduction	7/93	302/18723	0.000768369	0.0129446	0.0103615	1281/10395/79658/5159/55103/348/394	7
1681	5	GO:0007162	negative regulation of cell adhesion	7/93	303/18723	0.000783401	0.01308	0.0104699	5592/10395/4035/90102/5074/2192/64844	7
1682	5	GO:0035023	regulation of Rho protein signal transduction	4/93	86/18723	0.00088756	0.0146879	0.011757	1281/10395/5159/348	4
1683	5	GO:0014910	regulation of smooth muscle cell migration	4/93	89/18723	0.00100902	0.016541	0.0132402	5592/5159/4035/3488	4
1684	5	GO:0008360	regulation of cell shape	5/93	154/18723	0.00102467	0.016541	0.0132402	10395/4628/5764/2335/4627	5
1685	5	GO:0030501	positive regulation of bone mineralization	3/93	40/18723	0.00102607	0.016541	0.0132402	5764/196527/3491	3
1686	5	GO:0034109	homotypic cell-cell adhesion	4/93	90/18723	0.00105197	0.0166073	0.0132933	5592/2316/2335/4627	4
1687	5	GO:0035304	regulation of protein dephosphorylation	4/93	90/18723	0.00105197	0.0166073	0.0132933	10395/3672/5159/4659	4
1688	5	GO:0001558	regulation of cell growth	8/93	414/18723	0.00105683	0.0166073	0.0132933	4035/8425/3488/3490/58189/348/2335/23499	8
1689	5	GO:0072378	blood coagulation, fibrin clot formation	2/93	10/18723	0.00107027	0.0166784	0.0133502	2192/2335	2
1690	5	GO:0001764	neuron migration	5/93	156/18723	0.00108543	0.0167748	0.0134274	5592/1281/2316/7026/5108	5
1691	5	GO:0001953	negative regulation of cell-matrix adhesion	3/93	41/18723	0.00110312	0.0169084	0.0135343	10395/4035/90102	3
1692	5	GO:0014912	negative regulation of smooth muscle cell migration	3/93	42/18723	0.00118372	0.0177805	0.0142324	5592/4035/3488	3
1693	5	GO:0045773	positive regulation of axon extension	3/93	42/18723	0.00118372	0.0177805	0.0142324	4035/2335/23499	3
1694	5	GO:0033108	mitochondrial respiratory chain complex assembly	4/93	93/18723	0.00118854	0.0177805	0.0142324	4540/4538/4536/4535	4
1695	5	GO:0006509	membrane protein ectodomain proteolysis	3/93	43/18723	0.00126795	0.0188179	0.0150628	7076/348/4627	3
1696	5	GO:0030516	regulation of axon extension	4/93	95/18723	0.00128619	0.0189384	0.0151593	4035/348/2335/23499	4
1697	5	GO:0050680	negative regulation of epithelial cell proliferation	5/93	164/18723	0.00135551	0.0196547	0.0157326	6678/58189/5764/348/7026	5
1698	5	GO:0007528	neuromuscular junction development	3/93	44/18723	0.00135586	0.0196547	0.0157326	440279/1282/5764	3
1699	5	GO:0014909	smooth muscle cell migration	4/93	97/18723	0.00138933	0.0198324	0.0158749	5592/5159/4035/3488	4
1700	5	GO:0070167	regulation of biomineral tissue development	4/93	97/18723	0.00138933	0.0198324	0.0158749	4256/5764/196527/3491	4
1701	5	GO:0007265	Ras protein signal transduction	7/93	337/18723	0.00145003	0.0205421	0.0164429	1281/10395/1278/5159/55103/348/394	7
1702	5	GO:1902904	negative regulation of supramolecular fiber organization	5/93	167/18723	0.00146858	0.0206485	0.0165281	25802/10395/2934/90102/348	5
1703	5	GO:0033002	muscle cell proliferation	6/93	248/18723	0.00148272	0.0206841	0.0165566	5592/4969/5159/7434/3488/348	6
1704	5	GO:0110149	regulation of biomineralization	4/93	99/18723	0.00149811	0.0206841	0.0165566	4256/5764/196527/3491	4
1705	5	GO:0031214	biomineral tissue development	5/93	169/18723	0.00154773	0.0206841	0.0165566	1278/4256/5764/196527/3491	5
1706	5	GO:0045807	positive regulation of endocytosis	4/93	100/18723	0.00155466	0.0206841	0.0165566	4035/348/54806/196527	4
1707	5	GO:0060840	artery development	4/93	100/18723	0.00155466	0.0206841	0.0165566	4638/5159/4035/348	4
1708	5	GO:0038063	collagen-activated tyrosine kinase receptor signaling pathway	2/93	12/18723	0.0015596	0.0206841	0.0165566	1284/1282	2
1709	5	GO:0072376	protein activation cascade	2/93	12/18723	0.0015596	0.0206841	0.0165566	2192/2335	2
1710	5	GO:1903909	regulation of receptor clustering	2/93	12/18723	0.0015596	0.0206841	0.0165566	2934/5764	2
1711	5	GO:0061448	connective tissue development	6/93	252/18723	0.00160812	0.0211774	0.0169514	59/4256/5159/1289/7076/3491	6
1712	5	GO:0110148	biomineralization	5/93	171/18723	0.00162998	0.0211797	0.0169533	1278/4256/5764/196527/3491	5
1713	5	GO:0014911	positive regulation of smooth muscle cell migration	3/93	47/18723	0.00164227	0.0211797	0.0169533	5159/4035/3488	3
1714	5	GO:0042311	vasodilation	3/93	47/18723	0.00164227	0.0211797	0.0169533	5592/3672/348	3
1715	5	GO:1903053	regulation of extracellular matrix organization	3/93	48/18723	0.0017455	0.0223567	0.0178955	165/4035/90102	3
1716	5	GO:0001768	establishment of T cell polarity	2/93	13/18723	0.00183722	0.022732	0.0181958	2934/4627	2
1717	5	GO:1900272	negative regulation of long-term synaptic potentiation	2/93	13/18723	0.00183722	0.022732	0.0181958	5764/348	2
1718	5	GO:0030195	negative regulation of blood coagulation	3/93	49/18723	0.00185269	0.022732	0.0181958	5592/710/348	3
1719	5	GO:0045778	positive regulation of ossification	3/93	49/18723	0.00185269	0.022732	0.0181958	5764/196527/3491	3
1720	5	GO:0070169	positive regulation of biomineral tissue development	3/93	49/18723	0.00185269	0.022732	0.0181958	5764/196527/3491	3
1721	5	GO:1904752	regulation of vascular associated smooth muscle cell migration	3/93	49/18723	0.00185269	0.022732	0.0181958	5592/4035/3488	3
1722	5	GO:0032231	regulation of actin filament bundle assembly	4/93	105/18723	0.00185989	0.022732	0.0181958	171024/10395/2316/90102	4
1723	5	GO:0110151	positive regulation of biomineralization	3/93	50/18723	0.00196391	0.0235417	0.018844	5764/196527/3491	3
1724	5	GO:1900047	negative regulation of hemostasis	3/93	50/18723	0.00196391	0.0235417	0.018844	5592/710/348	3
1725	5	GO:1904738	vascular associated smooth muscle cell migration	3/93	50/18723	0.00196391	0.0235417	0.018844	5592/4035/3488	3
1726	5	GO:0010927	cellular component assembly involved in morphogenesis	4/93	107/18723	0.00199283	0.023586	0.0188795	4629/25802/5159/90102	4
1727	5	GO:0031532	actin cytoskeleton reorganization	4/93	107/18723	0.00199283	0.023586	0.0188795	2316/2934/8476/4627	4
1728	5	GO:0010631	epithelial cell migration	7/93	357/18723	0.00201146	0.0236568	0.0189361	6678/5764/1634/348/23499/7026/4627	7
1729	5	GO:0034446	substrate adhesion-dependent cell spreading	4/93	108/18723	0.00206171	0.0240962	0.0192878	2316/3912/2192/2335	4
1730	5	GO:0008361	regulation of cell size	5/93	181/18723	0.00209024	0.0242137	0.0193818	4035/348/2335/23499/196527	5
1731	5	GO:0090132	epithelium migration	7/93	360/18723	0.00210848	0.0242137	0.0193818	6678/5764/1634/348/23499/7026/4627	7
1732	5	GO:0001767	establishment of lymphocyte polarity	2/93	14/18723	0.0021365	0.0242137	0.0193818	2934/4627	2
1733	5	GO:0035791	platelet-derived growth factor receptor-beta signaling pathway	2/93	14/18723	0.0021365	0.0242137	0.0193818	5159/4035	2
1734	5	GO:1905049	negative regulation of metallopeptidase activity	2/93	14/18723	0.0021365	0.0242137	0.0193818	4035/7076	2
1735	5	GO:0031103	axon regeneration	3/93	52/18723	0.00219862	0.0245367	0.0196404	2316/4035/5764	3
1736	5	GO:0014812	muscle cell migration	4/93	110/18723	0.00220437	0.0245367	0.0196404	5592/5159/4035/3488	4
1737	5	GO:0061387	regulation of extent of cell growth	4/93	110/18723	0.00220437	0.0245367	0.0196404	4035/348/2335/23499	4
1738	5	GO:0007566	embryo implantation	3/93	53/18723	0.00232222	0.0255444	0.020447	3490/7076/2192	3
1739	5	GO:0050819	negative regulation of coagulation	3/93	53/18723	0.00232222	0.0255444	0.020447	5592/710/348	3
1740	5	GO:0070831	basement membrane assembly	2/93	15/18723	0.00245724	0.0267153	0.0213843	3912/90102	2
1741	5	GO:1903729	regulation of plasma membrane organization	2/93	15/18723	0.00245724	0.0267153	0.0213843	2934/4627	2
1742	5	GO:0021987	cerebral cortex development	4/93	114/18723	0.00250986	0.0270706	0.0216687	1281/2316/4035/3912	4
1743	5	GO:0046578	regulation of Ras protein signal transduction	5/93	189/18723	0.00252171	0.0270706	0.0216687	1281/10395/5159/55103/348	5
1744	5	GO:0045862	positive regulation of proteolysis	7/93	372/18723	0.00253334	0.0270706	0.0216687	10395/2934/348/2192/2335/3491/4627	7
1745	5	GO:0030278	regulation of ossification	4/93	115/18723	0.00259055	0.0275246	0.022032	4256/5764/196527/3491	4
1746	5	GO:0110053	regulation of actin filament organization	6/93	278/18723	0.00263096	0.027796	0.0222493	25802/171024/10395/2316/2934/90102	6
1747	5	GO:0043200	response to amino acid	4/93	116/18723	0.002673	0.027979	0.0223958	1278/1291/1282/5764	4
1748	5	GO:0043542	endothelial cell migration	6/93	279/18723	0.00267821	0.027979	0.0223958	6678/5764/1634/348/7026/4627	6
1749	5	GO:0016049	cell growth	8/93	482/18723	0.00274027	0.0284684	0.0227875	4035/8425/3488/3490/58189/348/2335/23499	8
1750	5	GO:0051014	actin filament severing	2/93	16/18723	0.00279922	0.028604	0.0228961	2934/4627	2
1751	5	GO:0072109	glomerular mesangium development	2/93	16/18723	0.00279922	0.028604	0.0228961	59/5159	2
1752	5	GO:2001044	regulation of integrin-mediated signaling pathway	2/93	16/18723	0.00279922	0.028604	0.0228961	2316/7076	2
1753	5	GO:0006754	ATP biosynthetic process	3/93	57/18723	0.00285937	0.0289029	0.0231353	4508/4513/4509	3
1754	5	GO:0033619	membrane protein proteolysis	3/93	57/18723	0.00285937	0.0289029	0.0231353	7076/348/4627	3
1755	5	GO:0032535	regulation of cellular component size	7/93	383/18723	0.0029782	0.0297315	0.0237986	25802/4035/2934/348/2335/23499/196527	7
1756	5	GO:0035904	aorta development	3/93	58/18723	0.00300459	0.0297315	0.0237986	4638/5159/4035	3
1757	5	GO:0043666	regulation of phosphoprotein phosphatase activity	3/93	58/18723	0.00300459	0.0297315	0.0237986	3672/5159/4659	3
1758	5	GO:0010952	positive regulation of peptidase activity	5/93	197/18723	0.00301457	0.0297315	0.0237986	10395/2934/2192/2335/3491	5
1759	5	GO:0048675	axon extension	4/93	120/18723	0.00302085	0.0297315	0.0237986	4035/348/2335/23499	4
1760	5	GO:0038065	collagen-activated signaling pathway	2/93	17/18723	0.00316222	0.0307987	0.0246528	1284/1282	2
1761	5	GO:0061298	retina vasculature development in camera-type eye	2/93	17/18723	0.00316222	0.0307987	0.0246528	5159/1282	2
1762	5	GO:0031102	neuron projection regeneration	3/93	60/18723	0.00330844	0.0320559	0.0256591	2316/4035/5764	3
1763	5	GO:0010632	regulation of epithelial cell migration	6/93	292/18723	0.00335225	0.0323129	0.0258649	6678/5764/1634/348/23499/7026	6
1764	5	GO:0060135	maternal process involved in female pregnancy	3/93	62/18723	0.00363048	0.0348154	0.027868	5764/55870/7026	3
1765	5	GO:0030239	myofibril assembly	3/93	63/18723	0.00379843	0.0358608	0.0287048	4629/25802/5159	3
1766	5	GO:0001952	regulation of cell-matrix adhesion	4/93	128/18723	0.00380702	0.0358608	0.0287048	10395/4035/90102/23499	4
1767	5	GO:0035303	regulation of dephosphorylation	4/93	128/18723	0.00380702	0.0358608	0.0287048	10395/3672/5159/4659	4
1768	5	GO:1902905	positive regulation of supramolecular fiber organization	5/93	209/18723	0.00387944	0.0358608	0.0287048	25802/171024/2316/2934/348	5
1769	5	GO:0060537	muscle tissue development	7/93	403/18723	0.00393813	0.0358608	0.0287048	4629/4638/5159/3488/1634/10521/7026	7
1770	5	GO:0010544	negative regulation of platelet activation	2/93	19/18723	0.00395044	0.0358608	0.0287048	5592/348	2
1771	5	GO:0030220	platelet formation	2/93	19/18723	0.00395044	0.0358608	0.0287048	87/4627	2
1772	5	GO:0035313	wound healing, spreading of epidermal cells	2/93	19/18723	0.00395044	0.0358608	0.0287048	1289/90102	2
1773	5	GO:0036344	platelet morphogenesis	2/93	19/18723	0.00395044	0.0358608	0.0287048	87/4627	2
1774	5	GO:0042776	mitochondrial ATP synthesis coupled proton transport	2/93	19/18723	0.00395044	0.0358608	0.0287048	4508/4509	2
1775	5	GO:1900221	regulation of amyloid-beta clearance	2/93	19/18723	0.00395044	0.0358608	0.0287048	4035/348	2
1776	5	GO:0055002	striated muscle cell development	3/93	64/18723	0.00397104	0.0358737	0.0287151	4629/25802/5159	3
1777	5	GO:0007097	nuclear migration	2/93	20/18723	0.00437525	0.0393352	0.0314858	23224/5108	2
1778	5	GO:0070372	regulation of ERK1 and ERK2 cascade	6/93	309/18723	0.00441556	0.0395076	0.0316239	5159/4035/348/2192/2335/3491	6
1779	5	GO:0010517	regulation of phospholipase activity	3/93	67/18723	0.00451729	0.0402254	0.0321985	5159/4035/3491	3
1780	5	GO:0001101	response to acid chemical	4/93	135/18723	0.00459996	0.0407674	0.0326323	1278/1291/1282/5764	4
1781	5	GO:0009206	purine ribonucleoside triphosphate biosynthetic process	3/93	68/18723	0.00470897	0.0415367	0.033248	4508/4513/4509	3
1782	5	GO:0009145	purine nucleoside triphosphate biosynthetic process	3/93	69/18723	0.0049055	0.0430393	0.0344508	4508/4513/4509	3
1783	5	GO:0034329	cell junction assembly	7/93	420/18723	0.00492535	0.0430393	0.0344508	10395/4035/90102/667/87/2335/23499	7
1784	5	GO:0048608	reproductive structure development	7/93	424/18723	0.00518262	0.0450767	0.0360817	2316/5159/5764/1634/55870/3491/7026	7
1785	5	GO:0036120	cellular response to platelet-derived growth factor stimulus	2/93	22/18723	0.00528519	0.045541	0.0364533	5159/5764	2
1786	5	GO:0071230	cellular response to amino acid stimulus	3/93	71/18723	0.00531327	0.045541	0.0364533	1278/1291/1282	3
1787	5	GO:0032355	response to estradiol	4/93	141/18723	0.0053625	0.045541	0.0364533	5159/58189/5764/7026	4
1788	5	GO:0035296	regulation of tube diameter	4/93	141/18723	0.0053625	0.045541	0.0364533	59/5592/3672/348	4
1789	5	GO:0097746	blood vessel diameter maintenance	4/93	141/18723	0.0053625	0.045541	0.0364533	59/5592/3672/348	4
1790	5	GO:0061458	reproductive system development	7/93	427/18723	0.00538212	0.045541	0.0364533	2316/5159/5764/1634/55870/3491/7026	7
1791	5	GO:0007009	plasma membrane organization	4/93	142/18723	0.00549731	0.0460985	0.0368996	1289/2934/196527/4627	4
1792	5	GO:0035150	regulation of tube size	4/93	142/18723	0.00549731	0.0460985	0.0368996	59/5592/3672/348	4
1793	5	GO:0052548	regulation of endopeptidase activity	7/93	432/18723	0.0057274	0.0478136	0.0382724	10395/58189/2934/710/7076/3491/334	7
1794	5	GO:0036119	response to platelet-derived growth factor	2/93	23/18723	0.00576993	0.0479411	0.0383745	5159/5764	2
1795	5	GO:0007517	muscle organ development	6/93	327/18723	0.00579395	0.0479411	0.0383745	4638/6876/6525/1634/10521/7026	6
1796	5	GO:0008380	RNA splicing	7/93	434/18723	0.00587007	0.048357	0.0387074	55599/9406/10521/10181/27332/51747/5411	7
1797	5	GO:0009201	ribonucleoside triphosphate biosynthetic process	3/93	74/18723	0.00596217	0.0489002	0.0391422	4508/4513/4509	3
1798	5	GO:0010594	regulation of endothelial cell migration	5/93	232/18723	0.00601209	0.0490943	0.0392976	6678/5764/1634/348/7026	5
1799	5	GO:0070371	ERK1 and ERK2 cascade	6/93	330/18723	0.00605116	0.0491986	0.039381	5159/4035/348/2192/2335/3491	6
1800	5	GO:0050673	epithelial cell proliferation	7/93	437/18723	0.00608907	0.0492925	0.0394562	6678/3488/58189/3912/5764/348/7026	7
1801	5	GO:0060041	retina development in camera-type eye	4/93	147/18723	0.00620543	0.0499268	0.0399639	5159/1282/5764/54806	4
1802	5	GO:0043567	regulation of insulin-like growth factor receptor signaling pathway	2/93	24/18723	0.00627423	0.0499268	0.0399639	3488/3489	2
1803	5	GO:0051043	regulation of membrane protein ectodomain proteolysis	2/93	24/18723	0.00627423	0.0499268	0.0399639	7076/348	2
1804	5	GO:0051647	nucleus localization	2/93	24/18723	0.00627423	0.0499268	0.0399639	23224/5108	2
1805	6	GO:0002181	cytoplasmic translation	21/123	148/18723	2.08069e-22	4.22587e-19	3.76495e-19	6202/9349/6160/6161/6154/6159/6142/6191/6130/6203/6193/6188/6155/6136/6141/6189/6227/6143/9045/4736/3646	21
1806	6	GO:0030198	extracellular matrix organization	20/123	301/18723	8.04063e-15	4.93155e-12	4.39365e-12	2192/1303/4035/1278/4060/1281/64094/4239/4629/8510/7373/4811/1286/1842/1289/1471/1307/1290/3912/3491	20
1807	6	GO:0043062	extracellular structure organization	20/123	302/18723	8.56524e-15	4.93155e-12	4.39365e-12	2192/1303/4035/1278/4060/1281/64094/4239/4629/8510/7373/4811/1286/1842/1289/1471/1307/1290/3912/3491	20
1808	6	GO:0045229	external encapsulating structure organization	20/123	304/18723	9.71256e-15	4.93155e-12	4.39365e-12	2192/1303/4035/1278/4060/1281/64094/4239/4629/8510/7373/4811/1286/1842/1289/1471/1307/1290/3912/3491	20
1809	6	GO:0030199	collagen fibril organization	7/123	61/18723	1.44567e-07	5.87233e-05	5.23182e-05	1303/1278/4060/1281/7373/1289/1290	7
1810	6	GO:0042273	ribosomal large subunit biogenesis	6/123	72/18723	7.79645e-06	0.0026391	0.00235125	6154/140801/6130/9045/4736/10412	6
1811	6	GO:0052547	regulation of peptidase activity	13/123	461/18723	1.0832e-05	0.00283419	0.00252506	2192/58189/4035/2934/5270/6188/1471/374969/710/10541/3164/23787/3491	13
1812	6	GO:0035987	endodermal cell differentiation	5/123	45/18723	1.11637e-05	0.00283419	0.00252506	1303/1289/1291/1290/3912	5
1813	6	GO:0050680	negative regulation of epithelial cell proliferation	8/123	164/18723	1.2809e-05	0.00286623	0.0025536	58189/5764/367/6678/7049/93974/9255/7026	8
1814	6	GO:0044706	multi-multicellular organism process	9/123	220/18723	1.49733e-05	0.00286623	0.0025536	2192/3488/6159/5270/5764/367/1307/5997/7026	9
1815	6	GO:0010810	regulation of cell-substrate adhesion	9/123	221/18723	1.55236e-05	0.00286623	0.0025536	2192/347/4035/5764/4811/1842/1307/3956/3491	9
1816	6	GO:0001706	endoderm formation	5/123	54/18723	2.75656e-05	0.00396147	0.00352939	1303/1289/1291/1290/3912	5
1817	6	GO:0031589	cell-substrate adhesion	11/123	363/18723	2.77646e-05	0.00396147	0.00352939	2192/347/4035/1281/5764/4811/1842/1307/3956/3912/3491	11
1818	6	GO:0042254	ribosome biogenesis	10/123	299/18723	2.84005e-05	0.00396147	0.00352939	6202/6154/140801/6130/6193/6155/6227/9045/4736/10412	10
1819	6	GO:0051271	negative regulation of cellular component movement	11/123	367/18723	3.06906e-05	0.00396147	0.00352939	1634/2192/347/4035/3488/1281/5764/6387/374969/7049/7026	11
1820	6	GO:0050673	epithelial cell proliferation	12/123	437/18723	3.12081e-05	0.00396147	0.00352939	58189/3488/5764/6387/367/6678/7049/93974/9255/3912/7026/3164	12
1821	6	GO:0007565	female pregnancy	8/123	193/18723	4.13076e-05	0.00469577	0.00418359	2192/3488/6159/5764/367/1307/5997/7026	8
1822	6	GO:0050678	regulation of epithelial cell proliferation	11/123	381/18723	4.31315e-05	0.00469577	0.00418359	58189/5764/6387/367/6678/7049/93974/9255/3912/7026/3164	11
1823	6	GO:0001867	complement activation, lectin pathway	3/123	11/18723	4.39289e-05	0.00469577	0.00418359	78989/4239/710	3
1824	6	GO:0022613	ribonucleoprotein complex biogenesis	12/123	463/18723	5.45676e-05	0.00554134	0.00493693	6202/6154/140801/6130/6193/6155/6227/9045/6633/4736/10412/3646	12
1825	6	GO:0060347	heart trabecula formation	3/123	13/18723	7.54147e-05	0.00729368	0.00649814	5950/7049/2274	3
1826	6	GO:0034250	positive regulation of cellular amide metabolic process	7/123	162/18723	9.77261e-05	0.0090219	0.00803786	6154/6191/6203/1153/65109/3491/3646	7
1827	6	GO:0042060	wound healing	11/123	422/18723	0.000107442	0.00948757	0.00845274	1634/2192/58189/4638/5270/1281/64094/6678/1289/710/3491	11
1828	6	GO:1903034	regulation of response to wounding	7/123	167/18723	0.000118149	0.00982436	0.00875279	58189/4035/4638/5270/64094/5764/710	7
1829	6	GO:0006364	rRNA processing	8/123	225/18723	0.00012093	0.00982436	0.00875279	6202/6154/6130/6155/6227/9045/4736/10412	8
1830	6	GO:2000146	negative regulation of cell motility	10/123	359/18723	0.000130461	0.010191	0.00907942	1634/2192/347/4035/3488/1281/5764/6387/374969/7026	10
1831	6	GO:0007492	endoderm development	5/123	77/18723	0.000152691	0.0114857	0.0102329	1303/1289/1291/1290/3912	5
1832	6	GO:0016072	rRNA metabolic process	8/123	236/18723	0.000167862	0.012176	0.0108479	6202/6154/6130/6155/6227/9045/4736/10412	8
1833	6	GO:0085029	extracellular matrix assembly	4/123	45/18723	0.000214568	0.0150272	0.0133881	1278/4239/4629/3912	4
1834	6	GO:0040013	negative regulation of locomotion	10/123	391/18723	0.000259719	0.017583	0.0156652	1634/2192/347/4035/3488/1281/5764/6387/374969/7026	10
1835	6	GO:0045727	positive regulation of translation	6/123	136/18723	0.00027873	0.0178749	0.0159252	6154/6191/6203/1153/65109/3646	6
1836	6	GO:0034470	ncRNA processing	10/123	395/18723	0.000281633	0.0178749	0.0159252	6202/6154/51637/6130/6155/6227/9045/3735/4736/10412	10
1837	6	GO:0060537	muscle tissue development	10/123	403/18723	0.000330131	0.0203181	0.0181019	1634/4638/3488/5950/4629/7049/2274/5997/7026/3164	10
1838	6	GO:0060343	trabecula formation	3/123	22/18723	0.00038891	0.0232316	0.0206977	5950/7049/2274	3
1839	6	GO:0030336	negative regulation of cell migration	9/123	344/18723	0.000450741	0.0261559	0.023303	1634/347/4035/3488/1281/5764/6387/374969/7026	9
1840	6	GO:0048592	eye morphogenesis	6/123	151/18723	0.000487595	0.0275085	0.0245081	4237/5950/5764/1289/113246/1290	6
1841	6	GO:0043567	regulation of insulin-like growth factor receptor signaling pathway	3/123	24/18723	0.000506262	0.0277897	0.0247586	3489/3488/367	3
1842	6	GO:0052548	regulation of endopeptidase activity	10/123	432/18723	0.000568404	0.0303797	0.0270661	58189/2934/5270/6188/1471/710/10541/3164/23787/3491	10
1843	6	GO:0032963	collagen metabolic process	5/123	104/18723	0.000617331	0.0321487	0.0286422	1278/4239/8510/1289/1471	5
1844	6	GO:0090130	tissue migration	9/123	365/18723	0.000689241	0.0349962	0.0311791	1634/64094/5764/59/72/6678/374969/7026/3164	9
1845	6	GO:0060135	maternal process involved in female pregnancy	4/123	62/18723	0.000737205	0.0365186	0.0325354	5764/367/5997/7026	4
1846	6	GO:0001654	eye development	9/123	371/18723	0.000773704	0.0371404	0.0330894	4237/284217/5950/5764/5204/1289/113246/10763/1290	9
1847	6	GO:0000470	maturation of LSU-rRNA	3/123	28/18723	0.000803879	0.0371404	0.0330894	6130/4736/10412	3
1848	6	GO:0003012	muscle system process	10/123	452/18723	0.000804617	0.0371404	0.0330894	4638/2934/3488/59/4629/7169/113246/29995/5997/3164	10
1849	6	GO:0150063	visual system development	9/123	375/18723	0.00083457	0.0376669	0.0335585	4237/284217/5950/5764/5204/1289/113246/10763/1290	9
1850	6	GO:0048880	sensory system development	9/123	381/18723	0.000933143	0.0412003	0.0367065	4237/284217/5950/5764/5204/1289/113246/10763/1290	9
1851	6	GO:0061384	heart trabecula morphogenesis	3/123	30/18723	0.000986773	0.0426412	0.0379902	5950/7049/2274	3
1852	6	GO:0043200	response to amino acid	5/123	116/18723	0.0010115	0.042799	0.0381308	1278/5764/1291/1307/1290	5
1853	6	GO:0010812	negative regulation of cell-substrate adhesion	4/123	68/18723	0.00104415	0.0432788	0.0385582	2192/347/4035/3956	4
1854	6	GO:0001936	regulation of endothelial cell proliferation	6/123	179/18723	0.00118492	0.0470221	0.0418933	6387/6678/93974/9255/7026/3164	6
1855	6	GO:0001704	formation of primary germ layer	5/123	121/18723	0.00122152	0.0470221	0.0418933	1303/1289/1291/1290/3912	5
1856	6	GO:0003206	cardiac chamber morphogenesis	5/123	121/18723	0.00122152	0.0470221	0.0418933	1363/5950/7049/2274/3491	5
1857	6	GO:0071230	cellular response to amino acid stimulus	4/123	71/18723	0.00122707	0.0470221	0.0418933	1278/1291/1307/1290	4
1858	6	GO:1903036	positive regulation of response to wounding	4/123	72/18723	0.00129272	0.0485214	0.0432291	4035/4638/64094/5764	4
1859	6	GO:0010811	positive regulation of cell-substrate adhesion	5/123	123/18723	0.00131397	0.0485214	0.0432291	5764/4811/1842/1307/3491	5
1860	6	GO:0034660	ncRNA metabolic process	10/123	485/18723	0.00136784	0.0496086	0.0441977	6202/6154/51637/6130/6155/6227/9045/3735/4736/10412	10
1861	7	GO:0002181	cytoplasmic translation	33/92	148/18723	6.6943e-47	1.1715e-43	1.0584e-43	6142/6175/6203/6161/6202/6130/6141/6136/9349/6193/6155/6189/6132/9045/6159/3921/6160/6187/6154/6191/4736/7311/6143/6188/6176/6227/8669/8666/8667/51389/3646/8531/1938	33
1862	7	GO:0022613	ribonucleoprotein complex biogenesis	16/92	463/18723	8.49535e-10	7.43344e-07	6.7158e-07	6175/6202/6130/140801/6193/6155/9045/3921/6154/4736/6227/8669/4809/8666/8667/3646	16
1863	7	GO:0042254	ribosome biogenesis	12/92	299/18723	2.56462e-08	1.49603e-05	1.3516e-05	6175/6202/6130/140801/6193/6155/9045/3921/6154/4736/6227/4809	12
1864	7	GO:0042273	ribosomal large subunit biogenesis	7/92	72/18723	6.23326e-08	2.72705e-05	2.46378e-05	6175/6130/140801/9045/6154/4736/4809	7
1865	7	GO:0045727	positive regulation of translation	8/92	136/18723	3.51187e-07	0.000122916	0.000111049	6203/6154/6191/7431/3646/8531/1153/1938	8
1866	7	GO:0001732	formation of cytoplasmic translation initiation complex	4/92	16/18723	9.49611e-07	0.00027697	0.000250231	8669/8666/8667/3646	4
1867	7	GO:0034250	positive regulation of cellular amide metabolic process	8/92	162/18723	1.32768e-06	0.000296052	0.00026747	6203/6154/6191/7431/3646/8531/1153/1938	8
1868	7	GO:0022618	ribonucleoprotein complex assembly	9/92	220/18723	1.35338e-06	0.000296052	0.00026747	6175/140801/6193/3921/8669/4809/8666/8667/3646	9
1869	7	GO:0071826	ribonucleoprotein complex subunit organization	9/92	227/18723	1.75358e-06	0.000325158	0.000293767	6175/140801/6193/3921/8669/4809/8666/8667/3646	9
1870	7	GO:0006413	translational initiation	7/92	118/18723	1.85805e-06	0.000325158	0.000293767	6193/6189/6188/8669/8666/8667/3646	7
1871	7	GO:0006364	rRNA processing	8/92	225/18723	1.50235e-05	0.0023901	0.00215936	6202/6130/6155/9045/6154/4736/6227/4809	8
1872	7	GO:0016072	rRNA metabolic process	8/92	236/18723	2.11891e-05	0.00301485	0.0027238	6202/6130/6155/9045/6154/4736/6227/4809	8
1873	7	GO:0002183	cytoplasmic translational initiation	4/92	34/18723	2.26142e-05	0.00301485	0.0027238	8669/8666/8667/3646	4
1874	7	GO:0034470	ncRNA processing	10/92	395/18723	2.41188e-05	0.00301485	0.0027238	6202/6130/6155/9045/6154/4736/6227/4809/51637/54487	10
1875	7	GO:0042274	ribosomal small subunit biogenesis	5/92	73/18723	2.96232e-05	0.00345604	0.00312239	6202/6193/3921/6227/4809	5
1876	7	GO:0006417	regulation of translation	10/92	468/18723	9.99059e-05	0.0109272	0.00987228	6203/6154/6191/6188/8667/7431/3646/8531/1153/1938	10
1877	7	GO:0007566	embryo implantation	4/92	53/18723	0.000132968	0.0130077	0.0117519	6159/3490/6647/7076	4
1878	7	GO:0034660	ncRNA metabolic process	10/92	485/18723	0.000133793	0.0130077	0.0117519	6202/6130/6155/9045/6154/4736/6227/4809/51637/54487	10
1879	7	GO:0051043	regulation of membrane protein ectodomain proteolysis	3/92	24/18723	0.000215631	0.0198608	0.0179434	7077/348/7076	3
1880	7	GO:0042255	ribosome assembly	4/92	61/18723	0.000229973	0.0201226	0.01818	6175/140801/6193/3921	4
1881	7	GO:0000470	maturation of LSU-rRNA	3/92	28/18723	0.000344087	0.0286739	0.0259057	6130/4736/4809	3
1882	8	GO:0043618	regulation of transcription from RNA polymerase II promoter in response to stress	8/85	47/18723	3.50781e-11	8.28193e-08	6.0445e-08	3725/1958/10370/467/7422/1649/3309/3162	8
1883	8	GO:0043620	regulation of DNA-templated transcription in response to stress	8/85	53/18723	9.67203e-11	1.14178e-07	8.33322e-08	3725/1958/10370/467/7422/1649/3309/3162	8
1884	8	GO:0070997	neuron death	13/85	361/18723	8.67404e-09	6.82647e-06	4.98225e-06	2353/3725/1958/7314/54541/1649/581/3309/4170/6647/7832/3162/10135	13
1885	8	GO:0006119	oxidative phosphorylation	9/85	141/18723	1.52688e-08	9.01239e-06	6.57762e-06	4514/4540/4538/4508/4519/4535/4536/4537/4509	9
1886	8	GO:0035914	skeletal muscle cell differentiation	7/85	67/18723	2.15691e-08	1.01849e-05	7.43338e-06	2353/1958/10370/467/3164/1655/7832	7
1887	8	GO:0035966	response to topologically incorrect protein	9/85	159/18723	4.34303e-08	1.4438e-05	1.05374e-05	3312/467/1649/581/3320/3309/3306/3310/80311	9
1888	8	GO:0046034	ATP metabolic process	11/85	277/18723	4.93604e-08	1.4438e-05	1.05374e-05	3312/4514/4540/4538/54541/4508/4519/4535/4536/4537/4509	11
1889	8	GO:0042026	protein refolding	5/85	23/18723	5.40161e-08	1.4438e-05	1.05374e-05	3312/3320/3309/3306/3310	5
1890	8	GO:0035967	cellular response to topologically incorrect protein	8/85	116/18723	5.50367e-08	1.4438e-05	1.05374e-05	3312/467/1649/581/3309/3306/3310/80311	8
1891	8	GO:0019646	aerobic electron transport chain	7/85	87/18723	1.34724e-07	3.18084e-05	2.32151e-05	4514/4540/4538/4519/4535/4536/4537	7
1892	8	GO:0009060	aerobic respiration	9/85	189/18723	1.91308e-07	3.4365e-05	2.5081e-05	4514/4540/4538/4508/4519/4535/4536/4537/4509	9
1893	8	GO:0006986	response to unfolded protein	8/85	137/18723	2.00482e-07	3.4365e-05	2.5081e-05	3312/467/1649/581/3320/3309/3306/3310	8
1894	8	GO:1901214	regulation of neuron death	11/85	319/18723	2.05481e-07	3.4365e-05	2.5081e-05	2353/3725/1958/7314/54541/1649/581/4170/6647/7832/3162	11
1895	8	GO:0007565	female pregnancy	9/85	193/18723	2.28554e-07	3.4365e-05	2.5081e-05	2353/10370/2354/3726/5997/7422/6647/10135/54407	9
1896	8	GO:2001244	positive regulation of intrinsic apoptotic signaling pathway	6/85	58/18723	2.45281e-07	3.4365e-05	2.5081e-05	7314/1649/581/4170/6421/6647	6
1897	8	GO:0042773	ATP synthesis coupled electron transport	7/85	95/18723	2.4744e-07	3.4365e-05	2.5081e-05	4514/4540/4538/4519/4535/4536/4537	7
1898	8	GO:0042775	mitochondrial ATP synthesis coupled electron transport	7/85	95/18723	2.4744e-07	3.4365e-05	2.5081e-05	4514/4540/4538/4519/4535/4536/4537	7
1899	8	GO:0034620	cellular response to unfolded protein	7/85	96/18723	2.65929e-07	3.4881e-05	2.54576e-05	3312/467/1649/581/3309/3306/3310	7
1900	8	GO:1901216	positive regulation of neuron death	7/85	97/18723	2.85568e-07	3.54856e-05	2.58989e-05	2353/3725/1958/54541/1649/581/4170	7
1901	8	GO:0070482	response to oxygen levels	11/85	347/18723	4.74685e-07	5.60365e-05	4.08978e-05	1958/10370/4540/4538/1490/54541/7422/4508/4519/3162/10135	11
1902	8	GO:0002262	myeloid cell homeostasis	8/85	157/18723	5.69369e-07	6.10288e-05	4.45414e-05	3398/9935/10370/7422/581/7538/6647/3162	8
1903	8	GO:0009612	response to mechanical stimulus	9/85	216/18723	5.90596e-07	6.10288e-05	4.45414e-05	2353/3725/10370/1647/2354/10628/1281/7832/54407	9
1904	8	GO:0007178	transmembrane receptor protein serine/threonine kinase signaling pathway	11/85	355/18723	5.94521e-07	6.10288e-05	4.45414e-05	2353/3725/1958/10140/3397/10370/3491/3309/8425/1655/1281	11
1905	8	GO:0044706	multi-multicellular organism process	9/85	220/18723	6.88635e-07	6.77445e-05	4.94428e-05	2353/10370/2354/3726/5997/7422/6647/10135/54407	9
1906	8	GO:0006979	response to oxidative stress	12/85	446/18723	7.86053e-07	7.42349e-05	5.41798e-05	2353/3725/9314/4540/1843/4535/10628/4170/4537/6421/6647/3162	12
1907	8	GO:0022904	respiratory electron transport chain	7/85	114/18723	8.59672e-07	7.51736e-05	5.48649e-05	4514/4540/4538/4519/4535/4536/4537	7
1908	8	GO:0046660	female sex differentiation	7/85	114/18723	8.59672e-07	7.51736e-05	5.48649e-05	9510/7314/7422/581/3309/6647/6926	7
1909	8	GO:0045333	cellular respiration	9/85	230/18723	9.97639e-07	8.41224e-05	6.13961e-05	4514/4540/4538/4508/4519/4535/4536/4537/4509	9
1910	8	GO:0014706	striated muscle tissue development	11/85	384/18723	1.28349e-06	0.000104494	7.62642e-05	2353/1958/3398/10370/467/5997/7422/3164/1655/6926/7832	11
1911	8	GO:0031667	response to nutrient levels	12/85	474/18723	1.48684e-06	0.000117014	8.5402e-05	3725/3312/467/1649/4519/3309/7538/6647/3162/10135/54407/6427	12
1912	8	GO:2001235	positive regulation of apoptotic signaling pathway	7/85	126/18723	1.68845e-06	0.000128595	9.38539e-05	7314/467/1649/581/4170/6421/6647	7
1913	8	GO:0036293	response to decreased oxygen levels	10/85	322/18723	1.96839e-06	0.000145231	0.000105995	1958/10370/4540/4538/1490/54541/7422/4519/3162/10135	10
1914	8	GO:0060537	muscle tissue development	11/85	403/18723	2.05062e-06	0.000146713	0.000107077	2353/1958/3398/10370/467/5997/7422/3164/1655/6926/7832	11
1915	8	GO:0046683	response to organophosphorus	7/85	131/18723	2.19146e-06	0.000152178	0.000111066	2353/3725/2354/1843/3309/6647/10142	7
1916	8	GO:0007568	aging	10/85	339/18723	3.11583e-06	0.000210185	0.000153402	2353/3725/3398/10370/4538/1490/4508/6647/6926/10135	10
1917	8	GO:0006120	mitochondrial electron transport, NADH to ubiquinone	5/85	51/18723	3.41301e-06	0.000223836	0.000163365	4540/4538/4535/4536/4537	5
1918	8	GO:0036003	positive regulation of transcription from RNA polymerase II promoter in response to stress	4/85	24/18723	3.92199e-06	0.000246392	0.000179828	467/7422/1649/3309	4
1919	8	GO:0048872	homeostasis of number of cells	9/85	272/18723	3.96607e-06	0.000246392	0.000179828	3398/9935/10370/6659/7422/581/7538/6647/3162	9
1920	8	GO:0051591	response to cAMP	6/85	93/18723	4.07001e-06	0.000246392	0.000179828	2353/3725/2354/1843/3309/10142	6
1921	8	GO:0042542	response to hydrogen peroxide	7/85	146/18723	4.50748e-06	0.000265306	0.000193632	3725/9314/4540/1843/10628/6647/3162	7
1922	8	GO:0008585	female gonad development	6/85	95/18723	4.60718e-06	0.000265306	0.000193632	9510/7314/7422/581/3309/6647	6
1923	8	GO:0014074	response to purine-containing compound	7/85	148/18723	4.93173e-06	0.000273599	0.000199684	2353/3725/2354/1843/3309/6647/10142	7
1924	8	GO:0061614	pri-miRNA transcription by RNA polymerase II	5/85	55/18723	4.98295e-06	0.000273599	0.000199684	2353/3725/1958/9314/1655	5
1925	8	GO:0051592	response to calcium ion	7/85	149/18723	5.15601e-06	0.000276667	0.000201923	2353/2354/3726/4519/1843/3309/10628	7
1926	8	GO:0046545	development of primary female sexual characteristics	6/85	100/18723	6.20597e-06	0.000323499	0.000236103	9510/7314/7422/581/3309/6647	6
1927	8	GO:0097193	intrinsic apoptotic signaling pathway	9/85	288/18723	6.30282e-06	0.000323499	0.000236103	7314/54541/1649/581/4170/1655/6421/6647/3162	9
1928	8	GO:0009314	response to radiation	11/85	456/18723	6.68094e-06	0.000328947	0.000240079	2353/3725/1958/3398/1647/581/1843/3309/4537/1281/10135	11
1929	8	GO:0007519	skeletal muscle tissue development	7/85	155/18723	6.68761e-06	0.000328947	0.000240079	2353/1958/10370/467/3164/1655/7832	7
1930	8	GO:0010038	response to metal ion	10/85	373/18723	7.24168e-06	0.000348931	0.000254664	2353/3725/2354/3726/4519/1843/3309/10628/6647/3162	10
1931	8	GO:0000302	response to reactive oxygen species	8/85	222/18723	7.56705e-06	0.000357316	0.000260784	2353/3725/9314/4540/1843/10628/6647/3162	8
1932	8	GO:0048511	rhythmic process	9/85	298/18723	8.29602e-06	0.000384057	0.000280301	3725/1958/9510/3398/3397/3309/1655/6421/10135	9
1933	8	GO:0045444	fat cell differentiation	8/85	229/18723	9.49215e-06	0.00043098	0.000314548	3398/9314/9935/5997/1649/3164/7538/10124	8
1934	8	GO:0060538	skeletal muscle organ development	7/85	166/18723	1.04785e-05	0.000466787	0.000340681	2353/1958/10370/467/3164/1655/7832	7
1935	8	GO:0009408	response to heat	6/85	110/18723	1.07551e-05	0.000467784	0.000341409	3320/4519/3306/3310/6647/3162	6
1936	8	GO:0031960	response to corticosteroid	7/85	167/18723	1.08971e-05	0.000467784	0.000341409	2353/2354/1490/54541/1843/4537/7538	7
1937	8	GO:0015980	energy derivation by oxidation of organic compounds	9/85	318/18723	1.39397e-05	0.00058131	0.000424264	4514/4540/4538/4508/4519/4535/4536/4537/4509	9
1938	8	GO:0046686	response to cadmium ion	5/85	68/18723	1.42569e-05	0.00058131	0.000424264	2353/3725/4519/6647/3162	5
1939	8	GO:1990440	positive regulation of transcription from RNA polymerase II promoter in response to endoplasmic reticulum stress	3/85	11/18723	1.45137e-05	0.00058131	0.000424264	467/1649/3309	3
1940	8	GO:0071496	cellular response to external stimulus	9/85	320/18723	1.46516e-05	0.00058131	0.000424264	2353/3725/3312/1647/467/3309/3162/10135/54407	9
1941	8	GO:0022900	electron transport chain	7/85	175/18723	1.47728e-05	0.00058131	0.000424264	4514/4540/4538/4519/4535/4536/4537	7
1942	8	GO:0031668	cellular response to extracellular stimulus	8/85	246/18723	1.59541e-05	0.000607543	0.00044341	2353/3725/3312/467/3309/3162/10135/54407	8
1943	8	GO:0051402	neuron apoptotic process	8/85	246/18723	1.59541e-05	0.000607543	0.00044341	3725/1649/581/3309/4170/6647/7832/3162	8
1944	8	GO:0009266	response to temperature stimulus	7/85	178/18723	1.64926e-05	0.00060999	0.000445197	2353/3320/4519/3306/3310/6647/3162	7
1945	8	GO:0051085	chaperone cofactor-dependent protein refolding	4/85	34/18723	1.65351e-05	0.00060999	0.000445197	3312/3309/3306/3310	4
1946	8	GO:0048608	reproductive structure development	10/85	424/18723	2.19541e-05	0.00079744	0.000582005	9510/7314/10370/3491/3726/7422/581/3309/6647/6926	10
1947	8	GO:0048545	response to steroid hormone	9/85	339/18723	2.31119e-05	0.000821678	0.000599696	2353/2354/1490/54541/1843/10628/1655/4537/7538	9
1948	8	GO:0061458	reproductive system development	10/85	427/18723	2.33174e-05	0.000821678	0.000599696	9510/7314/10370/3491/3726/7422/581/3309/6647/6926	10
1949	8	GO:0060213	positive regulation of nuclear-transcribed mRNA poly(A) tail shortening	3/85	13/18723	2.49923e-05	0.000855171	0.00062414	10140/7538/7832	3
1950	8	GO:0061418	regulation of transcription from RNA polymerase II promoter in response to hypoxia	3/85	13/18723	2.49923e-05	0.000855171	0.00062414	1958/10370/7422	3
1951	8	GO:0034101	erythrocyte homeostasis	6/85	129/18723	2.66687e-05	0.000899496	0.00065649	3398/9935/10370/7422/7538/3162	6
1952	8	GO:0051084	'de novo' posttranslational protein folding	4/85	39/18723	2.88237e-05	0.000958489	0.000699546	3312/3309/3306/3310	4
1953	8	GO:0042594	response to starvation	7/85	197/18723	3.16671e-05	0.00101829	0.00074319	3725/3312/467/1649/3309/7538/54407	7
1954	8	GO:0071248	cellular response to metal ion	7/85	197/18723	3.16671e-05	0.00101829	0.00074319	2353/3725/2354/3726/3309/6647/3162	7
1955	8	GO:0071276	cellular response to cadmium ion	4/85	40/18723	3.19159e-05	0.00101829	0.00074319	2353/3725/6647/3162	4
1956	8	GO:0007179	transforming growth factor beta receptor signaling pathway	7/85	198/18723	3.27083e-05	0.00102966	0.000751488	2353/3725/3397/10370/3309/8425/1281	7
1957	8	GO:0007548	sex differentiation	8/85	276/18723	3.63443e-05	0.00112906	0.000824039	9510/7314/10370/7422/581/3309/6647/6926	8
1958	8	GO:0003012	muscle system process	10/85	452/18723	3.77996e-05	0.00115903	0.000845906	9314/5997/1490/59/3164/7169/6647/6926/10142/3162	10
1959	8	GO:1902895	positive regulation of pri-miRNA transcription by RNA polymerase II	4/85	42/18723	3.88198e-05	0.00116575	0.000850812	2353/3725/1958/9314	4
1960	8	GO:0048569	post-embryonic animal organ development	3/85	15/18723	3.95001e-05	0.00116575	0.000850812	9314/7422/581	3
1961	8	GO:0060211	regulation of nuclear-transcribed mRNA poly(A) tail shortening	3/85	15/18723	3.95001e-05	0.00116575	0.000850812	10140/7538/7832	3
1962	8	GO:0006458	'de novo' protein folding	4/85	43/18723	4.26538e-05	0.00124328	0.000907397	3312/3309/3306/3310	4
1963	8	GO:0002573	myeloid leukocyte differentiation	7/85	208/18723	4.476e-05	0.00128876	0.000940592	2353/3725/3398/9935/10370/3726/7422	7
1964	8	GO:0033135	regulation of peptidyl-serine phosphorylation	6/85	144/18723	4.94921e-05	0.00140784	0.0010275	1647/54541/7422/581/3320/10142	6
1965	8	GO:0043523	regulation of neuron apoptotic process	7/85	212/18723	5.05029e-05	0.00141949	0.00103601	3725/1649/581/4170/6647/7832/3162	7
1966	8	GO:0031669	cellular response to nutrient levels	7/85	215/18723	5.51954e-05	0.00153313	0.00111895	3725/3312/467/3309/3162/10135/54407	7
1967	8	GO:0051384	response to glucocorticoid	6/85	148/18723	5.76659e-05	0.00158313	0.00115544	2353/2354/54541/1843/4537/7538	6
1968	8	GO:0008406	gonad development	7/85	221/18723	6.56549e-05	0.00178174	0.00130039	9510/7314/10370/7422/581/3309/6647	7
1969	8	GO:1903209	positive regulation of oxidative stress-induced cell death	3/85	18/18723	7.01455e-05	0.00188197	0.00137354	4170/6421/6647	3
1970	8	GO:0006091	generation of precursor metabolites and energy	10/85	490/18723	7.42762e-05	0.00197041	0.00143809	4514/4540/4538/54541/4508/4519/4535/4536/4537/4509	10
1971	8	GO:0071241	cellular response to inorganic substance	7/85	226/18723	7.55624e-05	0.00198225	0.00144673	2353/3725/2354/3726/3309/6647/3162	7
1972	8	GO:0001666	response to hypoxia	8/85	307/18723	7.68269e-05	0.00199328	0.00145478	1958/10370/4540/4538/54541/7422/4519/3162	8
1973	8	GO:0045137	development of primary sexual characteristics	7/85	227/18723	7.76834e-05	0.00199359	0.00145501	9510/7314/10370/7422/581/3309/6647	7
1974	8	GO:1902600	proton transmembrane transport	6/85	157/18723	8.0027e-05	0.00203165	0.00148279	4514/4540/4538/4508/4519/4509	6
1975	8	GO:0043392	negative regulation of DNA binding	4/85	52/18723	9.07071e-05	0.00227829	0.00166279	3725/3397/1649/3162	4
1976	8	GO:0071243	cellular response to arsenic-containing substance	3/85	20/18723	9.73563e-05	0.00241956	0.0017659	467/3162/54407	3
1977	8	GO:2001242	regulation of intrinsic apoptotic signaling pathway	6/85	164/18723	0.000101801	0.00250368	0.00182729	7314/1649/581/4170/6421/6647	6
1978	8	GO:1902893	regulation of pri-miRNA transcription by RNA polymerase II	4/85	54/18723	0.000105232	0.00256137	0.0018694	2353/3725/1958/9314	4
1979	8	GO:0048661	positive regulation of smooth muscle cell proliferation	5/85	104/18723	0.000110683	0.00266656	0.00194617	3725/9510/3398/3162/10135	5
1980	8	GO:0038066	p38MAPK cascade	4/85	55/18723	0.000113095	0.00269714	0.00196849	1647/7422/1843/7538	4
1981	8	GO:0007517	muscle organ development	8/85	327/18723	0.000118977	0.00280904	0.00205015	2353/1958/10370/467/6876/3164/1655/7832	8
1982	8	GO:0010257	NADH dehydrogenase complex assembly	4/85	57/18723	0.000130086	0.00301111	0.00219763	4540/4538/4535/4536	4
1983	8	GO:0032981	mitochondrial respiratory chain complex I assembly	4/85	57/18723	0.000130086	0.00301111	0.00219763	4540/4538/4535/4536	4
1984	8	GO:0033002	muscle cell proliferation	7/85	248/18723	0.000134766	0.00308916	0.0022546	3725/9510/3398/9314/10370/3162/10135	7
1985	8	GO:0048568	embryonic organ development	9/85	427/18723	0.000136544	0.00309982	0.00226238	3398/9935/10370/3491/3726/7422/5930/6647/6926	9
1986	8	GO:0043525	positive regulation of neuron apoptotic process	4/85	58/18723	0.000139241	0.00313093	0.00228509	3725/1649/581/4170	4
1987	8	GO:0071560	cellular response to transforming growth factor beta stimulus	7/85	250/18723	0.000141625	0.00315449	0.00230228	2353/3725/3397/10370/3309/8425/1281	7
1988	8	GO:0062197	cellular response to chemical stress	8/85	337/18723	0.000146335	0.00322893	0.00235661	2353/3725/9314/1649/4170/6421/6647/3162	8
1989	8	GO:0043534	blood vessel endothelial cell migration	6/85	176/18723	0.000149883	0.00327662	0.00239141	9314/3397/1647/7422/3164/3162	6
1990	8	GO:0097305	response to alcohol	7/85	253/18723	0.000152441	0.00330196	0.00240991	2353/9314/2354/5997/4538/4519/6647	7
1991	8	GO:0071559	response to transforming growth factor beta	7/85	256/18723	0.000163919	0.00351829	0.0025678	2353/3725/3397/10370/3309/8425/1281	7
1992	8	GO:0048660	regulation of smooth muscle cell proliferation	6/85	180/18723	0.000169392	0.00360302	0.00262964	3725/9510/3398/9314/3162/10135	6
1993	8	GO:0006936	muscle contraction	8/85	347/18723	0.000178694	0.00376692	0.00274926	5997/1490/59/3164/7169/6647/6926/10142	8
1994	8	GO:0048659	smooth muscle cell proliferation	6/85	184/18723	0.000190858	0.00398776	0.00291043	3725/9510/3398/9314/3162/10135	6
1995	8	GO:0051101	regulation of DNA binding	5/85	118/18723	0.000200385	0.00415008	0.00302891	3725/9314/3397/1649/3162	5
1996	8	GO:2001233	regulation of apoptotic signaling pathway	8/85	356/18723	0.000212653	0.00436587	0.00318639	7314/467/1649/581/4170/6421/6647/3162	8
1997	8	GO:0030218	erythrocyte differentiation	5/85	120/18723	0.000216727	0.00441115	0.00321944	3398/9935/10370/7422/7538	5
1998	8	GO:0003206	cardiac chamber morphogenesis	5/85	121/18723	0.00022527	0.00454582	0.00331773	9510/10370/3491/6659/6926	5
[truncated: 1,902 more rows]
