# Supplementary material for: Single-Cell Transcriptomics Analysis Reveals a Cell Atlas and Cell Communication in Yak Ovary
Source: Int J Mol Sci. 2023 Jan 17;24(3):1839. doi: 10.3390/ijms24031839 (PMC9915757; doi:10.3390/ijms24031839)
Supplement: Supplementary file 1 [file ijms-24-01839-s001.zip › Supplementary_Table_S3_Top_30_DEGs_for_each_cell_type.xlsx]

## Sheet: 11_top30_marker_genes
Supplementary Table S3: Top 30 differentially expressed genes for each cell type in yak ovary
Natural_killer_cell	Endothelial_cell	Stromal_cell	Unknown	Theca_cell	Smooth_muscle_cell	Proliferating_cell	Macrophage
CCL5	ENSBGRG00000025875	MGP	ENSBGRG00000017422	ENSBGRG00000022635	RGS5	CENPF	AIF1
RGS1	MMRN1	DCN	B3GALT4	CYP11A1	ENSBGRG00000016220	ENSBGRG00000011759	ENSBGRG00000022191
ENSBGRG00000004722	RAMP2	ENSBGRG00000011592	RPL18A	RND3	ADAMTS4	TOP2A	ENSBGRG00000026165
ENSBGRG00000010946	ENSBGRG00000025660	ENSBGRG00000005548	RPLP0	ENSBGRG00000008738	ENSBGRG00000011191	CKAP2	CXCL8
ENSBGRG00000007369	ENSBGRG00000004627	SPARCL1	ENSBGRG00000022490	OSR2	PPP1R14A	SPC24	ENSBGRG00000010069
ENSBGRG00000007375	GAS6	IGFBP6	ENSBGRG00000003803	CXCL14	TPM2	MIS18BP1	HLA-DRA
ENSBGRG00000005455	PECAM1	COL3A1	ENSBGRG00000014160	F3	RRAD	ENSBGRG00000012633	ENSBGRG00000019169
RUNX3	SPTBN1	ACTA2	RPL7A	ENSBGRG00000012402	ACTA2	SMC2	ENSBGRG00000019125
LCP1	DUSP1	MYH11	RPL18	ENSBGRG00000021114	ID4	ENSBGRG00000000492	ENSBGRG00000007555
STK17A	SYNE2	APOD	ENSBGRG00000015856	TNNI1	TAGLN	UBE2C	HORMAD1
PTPRC	STAB1	COL1A2	RPL12	H6PD	RASL11A	ENSBGRG00000015501	CKB
LAPTM5	CAVIN2	TAGLN	ENSBGRG00000000914	RASSF8	WFDC1	TPX2	CD74
NKG7	CD74	TPM2	ENSBGRG00000020003	HSPA5	CCN3	NCAPG	SLAMF7
TESC	PKHD1L1	FBLN1	RPSA	MT2A	MGP	KIF23	ENSBGRG00000011058
SRGN	VWF	COL12A1	ENSBGRG00000020093	BRIX1	SDC2	CENPE	ENSBGRG00000005629
IL7R	ENSBGRG00000026583	ENSBGRG00000004004	ENSBGRG00000020770	ENSBGRG00000005040	IGFBP7	H1-1	ENSBGRG00000021603
ENSBGRG00000007640	EMCN	OGN	RPL10A	BZW2	ISYNA1	CLSPN	ENSBGRG00000007156
ENSBGRG00000020812	TCN2	ENSBGRG00000003979	ENSBGRG00000001137	MANF	SPARCL1	ENSBGRG00000018283	LGALS3
S100A10	ADGRF5	GSN	ENSBGRG00000002626	ENSBGRG00000004986	TIMP1	ENSBGRG00000016185	ENSBGRG00000022376
ARPC2	ENSBGRG00000001138	IER5L	ENSBGRG00000003514	RRBP1	ENSBGRG00000004004	ENSBGRG00000006878	GMFG
ENSBGRG00000002922	ENSBGRG00000006302	MYLK	ENSBGRG00000009445	TENT5A	GEM	HMGB2	CTSB
ENSBGRG00000021957	XDH	EGR1	ENSBGRG00000017959	ENSBGRG00000023339	APOE	ENSBGRG00000007092	SERPINB1
FYB1	ENSBGRG00000019854	ENSBGRG00000017959	ENSBGRG00000019813	TAF1D	IGFBP6	SMC4	PLIN2
ENSBGRG00000008096	EFNA1	COL14A1	ENSBGRG00000021330	LGALS1	SPARC	TMPO	ENSBGRG00000014370
ARAP2	ENSBGRG00000012704	LTBP4	APOA1	HSP90B1	NMNAT3	ENSBGRG00000008599	BAX
CORO1A	ARL4A	GEM	NMNAT3	PLIN2	CRYAB	ENSBGRG00000024659	ENSBGRG00000019854
STK17B	rna-NC-006380.3:1985..3555	SOX4	ENSBGRG00000020937	PIM3	COL4A1	ENSBGRG00000012944	FABP5
CXCR4	KANK3	NOVA1	APOD	ENSBGRG00000020093	ENSBGRG00000020251	CALM3	CST3
SLK	HES1	FOS	RTRAF	CXCL10	TFPI2	H2AC20	ENSBGRG00000011907
TGFB1	AKAP12	TFPI2	ATP5IF1	APOA1	CST3	DEK	S100A4
