# Supplementary material for: Single-Cell Transcriptomics Analysis Reveals a Cell Atlas and Cell Communication in Yak Ovary
Source: Int J Mol Sci. 2023 Jan 17;24(3):1839. doi: 10.3390/ijms24031839 (PMC9915757; doi:10.3390/ijms24031839)
Supplement: Supplementary file 1 [file ijms-24-01839-s001.zip › Supplementary_Table_S4_BP_for_all_cell_types.xlsx]

## Sheet: 13_bp_all
Supplementary Table S4: Biological processe terms of gene ontology enrichment for all cell types in yak ovary
	Cluster	ID	Description	GeneRatio	BgRatio	pvalue	p.adjust	qvalue	geneID	Count
1	Natural_killer_cell	GO:0032956	regulation of actin cytoskeleton organization	17/145	358/18723	2.65927e-09	7.14812e-06	5.52289e-06	6281/10109/11151/397/11214/7454/5216/85464/10096/10788/9535/387/51225/6093/8826/998/23433	17
2	Natural_killer_cell	GO:0032970	regulation of actin filament-based process	17/145	397/18723	1.24157e-08	1.66868e-05	1.28928e-05	6281/10109/11151/397/11214/7454/5216/85464/10096/10788/9535/387/51225/6093/8826/998/23433	17
3	Natural_killer_cell	GO:0007159	leukocyte cell-cell adhesion	16/145	371/18723	3.10562e-08	2.45486e-05	1.89671e-05	6352/864/5788/7805/3575/11151/960/7430/58515/2113/3683/4478/3689/80762/387/6093	16
4	Natural_killer_cell	GO:0042110	T cell activation	18/145	487/18723	4.31217e-08	2.45486e-05	1.89671e-05	6352/864/3936/5788/7805/3575/11151/915/960/962/678/58515/7454/3683/4478/80762/387/3955	18
5	Natural_killer_cell	GO:0002683	negative regulation of immune system process	17/145	434/18723	4.56633e-08	2.45486e-05	1.89671e-05	864/5788/7805/3575/7040/8530/7430/25939/10225/9958/7128/80762/3635/23228/2876/8780/7009	17
6	Natural_killer_cell	GO:0045785	positive regulation of cell adhesion	16/145	437/18723	2.90579e-07	0.000127428	9.84551e-05	6352/864/5788/3575/6281/10109/11151/960/3716/58515/2113/3689/387/6093/8826/998	16
7	Natural_killer_cell	GO:0072659	protein localization to plasma membrane	13/145	284/18723	3.31843e-07	0.000127428	9.84551e-05	54997/6281/2533/7040/7430/8878/8301/51225/6093/7879/5906/23433/5525	13
8	Natural_killer_cell	GO:0030865	cortical cytoskeleton organization	7/145	61/18723	4.44397e-07	0.000149318	0.000115368	3936/7430/5048/387/6093/7094/23433	7
9	Natural_killer_cell	GO:1902905	positive regulation of supramolecular fiber organization	11/145	209/18723	7.06664e-07	0.000211057	0.00016307	6281/10109/11151/7454/5216/10096/10788/9535/387/2876/998	11
10	Natural_killer_cell	GO:0022604	regulation of cell morphogenesis	13/145	309/18723	8.62178e-07	0.000225645	0.000174341	6281/10109/11151/7852/960/7430/4478/3689/5048/387/56990/998/23433	13
11	Natural_killer_cell	GO:1903077	negative regulation of protein localization to plasma membrane	5/145	24/18723	9.81363e-07	0.000225645	0.000174341	7040/8301/51225/23433/5525	5
12	Natural_killer_cell	GO:0030838	positive regulation of actin filament polymerization	8/145	99/18723	1.00734e-06	0.000225645	0.000174341	10109/11151/7454/5216/10096/10788/9535/387	8
13	Natural_killer_cell	GO:0043254	regulation of protein-containing complex assembly	15/145	428/18723	1.20693e-06	0.000249556	0.000192816	3936/10109/11151/7040/7454/5216/85464/10096/56937/10788/4478/9535/387/8780/998	15
14	Natural_killer_cell	GO:1904376	negative regulation of protein localization to cell periphery	5/145	26/18723	1.49995e-06	0.000257573	0.00019901	7040/8301/51225/23433/5525	5
15	Natural_killer_cell	GO:0032535	regulation of cellular component size	14/145	383/18723	1.70779e-06	0.000257573	0.00019901	3575/10109/11151/7430/7454/5216/85464/10096/10788/4478/8301/9535/5048/387	14
16	Natural_killer_cell	GO:1902903	regulation of supramolecular fiber organization	14/145	383/18723	1.70779e-06	0.000257573	0.00019901	6281/10109/11151/11214/7454/5216/85464/10096/10788/9535/387/6093/2876/998	14
17	Natural_killer_cell	GO:0110053	regulation of actin filament organization	12/145	278/18723	1.77342e-06	0.000257573	0.00019901	6281/10109/11151/7454/5216/85464/10096/10788/9535/387/6093/998	12
18	Natural_killer_cell	GO:0007015	actin filament organization	15/145	442/18723	1.79782e-06	0.000257573	0.00019901	3936/6281/10109/11151/7430/7454/5216/85464/10096/10788/9535/387/6093/7791/998	15
19	Natural_killer_cell	GO:0031532	actin cytoskeleton reorganization	8/145	107/18723	1.82064e-06	0.000257573	0.00019901	397/7430/10788/9535/387/51225/5770/998	8
20	Natural_killer_cell	GO:1990778	protein localization to cell periphery	13/145	333/18723	1.98286e-06	0.000266496	0.000205904	54997/6281/2533/7040/7430/8878/8301/51225/6093/7879/5906/23433/5525	13
21	Natural_killer_cell	GO:0031334	positive regulation of protein-containing complex assembly	11/145	237/18723	2.41954e-06	0.000309701	0.000239286	3936/10109/11151/7040/7454/5216/10096/10788/4478/9535/387	11
22	Natural_killer_cell	GO:0050777	negative regulation of immune response	10/145	194/18723	2.77746e-06	0.000339355	0.000262197	5788/3575/25939/10225/9958/7128/80762/3635/2876/8780	10
23	Natural_killer_cell	GO:0045010	actin nucleation	6/145	52/18723	2.95276e-06	0.000345088	0.000266627	10109/11151/7454/10096/10788/9535	6
24	Natural_killer_cell	GO:1902743	regulation of lamellipodium organization	6/145	54/18723	3.69858e-06	0.000401854	0.000310487	10109/960/7454/10096/51225/998	6
25	Natural_killer_cell	GO:0051017	actin filament bundle assembly	9/145	157/18723	3.73749e-06	0.000401854	0.000310487	3936/6281/7430/7454/5216/387/6093/7791/998	9
26	Natural_killer_cell	GO:1905476	negative regulation of protein localization to membrane	5/145	32/18723	4.42335e-06	0.000457287	0.000353316	7040/8301/51225/23433/5525	5
27	Natural_killer_cell	GO:0061572	actin filament bundle organization	9/145	161/18723	4.59328e-06	0.000457287	0.000353316	3936/6281/7430/7454/5216/387/6093/7791/998	9
28	Natural_killer_cell	GO:0060759	regulation of response to cytokine stimulus	9/145	162/18723	4.83179e-06	0.000463851	0.000358388	6352/5788/7805/7852/25939/7128/5048/5770/64135	9
29	Natural_killer_cell	GO:0031589	cell-substrate adhesion	13/145	363/18723	5.09319e-06	0.000472086	0.00036475	6281/10109/11151/9748/960/10225/3683/3689/387/6093/8826/7791/998	13
30	Natural_killer_cell	GO:1904375	regulation of protein localization to cell periphery	8/145	125/18723	5.84427e-06	0.000523646	0.000404587	7040/7430/8878/8301/51225/5906/23433/5525	8
31	Natural_killer_cell	GO:0030833	regulation of actin filament polymerization	9/145	172/18723	7.86411e-06	0.000681894	0.000526855	10109/11151/7454/5216/85464/10096/10788/9535/387	9
32	Natural_killer_cell	GO:1905475	regulation of protein localization to membrane	9/145	175/18723	9.04341e-06	0.000759647	0.000586929	7040/7430/3689/8878/8301/51225/5906/23433/5525	9
33	Natural_killer_cell	GO:0022407	regulation of cell-cell adhesion	14/145	448/18723	1.03433e-05	0.000824069	0.000636704	6352/864/5788/7805/3575/11151/7040/960/3716/58515/2113/3689/80762/387	14
34	Natural_killer_cell	GO:0051495	positive regulation of cytoskeleton organization	10/145	226/18723	1.07204e-05	0.000824069	0.000636704	6281/10109/11151/7454/5216/10096/10788/9535/387/998	10
35	Natural_killer_cell	GO:0042113	B cell activation	12/145	334/18723	1.15526e-05	0.000824069	0.000636704	5788/7805/3575/7040/678/7128/80762/3507/3635/3955/23228/1316	12
36	Natural_killer_cell	GO:0072678	T cell migration	6/145	66/18723	1.20562e-05	0.000824069	0.000636704	6352/58515/4267/3683/4478/387	6
37	Natural_killer_cell	GO:0034314	Arp2/3 complex-mediated actin nucleation	5/145	39/18723	1.21075e-05	0.000824069	0.000636704	10109/7454/10096/10788/9535	5
38	Natural_killer_cell	GO:2000249	regulation of actin cytoskeleton reorganization	5/145	39/18723	1.21075e-05	0.000824069	0.000636704	397/10788/9535/51225/998	5
39	Natural_killer_cell	GO:0032273	positive regulation of protein polymerization	8/145	138/18723	1.21154e-05	0.000824069	0.000636704	10109/11151/7454/5216/10096/10788/9535/387	8
40	Natural_killer_cell	GO:1903037	regulation of leukocyte cell-cell adhesion	12/145	336/18723	1.22629e-05	0.000824069	0.000636704	6352/864/5788/7805/3575/11151/960/58515/2113/3689/80762/387	12
41	Natural_killer_cell	GO:0110020	regulation of actomyosin structure organization	7/145	100/18723	1.26823e-05	0.000831466	0.00064242	6281/11214/7454/5216/387/6093/998	7
42	Natural_killer_cell	GO:0022409	positive regulation of cell-cell adhesion	11/145	284/18723	1.35155e-05	0.000853869	0.000659729	6352/864/5788/3575/11151/960/3716/58515/2113/3689/387	11
43	Natural_killer_cell	GO:0030866	cortical actin cytoskeleton organization	5/145	40/18723	1.37513e-05	0.000853869	0.000659729	3936/7430/6093/7094/23433	5
44	Natural_killer_cell	GO:0007160	cell-matrix adhesion	10/145	233/18723	1.3977e-05	0.000853869	0.000659729	6281/9748/960/10225/3683/3689/387/6093/8826/7791	10
45	Natural_killer_cell	GO:0008064	regulation of actin polymerization or depolymerization	9/145	188/18723	1.60658e-05	0.000958485	0.000740559	10109/11151/7454/5216/85464/10096/10788/9535/387	9
46	Natural_killer_cell	GO:1903076	regulation of protein localization to plasma membrane	7/145	104/18723	1.64029e-05	0.000958485	0.000740559	7040/7430/8878/8301/51225/23433/5525	7
47	Natural_killer_cell	GO:0030832	regulation of actin filament length	9/145	189/18723	1.67592e-05	0.000958485	0.000740559	10109/11151/7454/5216/85464/10096/10788/9535/387	9
48	Natural_killer_cell	GO:1903039	positive regulation of leukocyte cell-cell adhesion	10/145	239/18723	1.74143e-05	0.000960266	0.000741935	6352/864/5788/3575/11151/960/58515/2113/3689/387	10
49	Natural_killer_cell	GO:0010591	regulation of lamellipodium assembly	5/145	42/18723	1.75577e-05	0.000960266	0.000741935	10109/7454/10096/51225/998	5
50	Natural_killer_cell	GO:0030041	actin filament polymerization	9/145	191/18723	1.82229e-05	0.000960266	0.000741935	10109/11151/7454/5216/85464/10096/10788/9535/387	9
51	Natural_killer_cell	GO:0030038	contractile actin filament bundle assembly	7/145	106/18723	1.85766e-05	0.000960266	0.000741935	6281/7454/5216/387/6093/7791/998	7
52	Natural_killer_cell	GO:0043149	stress fiber assembly	7/145	106/18723	1.85766e-05	0.000960266	0.000741935	6281/7454/5216/387/6093/7791/998	7
53	Natural_killer_cell	GO:0001959	regulation of cytokine-mediated signaling pathway	8/145	150/18723	2.2208e-05	0.00112632	0.000870234	6352/5788/7805/7852/25939/7128/5048/5770	8
54	Natural_killer_cell	GO:0008154	actin polymerization or depolymerization	9/145	218/18723	5.14404e-05	0.00248651	0.00192116	10109/11151/7454/5216/85464/10096/10788/9535/387	9
55	Natural_killer_cell	GO:0045088	regulation of innate immune response	9/145	218/18723	5.14404e-05	0.00248651	0.00192116	6352/259197/25939/10225/9958/7128/5770/9683/8780	9
56	Natural_killer_cell	GO:0071803	positive regulation of podosome assembly	3/145	10/18723	5.24643e-05	0.00248651	0.00192116	3936/4478/387	3
57	Natural_killer_cell	GO:0032703	negative regulation of interleukin-2 production	4/145	27/18723	5.27273e-05	0.00248651	0.00192116	5788/7805/7430/7128	4
58	Natural_killer_cell	GO:0022406	membrane docking	6/145	86/18723	5.49514e-05	0.00254671	0.00196768	7430/4478/54843/6093/7879/57488	6
59	Natural_killer_cell	GO:0009144	purine nucleoside triphosphate metabolic process	6/145	88/18723	6.25428e-05	0.00284941	0.00220155	7040/25939/2023/387/2987/23433	6
60	Natural_killer_cell	GO:0002697	regulation of immune effector process	11/145	339/18723	6.81423e-05	0.00305277	0.00235868	5788/7805/3575/7040/259197/7454/10225/3689/80762/5906/7009	11
61	Natural_killer_cell	GO:0097581	lamellipodium organization	6/145	90/18723	7.09495e-05	0.00312643	0.00241559	10109/960/7454/10096/51225/998	6
62	Natural_killer_cell	GO:0002764	immune response-regulating signaling pathway	13/145	468/18723	7.27788e-05	0.00315531	0.0024379	5788/7805/2533/7430/259197/9958/7128/3507/3635/5906/23228/8780/64135	13
63	Natural_killer_cell	GO:0051492	regulation of stress fiber assembly	6/145	91/18723	7.5478e-05	0.0032204	0.00248819	6281/7454/5216/387/6093/998	6
64	Natural_killer_cell	GO:0032271	regulation of protein polymerization	9/145	233/18723	8.58302e-05	0.00360487	0.00278525	10109/11151/7454/5216/85464/10096/10788/9535/387	9
65	Natural_killer_cell	GO:0003158	endothelium development	7/145	136/18723	9.17441e-05	0.00374238	0.00289149	7852/7430/4478/387/6093/5906/2876	7
66	Natural_killer_cell	GO:0060055	angiogenesis involved in wound healing	4/145	31/18723	9.22872e-05	0.00374238	0.00289149	7852/2113/7128/2876	4
67	Natural_killer_cell	GO:1905666	regulation of protein localization to endosome	3/145	12/18723	9.50961e-05	0.00374238	0.00289149	7430/4478/88455	3
68	Natural_killer_cell	GO:0007044	cell-substrate junction assembly	6/145	95/18723	9.59512e-05	0.00374238	0.00289149	6281/9748/387/6093/8826/7094	6
69	Natural_killer_cell	GO:0007266	Rho protein signal transduction	7/145	137/18723	9.60656e-05	0.00374238	0.00289149	397/11214/7454/387/56990/6093/998	7
70	Natural_killer_cell	GO:0001818	negative regulation of cytokine production	11/145	357/18723	0.00010785	0.00414143	0.00319981	5788/7805/5552/7040/7430/10225/7128/80762/3635/490/9683	11
71	Natural_killer_cell	GO:0071801	regulation of podosome assembly	3/145	13/18723	0.000122924	0.00465379	0.00359568	3936/4478/387	3
72	Natural_killer_cell	GO:0050869	negative regulation of B cell activation	4/145	34/18723	0.000133592	0.00479797	0.00370708	7805/7128/80762/3635	4
73	Natural_killer_cell	GO:0150115	cell-substrate junction organization	6/145	101/18723	0.000134703	0.00479797	0.00370708	6281/9748/387/6093/8826/7094	6
74	Natural_killer_cell	GO:0002285	lymphocyte activation involved in immune response	8/145	194/18723	0.000136543	0.00479797	0.00370708	3936/5788/11151/7040/3683/80762/3955/23228	8
75	Natural_killer_cell	GO:0001885	endothelial cell development	5/145	64/18723	0.000137271	0.00479797	0.00370708	7430/4478/6093/5906/2876	5
76	Natural_killer_cell	GO:0009615	response to virus	11/145	367/18723	0.000137442	0.00479797	0.00370708	6352/5788/7852/58515/25939/5611/2023/9958/7128/8780/64135	11
77	Natural_killer_cell	GO:1903706	regulation of hemopoiesis	11/145	367/18723	0.000137442	0.00479797	0.00370708	864/5788/54997/3575/7040/678/51621/2113/80762/387/3635	11
78	Natural_killer_cell	GO:0050900	leukocyte migration	11/145	369/18723	0.000144124	0.00492354	0.0038041	6352/11151/7852/58515/4267/3683/4478/3689/387/6093/998	11
79	Natural_killer_cell	GO:0031032	actomyosin structure organization	8/145	196/18723	0.000146534	0.00492354	0.0038041	6281/11214/7454/5216/387/6093/7791/998	8
80	Natural_killer_cell	GO:0071674	mononuclear cell migration	8/145	196/18723	0.000146534	0.00492354	0.0038041	6352/7852/58515/4267/3683/4478/387/998	8
81	Natural_killer_cell	GO:0050864	regulation of B cell activation	8/145	198/18723	0.00015712	0.00514662	0.00397646	5788/7805/7040/678/7128/80762/3507/3635	8
82	Natural_killer_cell	GO:0051893	regulation of focal adhesion assembly	5/145	66/18723	0.000158917	0.00514662	0.00397646	6281/9748/387/6093/8826	5
83	Natural_killer_cell	GO:0090109	regulation of cell-substrate junction assembly	5/145	66/18723	0.000158917	0.00514662	0.00397646	6281/9748/387/6093/8826	5
84	Natural_killer_cell	GO:0030098	lymphocyte differentiation	11/145	374/18723	0.00016205	0.00518561	0.00400658	864/5788/3575/915/678/80762/387/3635/3955/23228/1316	11
85	Natural_killer_cell	GO:0002443	leukocyte mediated immunity	12/145	440/18723	0.000164817	0.0052121	0.00402705	5788/3575/11151/7040/259197/7454/10225/3689/80762/3507/3635/55904	12
86	Natural_killer_cell	GO:0032231	regulation of actin filament bundle assembly	6/145	105/18723	0.000166779	0.00521282	0.0040276	6281/7454/5216/387/6093/998	6
87	Natural_killer_cell	GO:1902117	positive regulation of organelle assembly	5/145	67/18723	0.000170672	0.00527318	0.00407424	3936/246175/4478/387/9908	5
88	Natural_killer_cell	GO:0007229	integrin-mediated signaling pathway	6/145	107/18723	0.000184934	0.00559679	0.00432428	2533/3683/3689/7791/7094/998	6
89	Natural_killer_cell	GO:0031348	negative regulation of defense response	9/145	258/18723	0.000185311	0.00559679	0.00432428	5788/8530/25939/10225/9958/7128/80762/2876/8780	9
90	Natural_killer_cell	GO:0070661	leukocyte proliferation	10/145	318/18723	0.000189308	0.005654	0.00436848	6352/5788/3575/11151/58515/4478/7128/80762/3635/23228	10
91	Natural_killer_cell	GO:0008360	regulation of cell shape	7/145	154/18723	0.000198789	0.00587191	0.00453684	11151/7430/4478/3689/387/56990/23433	7
92	Natural_killer_cell	GO:0045860	positive regulation of protein kinase activity	11/145	386/18723	0.000212968	0.00621581	0.00480255	6352/5788/7040/11214/81617/387/6176/8826/51719/5770/5906	11
93	Natural_killer_cell	GO:0002698	negative regulation of immune effector process	6/145	110/18723	0.000215056	0.00621581	0.00480255	5788/3575/7040/10225/80762/7009	6
94	Natural_killer_cell	GO:1902107	positive regulation of leukocyte differentiation	7/145	157/18723	0.000223799	0.00628483	0.00485588	864/5788/54997/3575/7040/387/3635	7
95	Natural_killer_cell	GO:1903708	positive regulation of hemopoiesis	7/145	157/18723	0.000223799	0.00628483	0.00485588	864/5788/54997/3575/7040/387/3635	7
96	Natural_killer_cell	GO:0150116	regulation of cell-substrate junction organization	5/145	71/18723	0.000224458	0.00628483	0.00485588	6281/9748/387/6093/8826	5
97	Natural_killer_cell	GO:0002701	negative regulation of production of molecular mediator of immune response	4/145	39/18723	0.000229928	0.00631732	0.00488098	7040/10225/80762/7009	4
98	Natural_killer_cell	GO:0099010	modification of postsynaptic structure	3/145	16/18723	0.000236621	0.00631732	0.00488098	5216/387/998	3
99	Natural_killer_cell	GO:0002831	regulation of response to biotic stimulus	10/145	327/18723	0.000236875	0.00631732	0.00488098	6352/259197/58515/25939/10225/9958/7128/5770/9683/8780	10
100	Natural_killer_cell	GO:0009141	nucleoside triphosphate metabolic process	6/145	112/18723	0.000237196	0.00631732	0.00488098	7040/25939/2023/387/2987/23433	6
101	Natural_killer_cell	GO:0042176	regulation of protein catabolic process	11/145	391/18723	0.000237872	0.00631732	0.00488098	7805/7430/4478/7128/80762/6093/7879/9683/2876/25976/11345	11
102	Natural_killer_cell	GO:0030032	lamellipodium assembly	5/145	72/18723	0.00023972	0.00631732	0.00488098	10109/7454/10096/51225/998	5
103	Natural_killer_cell	GO:0033674	positive regulation of kinase activity	12/145	467/18723	0.000284453	0.00738418	0.00570528	6352/5788/7040/11214/81617/387/6176/8826/51719/5770/5906/998	12
104	Natural_killer_cell	GO:0045198	establishment of epithelial cell apical/basal polarity	3/145	17/18723	0.000285698	0.00738418	0.00570528	4478/387/998	3
105	Natural_killer_cell	GO:0002366	leukocyte activation involved in immune response	9/145	275/18723	0.000297209	0.0074944	0.00579043	3936/5788/11151/7040/3683/3689/80762/3955/23228	9
106	Natural_killer_cell	GO:0072676	lymphocyte migration	6/145	117/18723	0.000300443	0.0074944	0.00579043	6352/58515/4267/3683/4478/387	6
107	Natural_killer_cell	GO:1903828	negative regulation of cellular protein localization	6/145	117/18723	0.000300443	0.0074944	0.00579043	7040/8301/51225/88455/23433/5525	6
108	Natural_killer_cell	GO:0007265	Ras protein signal transduction	10/145	337/18723	0.000301114	0.0074944	0.00579043	397/11214/7454/8878/387/56990/6093/5906/998/9908	10
109	Natural_killer_cell	GO:0019221	cytokine-mediated signaling pathway	12/145	472/18723	0.000313242	0.00754907	0.00583267	6352/5788/7805/3575/7852/960/3716/25939/10663/7128/5048/5770	12
110	Natural_killer_cell	GO:0043112	receptor metabolic process	7/145	166/18723	0.000314424	0.00754907	0.00583267	7805/7040/7430/3689/8301/5770/88455	7
111	Natural_killer_cell	GO:0045446	endothelial cell differentiation	6/145	118/18723	0.000314545	0.00754907	0.00583267	7852/7430/4478/6093/5906/2876	6
112	Natural_killer_cell	GO:0071346	cellular response to interferon-gamma	6/145	118/18723	0.000314545	0.00754907	0.00583267	6352/3716/7454/10096/7791/998	6
113	Natural_killer_cell	GO:0002064	epithelial cell development	8/145	220/18723	0.0003212	0.00764058	0.00590338	7852/7430/4478/5048/6093/8826/5906/2876	8
114	Natural_killer_cell	GO:0002263	cell activation involved in immune response	9/145	279/18723	0.000330392	0.00770024	0.00594947	3936/5788/11151/7040/3683/3689/80762/3955/23228	9
115	Natural_killer_cell	GO:1902105	regulation of leukocyte differentiation	9/145	279/18723	0.000330392	0.00770024	0.00594947	864/5788/54997/3575/7040/678/80762/387/3635	9
116	Natural_killer_cell	GO:0098927	vesicle-mediated transport between endosomal compartments	4/145	43/18723	0.00033681	0.00770024	0.00594947	11151/7430/4478/7879	4
117	Natural_killer_cell	GO:0002706	regulation of lymphocyte mediated immunity	7/145	168/18723	0.000338092	0.00770024	0.00594947	5788/3575/7040/259197/7454/10225/80762	7
118	Natural_killer_cell	GO:0048535	lymph node development	3/145	18/18723	0.000340896	0.00770024	0.00594947	3575/7040/4050	3
119	Natural_killer_cell	GO:0071800	podosome assembly	3/145	18/18723	0.000340896	0.00770024	0.00594947	3936/4478/387	3
120	Natural_killer_cell	GO:0006470	protein dephosphorylation	9/145	281/18723	0.000348099	0.00775195	0.00598942	5788/7040/85464/5791/6093/26469/5770/7529/5525	9
121	Natural_killer_cell	GO:0002696	positive regulation of leukocyte activation	11/145	409/18723	0.000348953	0.00775195	0.00598942	6352/864/5788/3575/11151/7040/58515/3689/3507/387/3635	11
122	Natural_killer_cell	GO:0002703	regulation of leukocyte mediated immunity	8/145	226/18723	0.000384521	0.00847206	0.00654581	5788/3575/7040/259197/7454/10225/3689/80762	8
123	Natural_killer_cell	GO:0002449	lymphocyte mediated immunity	10/145	350/18723	0.000405862	0.00886958	0.00685294	5788/3575/11151/7040/259197/7454/10225/80762/3507/3635	10
124	Natural_killer_cell	GO:0016311	dephosphorylation	11/145	417/18723	0.000410811	0.00890532	0.00688056	5788/7040/85464/9663/5791/3635/6093/26469/5770/7529/5525	11
125	Natural_killer_cell	GO:0046651	lymphocyte proliferation	9/145	288/18723	0.000416365	0.00891282	0.00688635	6352/5788/3575/11151/58515/4478/80762/3635/23228	9
126	Natural_killer_cell	GO:0045619	regulation of lymphocyte differentiation	7/145	174/18723	0.000417788	0.00891282	0.00688635	864/5788/3575/678/80762/387/3635	7
127	Natural_killer_cell	GO:0050867	positive regulation of cell activation	11/145	420/18723	0.000436268	0.00913963	0.00706159	6352/864/5788/3575/11151/7040/58515/3689/3507/387/3635	11
128	Natural_killer_cell	GO:0061028	establishment of endothelial barrier	4/145	46/18723	0.000437429	0.00913963	0.00706159	7430/4478/6093/5906	4
129	Natural_killer_cell	GO:0002312	B cell activation involved in immune response	5/145	82/18723	0.000439433	0.00913963	0.00706159	5788/7040/80762/3955/23228	5
130	Natural_killer_cell	GO:0002429	immune response-activating cell surface receptor signaling pathway	9/145	291/18723	0.000448821	0.00913963	0.00706159	5788/7805/2533/7430/259197/3507/3635/5906/23228	9
131	Natural_killer_cell	GO:0002757	immune response-activating signal transduction	9/145	291/18723	0.000448821	0.00913963	0.00706159	5788/7805/2533/7430/259197/3507/3635/5906/23228	9
132	Natural_killer_cell	GO:0032943	mononuclear cell proliferation	9/145	291/18723	0.000448821	0.00913963	0.00706159	6352/5788/3575/11151/58515/4478/80762/3635/23228	9
133	Natural_killer_cell	GO:1903131	mononuclear cell differentiation	11/145	426/18723	0.000491169	0.00992679	0.00766978	864/5788/3575/915/678/80762/387/3635/3955/23228/1316	11
134	Natural_killer_cell	GO:0051258	protein polymerization	9/145	297/18723	0.000519998	0.010431	0.00805935	10109/11151/7454/5216/85464/10096/10788/9535/387	9
135	Natural_killer_cell	GO:0051251	positive regulation of lymphocyte activation	10/145	362/18723	0.000527952	0.0105121	0.00812202	6352/864/5788/3575/11151/7040/58515/3507/387/3635	10
136	Natural_killer_cell	GO:0002819	regulation of adaptive immune response	7/145	183/18723	0.000564818	0.0111635	0.00862527	5788/3575/7040/962/7454/7128/80762	7
137	Natural_killer_cell	GO:0048041	focal adhesion assembly	5/145	87/18723	0.000576971	0.0113204	0.00874655	6281/9748/387/6093/8826	5
138	Natural_killer_cell	GO:0120032	regulation of plasma membrane bounded cell projection assembly	7/145	186/18723	0.000622063	0.0119897	0.00926365	10109/7454/5216/10096/51225/998/23433	7
139	Natural_killer_cell	GO:1902115	regulation of organelle assembly	7/145	186/18723	0.000622063	0.0119897	0.00926365	3936/7430/246175/4478/387/51225/9908	7
140	Natural_killer_cell	GO:0035089	establishment of apical/basal cell polarity	3/145	22/18723	0.000628923	0.0119897	0.00926365	4478/387/998	3
141	Natural_killer_cell	GO:0099563	modification of synaptic structure	3/145	22/18723	0.000628923	0.0119897	0.00926365	5216/387/998	3
142	Natural_killer_cell	GO:0002695	negative regulation of leukocyte activation	7/145	187/18723	0.000642136	0.0121554	0.00939166	864/5788/7805/8530/7128/80762/3635	7
143	Natural_killer_cell	GO:0060491	regulation of cell projection assembly	7/145	188/18723	0.00066272	0.0124573	0.00962493	10109/7454/5216/10096/51225/998/23433	7
144	Natural_killer_cell	GO:0035304	regulation of protein dephosphorylation	5/145	90/18723	0.000673666	0.0125045	0.00966137	5788/7040/6093/7529/5525	5
145	Natural_killer_cell	GO:0006909	phagocytosis	9/145	308/18723	0.000674533	0.0125045	0.00966137	5788/11151/3683/3689/3507/56990/7879/5906/998	9
146	Natural_killer_cell	GO:0002707	negative regulation of lymphocyte mediated immunity	4/145	53/18723	0.000752732	0.0138585	0.0107076	5788/3575/10225/80762	4
147	Natural_killer_cell	GO:0002768	immune response-regulating cell surface receptor signaling pathway	9/145	315/18723	0.000791102	0.0144528	0.0111667	5788/7805/2533/7430/259197/3507/3635/5906/23228	9
148	Natural_killer_cell	GO:0030183	B cell differentiation	6/145	141/18723	0.000809035	0.0144528	0.0111667	5788/678/3635/3955/23228/1316	6
149	Natural_killer_cell	GO:0034341	response to interferon-gamma	6/145	141/18723	0.000809035	0.0144528	0.0111667	6352/3716/7454/10096/7791/998	6
150	Natural_killer_cell	GO:0030859	polarized epithelial cell differentiation	3/145	24/18723	0.000817269	0.0144528	0.0111667	4478/387/998	3
151	Natural_killer_cell	GO:0036010	protein localization to endosome	3/145	24/18723	0.000817269	0.0144528	0.0111667	7430/4478/88455	3
152	Natural_killer_cell	GO:0061162	establishment of monopolar cell polarity	3/145	24/18723	0.000817269	0.0144528	0.0111667	4478/387/998	3
153	Natural_killer_cell	GO:0071559	response to transforming growth factor beta	8/145	256/18723	0.000871545	0.0153119	0.0118305	864/7040/678/56937/6498/9958/6093/7791	8
154	Natural_killer_cell	GO:0061339	establishment or maintenance of monopolar cell polarity	3/145	25/18723	0.00092347	0.0159793	0.0123462	4478/387/998	3
155	Natural_killer_cell	GO:1904996	positive regulation of leukocyte adhesion to vascular endothelial cell	3/145	25/18723	0.00092347	0.0159793	0.0123462	2113/3689/387	3
156	Natural_killer_cell	GO:0031122	cytoplasmic microtubule organization	4/145	56/18723	0.000927369	0.0159793	0.0123462	9748/7430/5048/387	4
157	Natural_killer_cell	GO:0035335	peptidyl-tyrosine dephosphorylation	5/145	97/18723	0.000946075	0.0161978	0.012515	5788/85464/5791/26469/5770	5
158	Natural_killer_cell	GO:0071902	positive regulation of protein serine/threonine kinase activity	7/145	200/18723	0.000953057	0.016214	0.0125275	7040/11214/81617/387/8826/51719/5770	7
159	Natural_killer_cell	GO:2001243	negative regulation of intrinsic apoptotic signaling pathway	5/145	98/18723	0.000990809	0.0165524	0.0127889	960/2023/5770/2876/7009	5
160	Natural_killer_cell	GO:0060760	positive regulation of response to cytokine stimulus	4/145	57/18723	0.000991417	0.0165524	0.0127889	7805/7852/5048/64135	4
161	Natural_killer_cell	GO:0061756	leukocyte adhesion to vascular endothelial cell	4/145	57/18723	0.000991417	0.0165524	0.0127889	2113/3689/387/6093	4
162	Natural_killer_cell	GO:1901888	regulation of cell junction assembly	7/145	204/18723	0.00106941	0.017705	0.0136795	6281/9748/387/51225/6093/8826/5906	7
163	Natural_killer_cell	GO:0050863	regulation of T cell activation	9/145	329/18723	0.00107363	0.017705	0.0136795	6352/864/5788/7805/3575/11151/58515/80762/387	9
164	Natural_killer_cell	GO:0051607	defense response to virus	8/145	265/18723	0.00108837	0.0177306	0.0136992	5788/58515/25939/5611/9958/7128/8780/64135	8
165	Natural_killer_cell	GO:0140546	defense response to symbiont	8/145	265/18723	0.00108837	0.0177306	0.0136992	5788/58515/25939/5611/9958/7128/8780/64135	8
166	Natural_killer_cell	GO:0070371	ERK1 and ERK2 cascade	9/145	330/18723	0.00109658	0.0177567	0.0137195	6352/5788/7040/960/7430/678/7534/5770/5906	9
167	Natural_killer_cell	GO:0002753	cytoplasmic pattern recognition receptor signaling pathway	4/145	60/18723	0.00120216	0.0193497	0.0149503	9958/7128/8780/64135	4
168	Natural_killer_cell	GO:0050866	negative regulation of cell activation	7/145	210/18723	0.00126457	0.0199707	0.0154301	864/5788/7805/8530/7128/80762/3635	7
169	Natural_killer_cell	GO:2000401	regulation of lymphocyte migration	4/145	61/18723	0.00127886	0.0199707	0.0154301	6352/58515/4478/387	4
170	Natural_killer_cell	GO:0048872	homeostasis of number of cells	8/145	272/18723	0.0012852	0.0199707	0.0154301	3575/11151/51621/2113/6498/7128/3635/55904	8
171	Natural_killer_cell	GO:0045621	positive regulation of lymphocyte differentiation	5/145	104/18723	0.001293	0.0199707	0.0154301	864/5788/3575/387/3635	5
172	Natural_killer_cell	GO:0032801	receptor catabolic process	3/145	28/18723	0.0012932	0.0199707	0.0154301	7805/7040/5770	3
173	Natural_killer_cell	GO:0051894	positive regulation of focal adhesion assembly	3/145	28/18723	0.0012932	0.0199707	0.0154301	6281/6093/8826	3
174	Natural_killer_cell	GO:0050807	regulation of synapse organization	7/145	211/18723	0.00129965	0.0199707	0.0154301	5552/7534/5048/387/51225/55752/998	7
175	Natural_killer_cell	GO:0043410	positive regulation of MAPK cascade	11/145	480/18723	0.00130018	0.0199707	0.0154301	6352/5788/7805/7040/960/11214/6093/8826/5770/5906/998	11
176	Natural_killer_cell	GO:0120034	positive regulation of plasma membrane bounded cell projection assembly	5/145	105/18723	0.00134931	0.0205213	0.0158555	10109/5216/10096/998/23433	5
177	Natural_killer_cell	GO:0032623	interleukin-2 production	4/145	62/18723	0.00135893	0.0205213	0.0158555	5788/7805/7430/7128	4
178	Natural_killer_cell	GO:0032663	regulation of interleukin-2 production	4/145	62/18723	0.00135893	0.0205213	0.0158555	5788/7805/7430/7128	4
179	Natural_killer_cell	GO:0010592	positive regulation of lamellipodium assembly	3/145	29/18723	0.00143428	0.0211871	0.0163699	10109/10096/998	3
180	Natural_killer_cell	GO:2000406	positive regulation of T cell migration	3/145	29/18723	0.00143428	0.0211871	0.0163699	6352/58515/387	3
181	Natural_killer_cell	GO:0002704	negative regulation of leukocyte mediated immunity	4/145	63/18723	0.00144242	0.0211871	0.0163699	5788/3575/10225/80762	4
182	Natural_killer_cell	GO:0032233	positive regulation of actin filament bundle assembly	4/145	63/18723	0.00144242	0.0211871	0.0163699	6281/5216/387/998	4
183	Natural_killer_cell	GO:0050854	regulation of antigen receptor-mediated signaling pathway	4/145	63/18723	0.00144242	0.0211871	0.0163699	5788/7805/7430/23228	4
184	Natural_killer_cell	GO:0000018	regulation of DNA recombination	5/145	107/18723	0.00146733	0.0214358	0.0165621	5788/3575/7040/7454/80762	5
185	Natural_killer_cell	GO:0050870	positive regulation of T cell activation	7/145	216/18723	0.00148661	0.0216001	0.016689	6352/864/5788/3575/11151/58515/387	7
186	Natural_killer_cell	GO:0002832	negative regulation of response to biotic stimulus	5/145	108/18723	0.00152912	0.0220702	0.0170522	25939/10225/9958/7128/8780	5
187	Natural_killer_cell	GO:0050803	regulation of synapse structure or activity	7/145	218/18723	0.00156702	0.0220702	0.0170522	5552/7534/5048/387/51225/55752/998	7
188	Natural_killer_cell	GO:0007249	I-kappaB kinase/NF-kappaB signaling	8/145	281/18723	0.00157888	0.0220702	0.0170522	6275/11214/8878/7128/80762/387/6093/8780	8
189	Natural_killer_cell	GO:0009896	positive regulation of catabolic process	11/145	492/18723	0.00158144	0.0220702	0.0170522	7805/7430/246175/678/4478/7128/80762/6093/5770/7879/25976	11
190	Natural_killer_cell	GO:0043087	regulation of GTPase activity	9/145	348/18723	0.00158264	0.0220702	0.0170522	6352/5996/6281/116984/10788/8301/5048/8826/5906	9
191	Natural_killer_cell	GO:0050858	negative regulation of antigen receptor-mediated signaling pathway	3/145	30/18723	0.00158466	0.0220702	0.0170522	7805/7430/23228	3
192	Natural_killer_cell	GO:0051125	regulation of actin nucleation	3/145	30/18723	0.00158466	0.0220702	0.0170522	11151/7454/9535	3
193	Natural_killer_cell	GO:0070168	negative regulation of biomineral tissue development	3/145	30/18723	0.00158466	0.0220702	0.0170522	5552/7040/6093	3
194	Natural_killer_cell	GO:0032102	negative regulation of response to external stimulus	10/145	420/18723	0.00162589	0.0225278	0.0174058	5788/8530/4925/25939/10225/9958/7128/80762/2876/8780	10
195	Natural_killer_cell	GO:0034250	positive regulation of cellular amide metabolic process	6/145	162/18723	0.00165386	0.0227978	0.0176144	6352/7555/5611/8301/387/27230	6
196	Natural_killer_cell	GO:0010810	regulation of cell-substrate adhesion	7/145	221/18723	0.00169395	0.0232313	0.0179493	6281/10109/9748/387/6093/8826/998	7
197	Natural_killer_cell	GO:0090162	establishment of epithelial cell polarity	3/145	31/18723	0.00174455	0.0235369	0.0181854	4478/387/998	3
198	Natural_killer_cell	GO:0110150	negative regulation of biomineralization	3/145	31/18723	0.00174455	0.0235369	0.0181854	5552/7040/6093	3
199	Natural_killer_cell	GO:0031346	positive regulation of cell projection organization	9/145	353/18723	0.00174463	0.0235369	0.0181854	10109/5216/10096/6498/5048/8826/5906/998/23433	9
200	Natural_killer_cell	GO:0002700	regulation of production of molecular mediator of immune response	6/145	164/18723	0.00176001	0.0235369	0.0181854	5788/7805/7040/10225/80762/7009	6
201	Natural_killer_cell	GO:2001242	regulation of intrinsic apoptotic signaling pathway	6/145	164/18723	0.00176001	0.0235369	0.0181854	960/6498/2023/5770/2876/7009	6
202	Natural_killer_cell	GO:0016445	somatic diversification of immunoglobulins	4/145	67/18723	0.00181231	0.0241162	0.018633	5788/7040/25939/80762	4
203	Natural_killer_cell	GO:2001234	negative regulation of apoptotic signaling pathway	7/145	224/18723	0.00182874	0.024215	0.0187093	960/2023/7128/5770/2876/7009/4929	7
204	Natural_killer_cell	GO:0097193	intrinsic apoptotic signaling pathway	8/145	288/18723	0.00184221	0.0242318	0.0187223	64782/960/58515/6498/2023/5770/2876/7009	8
205	Natural_killer_cell	GO:2001233	regulation of apoptotic signaling pathway	9/145	356/18723	0.00184804	0.0242318	0.0187223	5788/960/6498/2023/7128/5770/2876/7009/4929	9
206	Natural_killer_cell	GO:0002822	regulation of adaptive immune response based on somatic recombination of immune receptors built from immunoglobulin superfamily domains	6/145	168/18723	0.00198776	0.0259374	0.0200401	5788/3575/7040/7454/7128/80762	6
207	Natural_killer_cell	GO:0070997	neuron death	9/145	361/18723	0.00203125	0.0263768	0.0203797	6352/11151/3689/8301/387/26355/2876/998/4929	9
208	Natural_killer_cell	GO:0036336	dendritic cell migration	3/145	33/18723	0.00209374	0.0269281	0.0208056	6352/7852/998	3
209	Natural_killer_cell	GO:0150117	positive regulation of cell-substrate junction organization	3/145	33/18723	0.00209374	0.0269281	0.0208056	6281/6093/8826	3
210	Natural_killer_cell	GO:0045732	positive regulation of protein catabolic process	7/145	231/18723	0.00217567	0.0278486	0.0215168	7805/7430/4478/7128/80762/7879/25976	7
211	Natural_killer_cell	GO:0045824	negative regulation of innate immune response	4/145	71/18723	0.00224328	0.0285779	0.0220803	25939/10225/9958/7128	4
212	Natural_killer_cell	GO:0039528	cytoplasmic pattern recognition receptor signaling pathway in response to virus	3/145	34/18723	0.00228343	0.0289521	0.0223694	9958/8780/64135	3
213	Natural_killer_cell	GO:0002637	regulation of immunoglobulin production	4/145	73/18723	0.00248319	0.0311939	0.0241015	5788/7040/80762/7009	4
214	Natural_killer_cell	GO:2000403	positive regulation of lymphocyte migration	3/145	35/18723	0.00248344	0.0311939	0.0241015	6352/58515/387	3
215	Natural_killer_cell	GO:0001915	negative regulation of T cell mediated cytotoxicity	2/145	10/18723	0.00257345	0.0313006	0.0241839	5788/3575	2
216	Natural_killer_cell	GO:0003056	regulation of vascular associated smooth muscle contraction	2/145	10/18723	0.00257345	0.0313006	0.0241839	387/490	2
217	Natural_killer_cell	GO:0030214	hyaluronan catabolic process	2/145	10/18723	0.00257345	0.0313006	0.0241839	7040/960	2
218	Natural_killer_cell	GO:0051660	establishment of centrosome localization	2/145	10/18723	0.00257345	0.0313006	0.0241839	7430/5048	2
219	Natural_killer_cell	GO:0060368	regulation of Fc receptor mediated stimulatory signaling pathway	2/145	10/18723	0.00257345	0.0313006	0.0241839	5788/5906	2
220	Natural_killer_cell	GO:0098885	modification of postsynaptic actin cytoskeleton	2/145	10/18723	0.00257345	0.0313006	0.0241839	5216/387	2
221	Natural_killer_cell	GO:1902946	protein localization to early endosome	2/145	10/18723	0.00257345	0.0313006	0.0241839	7430/4478	2
222	Natural_killer_cell	GO:0002253	activation of immune response	9/145	375/18723	0.00262252	0.0317538	0.0245341	5788/7805/2533/7430/259197/3507/3635/5906/23228	9
223	Natural_killer_cell	GO:0042119	neutrophil activation	3/145	36/18723	0.00269397	0.0320055	0.0247285	6352/3689/55904	3
224	Natural_killer_cell	GO:0045191	regulation of isotype switching	3/145	36/18723	0.00269397	0.0320055	0.0247285	5788/7040/80762	3
225	Natural_killer_cell	GO:0050851	antigen receptor-mediated signaling pathway	7/145	240/18723	0.00269413	0.0320055	0.0247285	5788/7805/2533/7430/3507/3635/23228	7
226	Natural_killer_cell	GO:0010811	positive regulation of cell-substrate adhesion	5/145	123/18723	0.00270284	0.0320055	0.0247285	6281/10109/6093/8826/998	5
227	Natural_killer_cell	GO:0050852	T cell receptor signaling pathway	5/145	123/18723	0.00270284	0.0320055	0.0247285	5788/7805/2533/7430/3635	5
228	Natural_killer_cell	GO:0001666	response to hypoxia	8/145	307/18723	0.00273456	0.0321641	0.0248511	7852/2113/2023/387/26355/7009/4929/3709	8
229	Natural_killer_cell	GO:0033077	T cell differentiation in thymus	4/145	75/18723	0.00274017	0.0321641	0.0248511	5788/3575/915/678	4
230	Natural_killer_cell	GO:0070372	regulation of ERK1 and ERK2 cascade	8/145	309/18723	0.00284528	0.0332527	0.0256922	6352/5788/7040/960/7430/7534/5770/5906	8
231	Natural_killer_cell	GO:0030099	myeloid cell differentiation	9/145	381/18723	0.00291442	0.0337759	0.0260965	54997/7040/51621/2113/80762/5048/3635/55904/998	9
232	Natural_killer_cell	GO:1902745	positive regulation of lamellipodium organization	3/145	37/18723	0.00291519	0.0337759	0.0260965	10109/10096/998	3
233	Natural_killer_cell	GO:0002200	somatic diversification of immune receptors	4/145	77/18723	0.00301481	0.0346972	0.0268082	5788/7040/25939/80762	4
234	Natural_killer_cell	GO:0070663	regulation of leukocyte proliferation	7/145	245/18723	0.00302051	0.0346972	0.0268082	6352/5788/11151/58515/7128/80762/3635	7
235	Natural_killer_cell	GO:0002357	defense response to tumor cell	2/145	11/18723	0.00312938	0.0353436	0.0273077	7805/51225	2
236	Natural_killer_cell	GO:0039530	MDA-5 signaling pathway	2/145	11/18723	0.00312938	0.0353436	0.0273077	8780/64135	2
237	Natural_killer_cell	GO:1905668	positive regulation of protein localization to endosome	2/145	11/18723	0.00312938	0.0353436	0.0273077	7430/4478	2
238	Natural_killer_cell	GO:2000644	regulation of receptor catabolic process	2/145	11/18723	0.00312938	0.0353436	0.0273077	7805/5770	2
239	Natural_killer_cell	GO:0097242	amyloid-beta clearance	3/145	38/18723	0.00314727	0.0353969	0.0273488	3689/8301/6093	3
240	Natural_killer_cell	GO:0001952	regulation of cell-matrix adhesion	5/145	128/18723	0.00320942	0.0357963	0.0276575	6281/9748/387/6093/8826	5
241	Natural_killer_cell	GO:0035303	regulation of dephosphorylation	5/145	128/18723	0.00320942	0.0357963	0.0276575	5788/7040/6093/7529/5525	5
242	Natural_killer_cell	GO:0043122	regulation of I-kappaB kinase/NF-kappaB signaling	7/145	249/18723	0.00330277	0.0365888	0.0282698	6275/11214/8878/7128/80762/387/8780	7
243	Natural_killer_cell	GO:0010770	positive regulation of cell morphogenesis involved in differentiation	4/145	79/18723	0.00330769	0.0365888	0.0282698	6281/10109/5048/998	4
244	Natural_killer_cell	GO:0019079	viral genome replication	5/145	131/18723	0.00354433	0.0390458	0.0301681	6352/10663/9683/998/64135	5
245	Natural_killer_cell	GO:0045022	early endosome to late endosome transport	3/145	40/18723	0.00364468	0.0397542	0.0307155	7430/4478/7879	3
246	Natural_killer_cell	GO:1904994	regulation of leukocyte adhesion to vascular endothelial cell	3/145	40/18723	0.00364468	0.0397542	0.0307155	2113/3689/387	3
247	Natural_killer_cell	GO:0036293	response to decreased oxygen levels	8/145	322/18723	0.00365301	0.0397542	0.0307155	7852/2113/2023/387/26355/7009/4929/3709	8
248	Natural_killer_cell	GO:0038180	nerve growth factor signaling pathway	2/145	12/18723	0.00373624	0.0403334	0.031163	11151/5906	2
249	Natural_killer_cell	GO:0072683	T cell extravasation	2/145	12/18723	0.00373624	0.0403334	0.031163	4267/3683	2
250	Natural_killer_cell	GO:1903362	regulation of cellular protein catabolic process	7/145	255/18723	0.00376341	0.0404642	0.031264	7805/7430/4478/7128/9683/2876/11345	7
251	Natural_killer_cell	GO:0009205	purine ribonucleoside triphosphate metabolic process	4/145	82/18723	0.00378245	0.0405069	0.0312971	7040/2023/387/23433	4
252	Natural_killer_cell	GO:1900026	positive regulation of substrate adhesion-dependent cell spreading	3/145	41/18723	0.00391034	0.0417103	0.0322268	6281/10109/998	3
253	Natural_killer_cell	GO:0030217	T cell differentiation	7/145	257/18723	0.00392734	0.041726	0.032239	864/5788/3575/915/678/387/3955	7
254	Natural_killer_cell	GO:0050731	positive regulation of peptidyl-tyrosine phosphorylation	6/145	193/18723	0.00395284	0.0418317	0.0323206	6352/5788/7040/960/8826/5770	6
255	Natural_killer_cell	GO:0098586	cellular response to virus	4/145	84/18723	0.00412341	0.0434656	0.033583	6352/9958/8780/64135	4
256	Natural_killer_cell	GO:0045727	positive regulation of translation	5/145	136/18723	0.00415725	0.0436511	0.0337264	6352/7555/5611/387/27230	5
257	Natural_killer_cell	GO:2000404	regulation of T cell migration	3/145	42/18723	0.00418749	0.0437976	0.0338395	6352/58515/387	3
258	Natural_killer_cell	GO:0006986	response to unfolded protein	5/145	137/18723	0.00428836	0.044562	0.0344302	5611/5770/7009/23471/27230	5
259	Natural_killer_cell	GO:0002638	negative regulation of immunoglobulin production	2/145	13/18723	0.00439321	0.044562	0.0344302	80762/7009	2
260	Natural_killer_cell	GO:0007183	SMAD protein complex assembly	2/145	13/18723	0.00439321	0.044562	0.0344302	7040/56937	2
261	Natural_killer_cell	GO:0034112	positive regulation of homotypic cell-cell adhesion	2/145	13/18723	0.00439321	0.044562	0.0344302	6352/3716	2
262	Natural_killer_cell	GO:0048302	regulation of isotype switching to IgG isotypes	2/145	13/18723	0.00439321	0.044562	0.0344302	5788/80762	2
263	Natural_killer_cell	GO:0070486	leukocyte aggregation	2/145	13/18723	0.00439321	0.044562	0.0344302	960/4478	2
264	Natural_killer_cell	GO:1903651	positive regulation of cytoplasmic transport	2/145	13/18723	0.00439321	0.044562	0.0344302	7430/4478	2
265	Natural_killer_cell	GO:1905244	regulation of modification of synaptic structure	2/145	13/18723	0.00439321	0.044562	0.0344302	387/998	2
266	Natural_killer_cell	GO:0036230	granulocyte activation	3/145	43/18723	0.00447629	0.0451479	0.0348829	6352/3689/55904	3
267	Natural_killer_cell	GO:0034103	regulation of tissue remodeling	4/145	86/18723	0.00448456	0.0451479	0.0348829	7040/7128/3635/6093	4
268	Natural_killer_cell	GO:0050730	regulation of peptidyl-tyrosine phosphorylation	7/145	264/18723	0.0045441	0.0455767	0.0352141	6352/5788/7040/960/3689/8826/5770	7
269	Natural_killer_cell	GO:0042098	T cell proliferation	6/145	199/18723	0.00458581	0.045824	0.0354053	6352/5788/11151/58515/4478/80762	6
270	Natural_killer_cell	GO:0030522	intracellular receptor signaling pathway	7/145	265/18723	0.00463786	0.0461725	0.0356745	56937/9958/7128/387/8780/64135/4929	7
271	Natural_killer_cell	GO:0045197	establishment or maintenance of epithelial cell apical/basal polarity	3/145	44/18723	0.00477688	0.047381	0.0366082	4478/387/998	3
272	Natural_killer_cell	GO:0031333	negative regulation of protein-containing complex assembly	5/145	141/18723	0.00484243	0.0478546	0.0369741	5216/85464/56937/8780/998	5
273	Natural_killer_cell	GO:0009199	ribonucleoside triphosphate metabolic process	4/145	89/18723	0.00506533	0.0491305	0.0379599	7040/2023/387/23433	4
274	Natural_killer_cell	GO:0035307	positive regulation of protein dephosphorylation	3/145	45/18723	0.00508939	0.0491305	0.0379599	5788/7040/5525	3
275	Natural_killer_cell	GO:0045059	positive thymic T cell selection	2/145	14/18723	0.00509948	0.0491305	0.0379599	5788/915	2
276	Natural_killer_cell	GO:0048291	isotype switching to IgG isotypes	2/145	14/18723	0.00509948	0.0491305	0.0379599	5788/80762	2
277	Natural_killer_cell	GO:0051645	Golgi localization	2/145	14/18723	0.00509948	0.0491305	0.0379599	7534/998	2
278	Natural_killer_cell	GO:0061043	regulation of vascular wound healing	2/145	14/18723	0.00509948	0.0491305	0.0379599	7852/7128	2
279	Natural_killer_cell	GO:1900037	regulation of cellular response to hypoxia	2/145	14/18723	0.00509948	0.0491305	0.0379599	2023/7009	2
280	Natural_killer_cell	GO:0030010	establishment of cell polarity	5/145	143/18723	0.00513772	0.0493221	0.038108	4478/5048/387/6093/998	5
281	Endothelial_cell	GO:1901342	regulation of vasculature development	18/155	348/18723	6.69893e-10	1.93398e-06	1.533e-06	10266/23166/1942/3791/2022/10365/1003/5797/3087/9314/9510/3678/3397/102/7082/7048/5764/6772	18
282	Endothelial_cell	GO:0045446	endothelial cell differentiation	11/155	118/18723	3.91736e-09	5.65471e-06	4.48228e-06	5175/7498/54538/3791/1003/5138/4301/3397/7082/5962/5764	11
283	Endothelial_cell	GO:0003158	endothelium development	11/155	136/18723	1.755e-08	1.44012e-05	1.14153e-05	5175/7498/54538/3791/1003/5138/4301/3397/7082/5962/5764	11
284	Endothelial_cell	GO:0007229	integrin-mediated signaling pathway	10/155	107/18723	1.99532e-08	1.44012e-05	1.14153e-05	3655/9510/3678/667/102/1495/1490/335/5764/2335	10
285	Endothelial_cell	GO:0045765	regulation of angiogenesis	16/155	342/18723	2.59226e-08	1.49677e-05	1.18644e-05	10266/23166/1942/3791/2022/10365/1003/5797/3087/9314/9510/3678/7082/7048/5764/6772	16
286	Endothelial_cell	GO:0061028	establishment of endothelial barrier	7/155	46/18723	9.49729e-08	4.56978e-05	3.6223e-05	5175/54538/1003/5138/4301/7082/5962	7
287	Endothelial_cell	GO:0009612	response to mechanical stimulus	12/155	216/18723	2.49931e-07	0.000103079	8.17069e-05	2022/5138/5339/54407/10628/54532/7048/9531/5764/2354/3725/6772	12
288	Endothelial_cell	GO:0001570	vasculogenesis	8/155	80/18723	3.22113e-07	0.000115146	9.12723e-05	10266/7498/3791/2022/7048/677/9444/3726	8
289	Endothelial_cell	GO:0031589	cell-substrate adhesion	15/155	363/18723	3.58959e-07	0.000115146	9.12723e-05	2621/7450/1942/7402/3791/3655/3678/23499/3397/1490/335/87/3491/5764/2335	15
290	Endothelial_cell	GO:0070371	ERK1 and ERK2 cascade	14/155	330/18723	6.5627e-07	0.000189465	0.000150182	2621/1843/972/351/3791/9590/9314/7078/1490/677/1848/3491/467/2335	14
291	Endothelial_cell	GO:0001885	endothelial cell development	7/155	64/18723	9.73159e-07	0.00025541	0.000202454	5175/54538/1003/5138/4301/7082/5962	7
292	Endothelial_cell	GO:0070372	regulation of ERK1 and ERK2 cascade	13/155	309/18723	1.83719e-06	0.000441997	0.000350355	2621/1843/972/351/3791/9590/9314/7078/1490/1848/3491/467/2335	13
293	Endothelial_cell	GO:0034329	cell junction assembly	15/155	420/18723	2.22455e-06	0.000488769	0.00038743	10266/5175/351/27253/3791/1003/3655/4301/23499/667/1495/5339/7082/87/2335	15
294	Endothelial_cell	GO:0043114	regulation of vascular permeability	6/155	47/18723	2.3702e-06	0.000488769	0.00038743	10266/1003/5138/9590/5339/7082	6
295	Endothelial_cell	GO:0006119	oxidative phosphorylation	9/155	141/18723	2.66981e-06	0.00051385	0.00040731	4514/4513/4508/4512/4519/4540/4538/4509/4539	9
296	Endothelial_cell	GO:0034332	adherens junction organization	6/155	49/18723	3.04497e-06	0.000549426	0.00043551	10266/1003/102/5339/7082/5962	6
297	Endothelial_cell	GO:0007015	actin filament organization	15/155	442/18723	4.14599e-06	0.000704087	0.000558104	6711/256949/23075/3397/1495/1490/6709/4082/5339/335/27289/10458/7082/87/5962	15
298	Endothelial_cell	GO:0022904	respiratory electron transport chain	8/155	114/18723	4.82378e-06	0.00077368	0.000613268	4514/4513/4512/4519/4540/5339/4538/4539	8
299	Endothelial_cell	GO:0030856	regulation of epithelial cell differentiation	9/155	154/18723	5.51204e-06	0.00083754	0.000663888	7498/1003/3280/25937/3397/677/23764/7538/6772	9
300	Endothelial_cell	GO:0051017	actin filament bundle assembly	9/155	157/18723	6.45054e-06	0.000931136	0.000738078	23075/3397/1490/4082/335/10458/7082/87/5962	9
301	Endothelial_cell	GO:1904019	epithelial cell apoptotic process	8/155	121/18723	7.51081e-06	0.000993188	0.000787265	10266/2621/3791/1003/7048/677/831/7538	8
302	Endothelial_cell	GO:0019646	aerobic electron transport chain	7/155	87/18723	7.8086e-06	0.000993188	0.000787265	4514/4513/4512/4519/4540/4538/4539	7
303	Endothelial_cell	GO:0061572	actin filament bundle organization	9/155	161/18723	7.91248e-06	0.000993188	0.000787265	23075/3397/1490/4082/335/10458/7082/87/5962	9
304	Endothelial_cell	GO:0007178	transmembrane receptor protein serine/threonine kinase signaling pathway	13/155	355/18723	8.32977e-06	0.001002	0.000794251	6711/2022/1003/3280/25937/3397/51232/7048/1601/3491/285704/3725/7431	13
305	Endothelial_cell	GO:0051591	response to cAMP	7/155	93/18723	1.21462e-05	0.00140264	0.00111182	1843/351/5138/677/2354/3725/6772	7
306	Endothelial_cell	GO:0007044	cell-substrate junction assembly	7/155	95/18723	1.39732e-05	0.00144073	0.00114202	3791/3655/23499/667/5339/87/2335	7
307	Endothelial_cell	GO:0042773	ATP synthesis coupled electron transport	7/155	95/18723	1.39732e-05	0.00144073	0.00114202	4514/4513/4512/4519/4540/4538/4539	7
308	Endothelial_cell	GO:0042775	mitochondrial ATP synthesis coupled electron transport	7/155	95/18723	1.39732e-05	0.00144073	0.00114202	4514/4513/4512/4519/4540/4538/4539	7
309	Endothelial_cell	GO:1904035	regulation of epithelial cell apoptotic process	7/155	96/18723	1.49685e-05	0.00149014	0.00118118	10266/2621/3791/1003/677/831/7538	7
310	Endothelial_cell	GO:0045785	positive regulation of cell adhesion	14/155	437/18723	1.67946e-05	0.0016162	0.00128111	972/7402/3791/3655/3280/4301/10725/335/7082/7048/64332/3491/5764/2335	14
311	Endothelial_cell	GO:0046034	ATP metabolic process	11/155	277/18723	2.00756e-05	0.00186962	0.00148198	351/4514/4513/4508/4512/4519/4540/4538/4509/4539/481	11
312	Endothelial_cell	GO:0150115	cell-substrate junction organization	7/155	101/18723	2.08675e-05	0.00188264	0.0014923	3791/3655/23499/667/5339/87/2335	7
313	Endothelial_cell	GO:0045333	cellular respiration	10/155	230/18723	2.23334e-05	0.00195383	0.00154873	4514/4513/4508/4512/4519/4540/5339/4538/4509/4539	10
314	Endothelial_cell	GO:0048545	response to steroid hormone	12/155	339/18723	2.61891e-05	0.00222376	0.0017627	10266/1843/2022/1490/10628/7048/677/1601/5764/7538/2354/3490	12
315	Endothelial_cell	GO:0009060	aerobic respiration	9/155	189/18723	2.84882e-05	0.00234987	0.00186265	4514/4513/4508/4512/4519/4540/4538/4509/4539	9
316	Endothelial_cell	GO:0052547	regulation of peptidase activity	14/155	461/18723	3.02778e-05	0.00242811	0.00192468	2621/7498/1942/351/9314/55075/7078/8743/1490/51232/831/334/3491/2335	14
317	Endothelial_cell	GO:0016525	negative regulation of angiogenesis	8/155	149/18723	3.41848e-05	0.00265688	0.00210601	23166/10365/5797/3087/9314/9510/5764/6772	8
318	Endothelial_cell	GO:1901654	response to ketone	9/155	194/18723	3.49711e-05	0.00265688	0.00210601	10266/2621/1843/10365/9314/10628/5764/2354/3490	9
319	Endothelial_cell	GO:2000181	negative regulation of blood vessel morphogenesis	8/155	151/18723	3.7604e-05	0.00278366	0.0022065	23166/10365/5797/3087/9314/9510/5764/6772	8
320	Endothelial_cell	GO:1901343	negative regulation of vasculature development	8/155	152/18723	3.94179e-05	0.00284498	0.00225512	23166/10365/5797/3087/9314/9510/5764/6772	8
321	Endothelial_cell	GO:0043618	regulation of transcription from RNA polymerase II promoter in response to stress	5/155	47/18723	4.22364e-05	0.00297406	0.00235743	10365/9531/3725/467/1649	5
322	Endothelial_cell	GO:0045216	cell-cell junction organization	9/155	200/18723	4.43611e-05	0.0030493	0.00241707	10266/5175/1003/4301/102/1495/5339/7082/5962	9
323	Endothelial_cell	GO:0043297	apical junction assembly	6/155	78/18723	4.59106e-05	0.00308242	0.00244332	10266/5175/1003/4301/1495/7082	6
324	Endothelial_cell	GO:1902600	proton transmembrane transport	8/155	157/18723	4.96215e-05	0.00325585	0.00258079	4514/4513/4508/4512/4519/4540/4538/4509	8
325	Endothelial_cell	GO:0120193	tight junction organization	6/155	80/18723	5.29875e-05	0.00339944	0.00269462	10266/5175/1003/4301/5339/7082	6
326	Endothelial_cell	GO:1904036	negative regulation of epithelial cell apoptotic process	5/155	50/18723	5.71857e-05	0.00358903	0.00284489	10266/2621/3791/1003/831	5
327	Endothelial_cell	GO:0097084	vascular associated smooth muscle cell development	3/155	10/18723	6.3991e-05	0.00387743	0.0030735	10266/2022/3280	3
328	Endothelial_cell	GO:0052548	regulation of endopeptidase activity	13/155	432/18723	6.44671e-05	0.00387743	0.0030735	2621/7498/1942/351/9314/55075/7078/8743/1490/51232/831/334/3491	13
329	Endothelial_cell	GO:0015980	energy derivation by oxidation of organic compounds	11/155	318/18723	7.04305e-05	0.00414965	0.00328928	221395/4514/4513/4508/4512/4519/4540/5339/4538/4509/4539	11
330	Endothelial_cell	GO:0010811	positive regulation of cell-substrate adhesion	7/155	123/18723	7.40504e-05	0.00427567	0.00338917	7402/3791/3655/335/3491/5764/2335	7
331	Endothelial_cell	GO:0043620	regulation of DNA-templated transcription in response to stress	5/155	53/18723	7.59228e-05	0.00429782	0.00340673	10365/9531/3725/467/1649	5
332	Endothelial_cell	GO:0010464	regulation of mesenchymal cell proliferation	4/155	28/18723	7.92402e-05	0.00439936	0.00348721	4781/7048/5764/6772	4
333	Endothelial_cell	GO:1902903	regulation of supramolecular fiber organization	12/155	383/18723	8.48847e-05	0.00462381	0.00366513	6711/256949/351/1003/23075/3397/1490/6709/335/10458/7082/5962	12
334	Endothelial_cell	GO:0045657	positive regulation of monocyte differentiation	3/155	11/18723	8.74532e-05	0.00467551	0.00370611	972/677/3725	3
335	Endothelial_cell	GO:0002064	epithelial cell development	9/155	220/18723	9.24787e-05	0.00485429	0.00384782	5175/54538/1003/5138/4301/5339/7082/5962/7431	9
336	Endothelial_cell	GO:0022900	electron transport chain	8/155	175/18723	0.000106329	0.00548133	0.00434485	4514/4513/4512/4519/4540/5339/4538/4539	8
337	Endothelial_cell	GO:0110053	regulation of actin filament organization	10/155	278/18723	0.000109779	0.00548133	0.00434485	6711/256949/23075/3397/1490/6709/335/10458/7082/5962	10
338	Endothelial_cell	GO:0046683	response to organophosphorus	7/155	131/18723	0.00011012	0.00548133	0.00434485	1843/351/5138/677/2354/3725/6772	7
339	Endothelial_cell	GO:0035264	multicellular organism growth	7/155	132/18723	0.00011549	0.00565116	0.00447947	351/10365/25937/23371/5339/677/5930	7
340	Endothelial_cell	GO:0045766	positive regulation of angiogenesis	8/155	181/18723	0.000134291	0.0063557	0.00503794	10266/3791/2022/1003/9314/3678/7082/7048	8
341	Endothelial_cell	GO:1904018	positive regulation of vasculature development	8/155	181/18723	0.000134291	0.0063557	0.00503794	10266/3791/2022/1003/9314/3678/7082/7048	8
342	Endothelial_cell	GO:0070482	response to oxygen levels	11/155	347/18723	0.00015214	0.00708435	0.00561551	10266/4508/4519/4540/1490/10397/4538/7048/677/5764/481	11
343	Endothelial_cell	GO:0001667	ameboidal-type cell migration	13/155	475/18723	0.000165957	0.00760505	0.00602825	1942/3791/1003/5797/9590/9314/23499/3397/5339/335/7048/5764/2335	13
344	Endothelial_cell	GO:2000352	negative regulation of endothelial cell apoptotic process	4/155	34/18723	0.000172683	0.00778961	0.00617454	10266/2621/3791/1003	4
345	Endothelial_cell	GO:0032956	regulation of actin cytoskeleton organization	11/155	358/18723	0.000199436	0.00885803	0.00702145	6711/256949/23075/3397/1490/6709/335/27289/10458/7082/5962	11
346	Endothelial_cell	GO:0003279	cardiac septum development	6/155	103/18723	0.000215696	0.00929831	0.00737043	2022/5138/3280/7798/7048/3491	6
347	Endothelial_cell	GO:0042542	response to hydrogen peroxide	7/155	146/18723	0.00021579	0.00929831	0.00737043	1843/10365/9314/4540/10628/3725/6772	7
348	Endothelial_cell	GO:0014074	response to purine-containing compound	7/155	148/18723	0.000234583	0.00967243	0.00766699	1843/351/5138/677/2354/3725/6772	7
349	Endothelial_cell	GO:0032231	regulation of actin filament bundle assembly	6/155	105/18723	0.000239507	0.00967243	0.00766699	23075/3397/1490/335/7082/5962	6
350	Endothelial_cell	GO:0010952	positive regulation of peptidase activity	8/155	197/18723	0.000239729	0.00967243	0.00766699	7498/1942/351/55075/8743/1490/3491/2335	8
351	Endothelial_cell	GO:0030513	positive regulation of BMP signaling pathway	4/155	37/18723	0.000241224	0.00967243	0.00766699	2022/1003/3280/3491	4
352	Endothelial_cell	GO:0032570	response to progesterone	4/155	37/18723	0.000241224	0.00967243	0.00766699	10266/10628/5764/2354	4
353	Endothelial_cell	GO:0001701	in utero embryonic development	11/155	367/18723	0.000246905	0.00976459	0.00774004	10365/3280/9314/102/4538/7048/677/23764/3491/3726/5930	11
354	Endothelial_cell	GO:0070830	bicellular tight junction assembly	5/155	70/18723	0.000286017	0.0108089	0.00856786	10266/5175/1003/4301/7082	5
355	Endothelial_cell	GO:0051770	positive regulation of nitric-oxide synthase biosynthetic process	3/155	16/18723	0.000287915	0.0108089	0.00856786	3791/9590/6772	3
356	Endothelial_cell	GO:2001212	regulation of vasculogenesis	3/155	16/18723	0.000287915	0.0108089	0.00856786	10266/7498/3791	3
357	Endothelial_cell	GO:0050673	epithelial cell proliferation	12/155	437/18723	0.000288288	0.0108089	0.00856786	7498/3791/4781/5797/3280/3487/3397/335/677/5764/7538/6772	12
358	Endothelial_cell	GO:0010463	mesenchymal cell proliferation	4/155	39/18723	0.000296581	0.0109773	0.00870131	4781/7048/5764/6772	4
359	Endothelial_cell	GO:0003281	ventricular septum development	5/155	71/18723	0.000305651	0.0111698	0.00885391	5138/3280/7798/7048/3491	5
360	Endothelial_cell	GO:0030099	myeloid cell differentiation	11/155	381/18723	0.000339597	0.0122552	0.00971425	972/221395/351/10365/7048/87/677/3726/7538/3725/6772	11
361	Endothelial_cell	GO:0003018	vascular process in circulatory system	9/155	263/18723	0.000350923	0.0125076	0.00991431	10266/10365/1003/5138/1889/9590/5339/54407/7082	9
362	Endothelial_cell	GO:0036293	response to decreased oxygen levels	10/155	322/18723	0.000358274	0.0126139	0.00999856	10266/4519/4540/1490/10397/4538/7048/677/5764/481	10
363	Endothelial_cell	GO:0120192	tight junction assembly	5/155	74/18723	0.000370717	0.0128947	0.0102212	10266/5175/1003/4301/7082	5
364	Endothelial_cell	GO:0003205	cardiac chamber development	7/155	161/18723	0.000391382	0.0134514	0.0106625	2022/5138/3280/9510/7798/7048/3491	7
365	Endothelial_cell	GO:0043116	negative regulation of vascular permeability	3/155	18/18723	0.000414465	0.0137536	0.010902	10266/5138/9590	3
366	Endothelial_cell	GO:0060716	labyrinthine layer blood vessel development	3/155	18/18723	0.000414465	0.0137536	0.010902	3280/3491/3726	3
367	Endothelial_cell	GO:0072234	metanephric nephron tubule development	3/155	18/18723	0.000414465	0.0137536	0.010902	3280/25937/6772	3
368	Endothelial_cell	GO:0051494	negative regulation of cytoskeleton organization	7/155	163/18723	0.000421587	0.0138309	0.0109633	6711/256949/1003/23075/6709/7082/5962	7
369	Endothelial_cell	GO:0098742	cell-cell adhesion via plasma-membrane adhesion molecules	9/155	273/18723	0.000460238	0.0146631	0.0116229	5175/54538/27253/1003/5797/5819/9314/335/7048	9
370	Endothelial_cell	GO:1990778	protein localization to cell periphery	10/155	333/18723	0.000466251	0.0146631	0.0116229	10266/2621/6711/4301/23499/102/5962/2037/1601/481	10
371	Endothelial_cell	GO:0070373	negative regulation of ERK1 and ERK2 cascade	5/155	78/18723	0.00047313	0.0146631	0.0116229	1843/9314/7078/1848/467	5
372	Endothelial_cell	GO:0060711	labyrinthine layer development	4/155	44/18723	0.000474033	0.0146631	0.0116229	3280/677/3491/3726	4
373	Endothelial_cell	GO:0009410	response to xenobiotic stimulus	12/155	462/18723	0.000474951	0.0146631	0.0116229	2621/2022/5797/4519/335/10628/7048/1848/5764/2354/3725/6772	12
374	Endothelial_cell	GO:0032970	regulation of actin filament-based process	11/155	397/18723	0.000479848	0.0146631	0.0116229	6711/256949/23075/3397/1490/6709/335/27289/10458/7082/5962	11
375	Endothelial_cell	GO:0031960	response to corticosteroid	7/155	167/18723	0.000487584	0.0146631	0.0116229	1843/2022/1490/677/7538/2354/3490	7
376	Endothelial_cell	GO:1902904	negative regulation of supramolecular fiber organization	7/155	167/18723	0.000487584	0.0146631	0.0116229	6711/256949/1003/23075/6709/7082/5962	7
377	Endothelial_cell	GO:0044706	multi-multicellular organism process	8/155	220/18723	0.000502041	0.0147866	0.0117208	10266/54407/7048/23764/5764/3726/2354/3490	8
378	Endothelial_cell	GO:0099173	postsynapse organization	7/155	168/18723	0.000505306	0.0147866	0.0117208	1942/102/10397/85461/10458/87/5764	7
379	Endothelial_cell	GO:0030835	negative regulation of actin filament depolymerization	4/155	45/18723	0.000516954	0.0147866	0.0117208	6711/23075/6709/5962	4
380	Endothelial_cell	GO:0071364	cellular response to epidermal growth factor stimulus	4/155	45/18723	0.000516954	0.0147866	0.0117208	3397/10458/677/7538	4
381	Endothelial_cell	GO:0010810	regulation of cell-substrate adhesion	8/155	221/18723	0.000517302	0.0147866	0.0117208	7402/3791/3655/23499/335/3491/5764/2335	8
382	Endothelial_cell	GO:0061564	axon development	12/155	467/18723	0.000522498	0.0147887	0.0117225	1942/54538/351/4781/5797/9314/23499/1495/335/10458/5764/2335	12
383	Endothelial_cell	GO:0032272	negative regulation of protein polymerization	5/155	80/18723	0.000531682	0.0148844	0.0117983	6711/256949/1003/6709/5962	5
384	Endothelial_cell	GO:0002688	regulation of leukocyte chemotaxis	6/155	122/18723	0.000536187	0.0148844	0.0117983	2621/1843/972/23075/102/5764	6
385	Endothelial_cell	GO:0003231	cardiac ventricle development	6/155	123/18723	0.000559887	0.0153317	0.0121529	2022/5138/3280/7798/7048/3491	6
386	Endothelial_cell	GO:0071260	cellular response to mechanical stimulus	5/155	81/18723	0.000562922	0.0153317	0.0121529	2022/5138/5339/54407/9531	5
387	Endothelial_cell	GO:0060395	SMAD protein signal transduction	5/155	82/18723	0.00059552	0.0159256	0.0126236	6711/25937/1601/3725/7431	5
388	Endothelial_cell	GO:0031667	response to nutrient levels	12/155	474/18723	0.000595761	0.0159256	0.0126236	2621/4519/5339/335/54407/7048/5764/7538/3725/467/6772/1649	12
389	Endothelial_cell	GO:2001235	positive regulation of apoptotic signaling pathway	6/155	126/18723	0.000635898	0.016093	0.0127564	7078/8743/1495/467/1649/4170	6
390	Endothelial_cell	GO:0045444	fat cell differentiation	8/155	229/18723	0.000653428	0.016093	0.0127564	221395/10124/3280/9314/25937/677/7538/1649	8
391	Endothelial_cell	GO:2001238	positive regulation of extrinsic apoptotic signaling pathway	4/155	48/18723	0.000662258	0.016093	0.0127564	7078/8743/1495/467	4
392	Endothelial_cell	GO:0006123	mitochondrial electron transport, cytochrome c to oxygen	3/155	21/18723	0.000663343	0.016093	0.0127564	4514/4513/4512	3
393	Endothelial_cell	GO:0045655	regulation of monocyte differentiation	3/155	21/18723	0.000663343	0.016093	0.0127564	972/677/3725	3
394	Endothelial_cell	GO:0051767	nitric-oxide synthase biosynthetic process	3/155	21/18723	0.000663343	0.016093	0.0127564	3791/9590/6772	3
395	Endothelial_cell	GO:0051769	regulation of nitric-oxide synthase biosynthetic process	3/155	21/18723	0.000663343	0.016093	0.0127564	3791/9590/6772	3
396	Endothelial_cell	GO:0071498	cellular response to fluid shear stress	3/155	21/18723	0.000663343	0.016093	0.0127564	10365/9314/5339	3
397	Endothelial_cell	GO:0072170	metanephric tubule development	3/155	21/18723	0.000663343	0.016093	0.0127564	3280/25937/6772	3
398	Endothelial_cell	GO:0072243	metanephric nephron epithelium development	3/155	21/18723	0.000663343	0.016093	0.0127564	3280/25937/6772	3
399	Endothelial_cell	GO:0150105	protein localization to cell-cell junction	3/155	21/18723	0.000663343	0.016093	0.0127564	5175/1003/7082	3
400	Endothelial_cell	GO:0030857	negative regulation of epithelial cell differentiation	4/155	49/18723	0.000716519	0.0170958	0.0135512	7498/3280/3397/6772	4
401	Endothelial_cell	GO:0070849	response to epidermal growth factor	4/155	49/18723	0.000716519	0.0170958	0.0135512	3397/10458/677/7538	4
402	Endothelial_cell	GO:0060485	mesenchyme development	9/155	291/18723	0.00072718	0.0172079	0.0136401	1942/2022/3280/25937/7048/677/1601/6772/2335	9
403	Endothelial_cell	GO:2000116	regulation of cysteine-type endopeptidase activity	8/155	235/18723	0.000773407	0.0181313	0.014372	2621/7498/9314/55075/8743/1490/831/3491	8
404	Endothelial_cell	GO:0042060	wound healing	11/155	422/18723	0.000794377	0.0181313	0.014372	22915/2621/7450/3791/3678/23499/667/5339/7048/3491/2335	11
405	Endothelial_cell	GO:0048762	mesenchymal cell differentiation	8/155	236/18723	0.000795024	0.0181313	0.014372	1942/2022/3280/25937/7048/1601/6772/2335	8
406	Endothelial_cell	GO:0006091	generation of precursor metabolites and energy	12/155	490/18723	0.000796206	0.0181313	0.014372	221395/351/4514/4513/4508/4512/4519/4540/5339/4538/4509/4539	12
407	Endothelial_cell	GO:0010631	epithelial cell migration	10/155	357/18723	0.000797602	0.0181313	0.014372	1942/3791/1003/5797/9314/23499/3397/335/7048/5764	10
408	Endothelial_cell	GO:0045104	intermediate filament cytoskeleton organization	4/155	51/18723	0.000834353	0.0188186	0.0149168	23499/667/5339/7431	4
409	Endothelial_cell	GO:0090132	epithelium migration	10/155	360/18723	0.000850085	0.0190248	0.0150802	1942/3791/1003/5797/9314/23499/3397/335/7048/5764	10
410	Endothelial_cell	GO:0007369	gastrulation	7/155	185/18723	0.000893547	0.0194951	0.0154531	1843/9314/3678/335/7048/2114/2335	7
411	Endothelial_cell	GO:0010718	positive regulation of epithelial to mesenchymal transition	4/155	52/18723	0.000898114	0.0194951	0.0154531	2022/25937/7048/1601	4
412	Endothelial_cell	GO:0031103	axon regeneration	4/155	52/18723	0.000898114	0.0194951	0.0154531	9314/1495/335/5764	4
413	Endothelial_cell	GO:0045103	intermediate filament-based process	4/155	52/18723	0.000898114	0.0194951	0.0154531	23499/667/5339/7431	4
414	Endothelial_cell	GO:0002687	positive regulation of leukocyte migration	6/155	135/18723	0.000912681	0.0196635	0.0155866	2621/972/351/23075/102/5764	6
415	Endothelial_cell	GO:0090130	tissue migration	10/155	365/18723	0.000943857	0.0201846	0.0159996	1942/3791/1003/5797/9314/23499/3397/335/7048/5764	10
416	Endothelial_cell	GO:0006986	response to unfolded protein	6/155	137/18723	0.000985151	0.0205886	0.0163198	11080/3310/9531/153222/467/1649	6
417	Endothelial_cell	GO:0090287	regulation of cellular response to growth factor stimulus	9/155	304/18723	0.000989602	0.0205886	0.0163198	7498/2022/1003/3087/3280/3678/51232/1601/3491	9
418	Endothelial_cell	GO:0003181	atrioventricular valve morphogenesis	3/155	24/18723	0.000991277	0.0205886	0.0163198	1942/7048/3491	3
419	Endothelial_cell	GO:0036003	positive regulation of transcription from RNA polymerase II promoter in response to stress	3/155	24/18723	0.000991277	0.0205886	0.0163198	10365/467/1649	3
420	Endothelial_cell	GO:0030834	regulation of actin filament depolymerization	4/155	54/18723	0.0010358	0.0213597	0.0169311	6711/23075/6709/5962	4
421	Endothelial_cell	GO:0106027	neuron projection organization	5/155	93/18723	0.00105473	0.0215495	0.0170815	1942/351/102/85461/10458	5
422	Endothelial_cell	GO:0001666	response to hypoxia	9/155	307/18723	0.00105994	0.0215495	0.0170815	10266/4519/4540/10397/4538/7048/677/5764/481	9
423	Endothelial_cell	GO:0045862	positive regulation of proteolysis	10/155	372/18723	0.00108927	0.0218285	0.0173027	7498/1942/351/55075/8743/1490/1601/3491/2335/127544	10
424	Endothelial_cell	GO:0002690	positive regulation of leukocyte chemotaxis	5/155	94/18723	0.00110665	0.0218285	0.0173027	2621/972/23075/102/5764	5
425	Endothelial_cell	GO:1902414	protein localization to cell junction	5/155	94/18723	0.00110665	0.0218285	0.0173027	5175/1003/102/10458/7082	5
426	Endothelial_cell	GO:0038066	p38MAPK cascade	4/155	55/18723	0.00110992	0.0218285	0.0173027	1843/7498/677/7538	4
427	Endothelial_cell	GO:0010038	response to metal ion	10/155	373/18723	0.00111146	0.0218285	0.0173027	1843/351/4512/140576/4519/10397/10628/3726/2354/3725	10
428	Endothelial_cell	GO:0072207	metanephric epithelium development	3/155	25/18723	0.00111964	0.0218406	0.0173123	3280/25937/6772	3
429	Endothelial_cell	GO:0007565	female pregnancy	7/155	193/18723	0.00114322	0.0220048	0.0174424	10266/54407/7048/5764/3726/2354/3490	7
430	Endothelial_cell	GO:0050921	positive regulation of chemotaxis	6/155	141/18723	0.0011433	0.0220048	0.0174424	2621/972/3791/23075/102/5764	6
431	Endothelial_cell	GO:0071560	cellular response to transforming growth factor beta stimulus	8/155	250/18723	0.00115214	0.0220279	0.0174607	2022/1003/5138/3397/7048/677/1601/3725	8
432	Endothelial_cell	GO:0030510	regulation of BMP signaling pathway	5/155	96/18723	0.00121614	0.0230145	0.0182428	2022/1003/3280/51232/3491	5
433	Endothelial_cell	GO:0010975	regulation of neuron projection development	11/155	445/18723	0.00121968	0.0230145	0.0182428	1942/3655/9314/23499/3397/102/10458/29116/5764/2335/7431	11
434	Endothelial_cell	GO:0034612	response to tumor necrosis factor	8/155	253/18723	0.00124317	0.0231335	0.0183371	2621/10365/9590/102/335/677/7538/6772	8
435	Endothelial_cell	GO:0097305	response to alcohol	8/155	253/18723	0.00124317	0.0231335	0.0183371	10365/9314/4519/1495/4538/7048/2354/3490	8
436	Endothelial_cell	GO:0051346	negative regulation of hydrolase activity	10/155	379/18723	0.00125254	0.0231335	0.0183371	2621/351/9314/7078/51232/335/5962/831/334/259282	10
437	Endothelial_cell	GO:0060037	pharyngeal system development	3/155	26/18723	0.00125804	0.0231335	0.0183371	221395/1889/3280	3
438	Endothelial_cell	GO:0035335	peptidyl-tyrosine dephosphorylation	5/155	97/18723	0.0012738	0.023275	0.0184492	1843/5787/5797/23371/1848	5
439	Endothelial_cell	GO:0022407	regulation of cell-cell adhesion	11/155	448/18723	0.00128691	0.0233667	0.0185219	972/3280/9314/4301/23075/10725/335/7082/7048/64332/5962	11
440	Endothelial_cell	GO:0050678	regulation of epithelial cell proliferation	10/155	381/18723	0.0013027	0.0235055	0.018632	7498/3791/4781/5797/3280/3397/677/5764/7538/6772	10
441	Endothelial_cell	GO:0031099	regeneration	7/155	198/18723	0.00132511	0.0237615	0.0188349	2621/9314/4519/1495/335/7048/5764	7
442	Endothelial_cell	GO:0071559	response to transforming growth factor beta	8/155	256/18723	0.00133986	0.0238777	0.018927	2022/1003/5138/3397/7048/677/1601/3725	8
443	Endothelial_cell	GO:0045604	regulation of epidermal cell differentiation	4/155	58/18723	0.0013545	0.0239904	0.0190163	3280/677/23764/7538	4
444	Endothelial_cell	GO:0007043	cell-cell junction assembly	6/155	146/18723	0.00136757	0.0240742	0.0190828	10266/5175/1003/4301/1495/7082	6
445	Endothelial_cell	GO:0010717	regulation of epithelial to mesenchymal transition	5/155	99/18723	0.00139514	0.0242837	0.0192488	1942/2022/25937/7048/1601	5
446	Endothelial_cell	GO:0003171	atrioventricular valve development	3/155	27/18723	0.00140675	0.0242837	0.0192488	1942/7048/3491	3
447	Endothelial_cell	GO:0032967	positive regulation of collagen biosynthetic process	3/155	27/18723	0.00140675	0.0242837	0.0192488	2022/1490/7431	3
448	Endothelial_cell	GO:0071496	cellular response to external stimulus	9/155	320/18723	0.00141312	0.0242837	0.0192488	2621/2022/5138/5339/54407/9531/5764/3725/467	9
449	Endothelial_cell	GO:0030042	actin filament depolymerization	4/155	59/18723	0.00144375	0.0245182	0.0194347	6711/23075/6709/5962	4
450	Endothelial_cell	GO:2000351	regulation of endothelial cell apoptotic process	4/155	59/18723	0.00144375	0.0245182	0.0194347	10266/2621/3791/1003	4
451	Endothelial_cell	GO:0060840	artery development	5/155	100/18723	0.00145891	0.0246308	0.0195239	221395/2022/5138/3280/7798	5
452	Endothelial_cell	GO:0009913	epidermal cell differentiation	7/155	202/18723	0.00148632	0.0249477	0.0197752	3280/9314/5339/10628/677/23764/7538	7
453	Endothelial_cell	GO:0051592	response to calcium ion	6/155	149/18723	0.00151737	0.0253217	0.0200716	1843/140576/4519/10628/3726/2354	6
454	Endothelial_cell	GO:0031102	neuron projection regeneration	4/155	60/18723	0.00153702	0.0253565	0.0200991	9314/1495/335/5764	4
455	Endothelial_cell	GO:1903670	regulation of sprouting angiogenesis	4/155	60/18723	0.00153702	0.0253565	0.0200991	10365/9314/3678/7082	4
456	Endothelial_cell	GO:0010714	positive regulation of collagen metabolic process	3/155	28/18723	0.00156605	0.0254	0.0201336	2022/1490/7431	3
457	Endothelial_cell	GO:0044331	cell-cell adhesion mediated by cadherin	3/155	28/18723	0.00156605	0.0254	0.0201336	1003/4301/7082	3
458	Endothelial_cell	GO:1903672	positive regulation of sprouting angiogenesis	3/155	28/18723	0.00156605	0.0254	0.0201336	9314/3678/7082	3
459	Endothelial_cell	GO:2001236	regulation of extrinsic apoptotic signaling pathway	6/155	151/18723	0.00162397	0.0261923	0.0207617	3655/7078/8743/1495/467/4170	6
460	Endothelial_cell	GO:0030111	regulation of Wnt signaling pathway	9/155	328/18723	0.00167389	0.0267863	0.0212326	351/3087/25937/3487/23499/29969/1456/1601/1649	9
461	Endothelial_cell	GO:0030509	BMP signaling pathway	6/155	152/18723	0.00167937	0.0267863	0.0212326	2022/1003/3280/51232/3491/285704	6
462	Endothelial_cell	GO:0048661	positive regulation of smooth muscle cell proliferation	5/155	104/18723	0.00173563	0.0275317	0.0218234	10203/9510/7048/3725/6772	5
463	Endothelial_cell	GO:0008360	regulation of cell shape	6/155	154/18723	0.00179444	0.0283091	0.0224396	3791/27289/10458/5962/5764/2335	6
464	Endothelial_cell	GO:0043281	regulation of cysteine-type endopeptidase activity involved in apoptotic process	7/155	209/18723	0.00180489	0.0283191	0.0224475	2621/7498/9314/55075/8743/1490/3491	7
465	Endothelial_cell	GO:0032233	positive regulation of actin filament bundle assembly	4/155	63/18723	0.0018419	0.0287437	0.0227841	23075/3397/1490/335	4
466	Endothelial_cell	GO:0002685	regulation of leukocyte migration	7/155	210/18723	0.00185441	0.0287833	0.0228155	2621/1843/972/351/23075/102/5764	7
467	Endothelial_cell	GO:0043491	protein kinase B signaling	7/155	211/18723	0.00190499	0.0294102	0.0233124	2621/7498/3791/2022/9314/677/1649	7
468	Endothelial_cell	GO:0060674	placenta blood vessel development	3/155	30/18723	0.00191749	0.0294457	0.0233406	3280/3491/3726	3
469	Endothelial_cell	GO:0048872	homeostasis of number of cells	8/155	272/18723	0.00196138	0.0299003	0.0237009	972/51705/221395/80177/10365/677/7538/6772	8
470	Endothelial_cell	GO:1902107	positive regulation of leukocyte differentiation	6/155	157/18723	0.00197816	0.0299003	0.0237009	2621/972/7048/64332/677/3725	6
471	Endothelial_cell	GO:1903708	positive regulation of hemopoiesis	6/155	157/18723	0.00197816	0.0299003	0.0237009	2621/972/7048/64332/677/3725	6
472	Endothelial_cell	GO:0003170	heart valve development	4/155	65/18723	0.00206698	0.0306019	0.024257	1942/5138/7048/3491	4
473	Endothelial_cell	GO:0030837	negative regulation of actin filament polymerization	4/155	65/18723	0.00206698	0.0306019	0.024257	6711/256949/6709/5962	4
474	Endothelial_cell	GO:0045682	regulation of epidermis development	4/155	65/18723	0.00206698	0.0306019	0.024257	3280/677/23764/7538	4
475	Endothelial_cell	GO:0072577	endothelial cell apoptotic process	4/155	65/18723	0.00206698	0.0306019	0.024257	10266/2621/3791/1003	4
476	Endothelial_cell	GO:0007568	aging	9/155	339/18723	0.00209415	0.0307675	0.0243883	351/4508/4512/1495/1490/4538/7048/29994/3725	9
477	Endothelial_cell	GO:0035966	response to topologically incorrect protein	6/155	159/18723	0.00210832	0.0307675	0.0243883	11080/3310/9531/153222/467/1649	6
478	Endothelial_cell	GO:0060390	regulation of SMAD protein signal transduction	3/155	31/18723	0.00211014	0.0307675	0.0243883	6711/25937/1601	3
479	Endothelial_cell	GO:0009408	response to heat	5/155	110/18723	0.00222037	0.0322122	0.0255334	4519/11080/3310/9531/3490	5
480	Endothelial_cell	GO:0043542	endothelial cell migration	8/155	279/18723	0.00229623	0.0331461	0.0262737	1942/3791/1003/5797/9314/3397/335/5764	8
481	Endothelial_cell	GO:0060317	cardiac epithelial to mesenchymal transition	3/155	32/18723	0.0023144	0.0332421	0.0263498	1942/2022/7048	3
482	Endothelial_cell	GO:0097191	extrinsic apoptotic signaling pathway	7/155	219/18723	0.0023492	0.0335749	0.0266136	3655/7078/8743/1495/9531/467/4170	7
483	Endothelial_cell	GO:0006470	protein dephosphorylation	8/155	281/18723	0.00239971	0.0341279	0.027052	1843/5787/1003/5797/23075/23371/1848/259282	8
484	Endothelial_cell	GO:0016032	viral process	10/155	415/18723	0.00243801	0.0343506	0.0272285	2621/972/5819/3678/29969/8411/2589/7538/3725/6772	10
485	Endothelial_cell	GO:0060411	cardiac septum morphogenesis	4/155	68/18723	0.00243917	0.0343506	0.0272285	2022/3280/7048/3491	4
486	Endothelial_cell	GO:0000302	response to reactive oxygen species	7/155	222/18723	0.00253494	0.0352243	0.027921	1843/10365/9314/4540/10628/3725/6772	7
487	Endothelial_cell	GO:0071772	response to BMP	6/155	165/18723	0.00253781	0.0352243	0.027921	2022/1003/3280/51232/3491/285704	6
488	Endothelial_cell	GO:0071773	cellular response to BMP stimulus	6/155	165/18723	0.00253781	0.0352243	0.027921	2022/1003/3280/51232/3491/285704	6
489	Endothelial_cell	GO:0072659	protein localization to plasma membrane	8/155	284/18723	0.00256176	0.0353866	0.0280497	10266/2621/6711/4301/23499/5962/1601/481	8
490	Endothelial_cell	GO:0090100	positive regulation of transmembrane receptor protein serine/threonine kinase signaling pathway	5/155	114/18723	0.00259402	0.035397	0.028058	2022/1003/3280/1601/3491	5
491	Endothelial_cell	GO:0002274	myeloid leukocyte activation	7/155	223/18723	0.0025993	0.035397	0.028058	972/221395/351/5819/102/10397/7048	7
492	Endothelial_cell	GO:0050920	regulation of chemotaxis	7/155	223/18723	0.0025993	0.035397	0.028058	2621/1843/972/3791/23075/102/5764	7
493	Endothelial_cell	GO:0007156	homophilic cell adhesion via plasma membrane adhesion molecules	6/155	167/18723	0.00269463	0.0365231	0.0289505	5175/54538/27253/1003/5797/5819	6
494	Endothelial_cell	GO:0010001	glial cell differentiation	7/155	225/18723	0.00273179	0.0368536	0.0292125	351/4781/3280/10397/5339/5764/7431	7
495	Endothelial_cell	GO:0051085	chaperone cofactor-dependent protein refolding	3/155	34/18723	0.00275868	0.0370433	0.0293629	972/11080/3310	3
496	Endothelial_cell	GO:0019062	virion attachment to host cell	2/155	10/18723	0.00293359	0.0384799	0.0305016	2621/5819	2
497	Endothelial_cell	GO:0051409	response to nitrosative stress	2/155	10/18723	0.00293359	0.0384799	0.0305016	1848/1649	2
498	Endothelial_cell	GO:0090647	modulation of age-related behavioral decline	2/155	10/18723	0.00293359	0.0384799	0.0305016	351/29994	2
499	Endothelial_cell	GO:0050808	synapse organization	10/155	426/18723	0.00294102	0.0384799	0.0305016	1942/351/27253/102/10397/85461/10458/87/831/5764	10
500	Endothelial_cell	GO:0032103	positive regulation of response to external stimulus	10/155	427/18723	0.00299058	0.0384799	0.0305016	2621/972/351/3791/5138/5819/23075/102/64332/5764	10
501	Endothelial_cell	GO:0001569	branching involved in blood vessel morphogenesis	3/155	35/18723	0.00299915	0.0384799	0.0305016	3791/2022/7048	3
502	Endothelial_cell	GO:0034405	response to fluid shear stress	3/155	35/18723	0.00299915	0.0384799	0.0305016	10365/9314/5339	3
503	Endothelial_cell	GO:0035633	maintenance of blood-brain barrier	3/155	35/18723	0.00299915	0.0384799	0.0305016	5175/1003/7082	3
504	Endothelial_cell	GO:1901880	negative regulation of protein depolymerization	4/155	72/18723	0.00300379	0.0384799	0.0305016	6711/23075/6709/5962	4
505	Endothelial_cell	GO:0051101	regulation of DNA binding	5/155	118/18723	0.00301131	0.0384799	0.0305016	3280/9314/3397/3725/1649	5
506	Endothelial_cell	GO:0071356	cellular response to tumor necrosis factor	7/155	229/18723	0.00301228	0.0384799	0.0305016	2621/10365/9590/335/677/7538/6772	7
507	Endothelial_cell	GO:1901653	cellular response to peptide	9/155	359/18723	0.00307129	0.0390609	0.0309622	351/10365/9314/3397/23371/10458/677/6772/7431	9
508	Endothelial_cell	GO:0030595	leukocyte chemotaxis	7/155	230/18723	0.00308574	0.0390724	0.0309713	2621/1843/972/23075/102/5339/5764	7
509	Endothelial_cell	GO:0030218	erythrocyte differentiation	5/155	120/18723	0.00323721	0.0408114	0.0323497	221395/10365/677/7538/6772	5
510	Endothelial_cell	GO:0030224	monocyte differentiation	3/155	36/18723	0.00325211	0.0408211	0.0323574	972/677/3725	3
511	Endothelial_cell	GO:0007584	response to nutrient	6/155	174/18723	0.00330126	0.0412587	0.0327043	2621/4519/335/7048/5764/6772	6
512	Endothelial_cell	GO:0001704	formation of primary germ layer	5/155	121/18723	0.00335462	0.0413879	0.0328067	1843/9314/3678/2114/2335	5
513	Endothelial_cell	GO:0003206	cardiac chamber morphogenesis	5/155	121/18723	0.00335462	0.0413879	0.0328067	2022/3280/9510/7048/3491	5
514	Endothelial_cell	GO:0045931	positive regulation of mitotic cell cycle	5/155	121/18723	0.00335462	0.0413879	0.0328067	351/3280/9510/5514/5962	5
515	Endothelial_cell	GO:0010720	positive regulation of cell development	8/155	298/18723	0.00343462	0.0421946	0.0334462	1003/3280/23499/335/10458/5764/23013/2335	8
516	Endothelial_cell	GO:0043534	blood vessel endothelial cell migration	6/155	176/18723	0.00349192	0.0423671	0.0335829	1942/3791/1003/9314/3397/335	6
517	Endothelial_cell	GO:0051271	negative regulation of cellular component movement	9/155	367/18723	0.00355067	0.0423671	0.0335829	1843/972/2022/5797/9314/4301/1495/87/5764	9
518	Endothelial_cell	GO:1903706	regulation of hemopoiesis	9/155	367/18723	0.00355067	0.0423671	0.0335829	2621/972/7048/64332/677/5764/7538/3725/6772	9
519	Endothelial_cell	GO:0034115	negative regulation of heterotypic cell-cell adhesion	2/155	11/18723	0.00356606	0.0423671	0.0335829	9314/335	2
520	Endothelial_cell	GO:0034350	regulation of glial cell apoptotic process	2/155	11/18723	0.00356606	0.0423671	0.0335829	2621/9590	2
521	Endothelial_cell	GO:0070587	regulation of cell-cell adhesion involved in gastrulation	2/155	11/18723	0.00356606	0.0423671	0.0335829	9314/335	2
522	Endothelial_cell	GO:1990440	positive regulation of transcription from RNA polymerase II promoter in response to endoplasmic reticulum stress	2/155	11/18723	0.00356606	0.0423671	0.0335829	467/1649	2
523	Endothelial_cell	GO:2000049	positive regulation of cell-cell adhesion mediated by cadherin	2/155	11/18723	0.00356606	0.0423671	0.0335829	4301/7082	2
524	Endothelial_cell	GO:0030324	lung development	6/155	177/18723	0.00359027	0.04248	0.0336723	4781/10365/3280/1490/7048/5764	6
525	Endothelial_cell	GO:0030198	extracellular matrix organization	8/155	301/18723	0.00364858	0.0428564	0.0339707	10266/2621/351/2022/9510/102/1490/3491	8
526	Endothelial_cell	GO:0031100	animal organ regeneration	4/155	76/18723	0.00365177	0.0428564	0.0339707	2621/4519/335/7048	4
527	Endothelial_cell	GO:0050900	leukocyte migration	9/155	369/18723	0.00367926	0.0429635	0.0340556	2621/5175/1843/972/351/23075/102/5339/5764	9
528	Endothelial_cell	GO:0009266	response to temperature stimulus	6/155	178/18723	0.00369066	0.0429635	0.0340556	4513/4519/11080/3310/9531/3490	6
529	Endothelial_cell	GO:0043062	extracellular structure organization	8/155	302/18723	0.00372215	0.043156	0.0342082	10266/2621/351/2022/9510/102/1490/3491	8
530	Endothelial_cell	GO:0045936	negative regulation of phosphate metabolic process	10/155	441/18723	0.00375728	0.0431634	0.0342141	1843/7498/5787/2022/3087/25937/23075/5339/1848/259282	10
531	Endothelial_cell	GO:0010950	positive regulation of endopeptidase activity	6/155	179/18723	0.00379313	0.0431634	0.0342141	7498/1942/55075/8743/1490/3491	6
532	Endothelial_cell	GO:0035886	vascular associated smooth muscle cell differentiation	3/155	38/18723	0.00379634	0.0431634	0.0342141	10266/2022/3280	3
533	Endothelial_cell	GO:0007162	negative regulation of cell adhesion	8/155	303/18723	0.00379686	0.0431634	0.0342141	1843/972/9314/23075/102/335/27289/5962	8
534	Endothelial_cell	GO:0051403	stress-activated MAPK cascade	7/155	239/18723	0.00381017	0.0431634	0.0342141	1843/7498/351/29969/1490/677/7538	7
535	Endothelial_cell	GO:0010563	negative regulation of phosphorus metabolic process	10/155	442/18723	0.00381751	0.0431634	0.0342141	1843/7498/5787/2022/3087/25937/23075/5339/1848/259282	10
536	Endothelial_cell	GO:0007492	endoderm development	4/155	77/18723	0.00382744	0.0431634	0.0342141	1843/3678/677/2335	4
537	Endothelial_cell	GO:0018210	peptidyl-threonine modification	5/155	125/18723	0.00385505	0.0432794	0.034306	351/8476/7048/2589/1195	5
538	Endothelial_cell	GO:0045229	external encapsulating structure organization	8/155	304/18723	0.00387274	0.0432794	0.034306	10266/2621/351/2022/9510/102/1490/3491	8
539	Endothelial_cell	GO:0043409	negative regulation of MAPK cascade	6/155	180/18723	0.00389769	0.0432794	0.034306	1843/1942/9314/7078/1848/467	6
540	Endothelial_cell	GO:0048660	regulation of smooth muscle cell proliferation	6/155	180/18723	0.00389769	0.0432794	0.034306	10203/9314/9510/7048/3725/6772	6
541	Endothelial_cell	GO:0016055	Wnt signaling pathway	10/155	444/18723	0.00394026	0.0435844	0.0345478	351/3087/9314/25937/3487/23499/29969/1456/1601/1649	10
542	Endothelial_cell	GO:0030323	respiratory tube development	6/155	181/18723	0.00400438	0.0441245	0.0349759	4781/10365/3280/1490/7048/5764	6
543	Endothelial_cell	GO:0006979	response to oxidative stress	10/155	446/18723	0.00406613	0.0442023	0.0350376	1843/351/10365/4512/9314/4540/10628/3725/6772/4170	10
544	Endothelial_cell	GO:0198738	cell-cell signaling by wnt	10/155	446/18723	0.00406613	0.0442023	0.0350376	351/3087/9314/25937/3487/23499/29969/1456/1601/1649	10
545	Endothelial_cell	GO:0018108	peptidyl-tyrosine phosphorylation	9/155	375/18723	0.00408709	0.0442023	0.0350376	2621/5175/972/1942/351/3791/3280/3678/1195	9
546	Endothelial_cell	GO:0002347	response to tumor cell	3/155	39/18723	0.00408799	0.0442023	0.0350376	5819/9314/10628	3
547	Endothelial_cell	GO:0051084	'de novo' posttranslational protein folding	3/155	39/18723	0.00408799	0.0442023	0.0350376	972/11080/3310	3
548	Endothelial_cell	GO:0044650	adhesion of symbiont to host cell	2/155	12/18723	0.00425609	0.0448258	0.0355318	2621/5819	2
549	Endothelial_cell	GO:0045602	negative regulation of endothelial cell differentiation	2/155	12/18723	0.00425609	0.0448258	0.0355318	7498/3397	2
550	Endothelial_cell	GO:0070586	cell-cell adhesion involved in gastrulation	2/155	12/18723	0.00425609	0.0448258	0.0355318	9314/335	2
551	Endothelial_cell	GO:0072182	regulation of nephron tubule epithelial cell differentiation	2/155	12/18723	0.00425609	0.0448258	0.0355318	25937/6772	2
552	Endothelial_cell	GO:0090557	establishment of endothelial intestinal barrier	2/155	12/18723	0.00425609	0.0448258	0.0355318	4301/7082	2
553	Endothelial_cell	GO:0097201	negative regulation of transcription from RNA polymerase II promoter in response to stress	2/155	12/18723	0.00425609	0.0448258	0.0355318	9531/3725	2
554	Endothelial_cell	GO:2001214	positive regulation of vasculogenesis	2/155	12/18723	0.00425609	0.0448258	0.0355318	10266/3791	2
555	Endothelial_cell	GO:0022604	regulation of cell morphogenesis	8/155	309/18723	0.00426986	0.0448258	0.0355318	3791/23499/335/27289/10458/5962/5764/2335	8
556	Endothelial_cell	GO:0018212	peptidyl-tyrosine modification	9/155	378/18723	0.00430386	0.045019	0.0356849	2621/5175/972/1942/351/3791/3280/3678/1195	9
557	Endothelial_cell	GO:0048659	smooth muscle cell proliferation	6/155	184/18723	0.00433743	0.0452046	0.0358321	10203/9314/9510/7048/3725/6772	6
558	Endothelial_cell	GO:0060326	cell chemotaxis	8/155	310/18723	0.00435292	0.0452046	0.0358321	2621/1843/972/3791/23075/102/5339/5764	8
559	Endothelial_cell	GO:0045022	early endosome to late endosome transport	3/155	40/18723	0.0043929	0.0452759	0.0358886	5962/1601/8411	3
560	Endothelial_cell	GO:0034101	erythrocyte homeostasis	5/155	129/18723	0.00440683	0.0452759	0.0358886	221395/10365/677/7538/6772	5
561	Endothelial_cell	GO:0043280	positive regulation of cysteine-type endopeptidase activity involved in apoptotic process	5/155	129/18723	0.00440683	0.0452759	0.0358886	7498/55075/8743/1490/3491	5
562	Endothelial_cell	GO:0002040	sprouting angiogenesis	6/155	185/18723	0.00445287	0.0455866	0.0361349	10266/3791/10365/9314/3678/7082	6
563	Endothelial_cell	GO:0031098	stress-activated protein kinase signaling cascade	7/155	247/18723	0.00455669	0.0464847	0.0368467	1843/7498/351/29969/1490/677/7538	7
564	Endothelial_cell	GO:0051693	actin filament capping	3/155	41/18723	0.00471124	0.0478921	0.0379624	6711/6709/5962	3
565	Endothelial_cell	GO:0001892	embryonic placenta development	4/155	82/18723	0.0047921	0.0482048	0.0382102	3280/677/3491/3726	4
566	Endothelial_cell	GO:0043242	negative regulation of protein-containing complex disassembly	4/155	82/18723	0.0047921	0.0482048	0.0382102	6711/23075/6709/5962	4
567	Endothelial_cell	GO:0046889	positive regulation of lipid biosynthetic process	4/155	82/18723	0.0047921	0.0482048	0.0382102	972/221395/335/3491	4
568	Endothelial_cell	GO:0008064	regulation of actin polymerization or depolymerization	6/155	188/18723	0.0048128	0.048245	0.0382421	6711/256949/23075/6709/10458/5962	6
569	Endothelial_cell	GO:0030832	regulation of actin filament length	6/155	189/18723	0.00493741	0.0486946	0.0385985	6711/256949/23075/6709/10458/5962	6
570	Endothelial_cell	GO:0008298	intracellular mRNA localization	2/155	13/18723	0.0050027	0.0486946	0.0385985	677/7538	2
571	Endothelial_cell	GO:0016322	neuron remodeling	2/155	13/18723	0.0050027	0.0486946	0.0385985	351/27289	2
572	Endothelial_cell	GO:0036462	TRAIL-activated apoptotic signaling pathway	2/155	13/18723	0.0050027	0.0486946	0.0385985	7078/467	2
573	Endothelial_cell	GO:1900272	negative regulation of long-term synaptic potentiation	2/155	13/18723	0.0050027	0.0486946	0.0385985	351/5764	2
574	Endothelial_cell	GO:1902043	positive regulation of extrinsic apoptotic signaling pathway via death domain receptors	2/155	13/18723	0.0050027	0.0486946	0.0385985	7078/467	2
575	Endothelial_cell	GO:1903651	positive regulation of cytoplasmic transport	2/155	13/18723	0.0050027	0.0486946	0.0385985	5962/1601	2
576	Endothelial_cell	GO:0048678	response to axon injury	4/155	83/18723	0.00500286	0.0486946	0.0385985	9314/1495/335/5764	4
577	Endothelial_cell	GO:0009154	purine ribonucleotide catabolic process	3/155	42/18723	0.00504319	0.0486946	0.0385985	7498/5138/8654	3
578	Endothelial_cell	GO:0032965	regulation of collagen biosynthetic process	3/155	42/18723	0.00504319	0.0486946	0.0385985	2022/1490/7431	3
579	Endothelial_cell	GO:0046688	response to copper ion	3/155	42/18723	0.00504319	0.0486946	0.0385985	351/4512/4519	3
580	Endothelial_cell	GO:0010951	negative regulation of endopeptidase activity	7/155	252/18723	0.00507635	0.0488514	0.0387228	2621/351/9314/7078/51232/831/334	7
581	Stromal_cell	GO:0030198	extracellular matrix organization	19/148	301/18723	3.06587e-12	3.69371e-09	2.68556e-09	1281/4629/1278/2192/1303/7373/1289/4060/4035/8510/9510/3912/3491/1471/9507/1282/1490/6624/1284	19
582	Stromal_cell	GO:0043062	extracellular structure organization	19/148	302/18723	3.25007e-12	3.69371e-09	2.68556e-09	1281/4629/1278/2192/1303/7373/1289/4060/4035/8510/9510/3912/3491/1471/9507/1282/1490/6624/1284	19
583	Stromal_cell	GO:0045229	external encapsulating structure organization	19/148	304/18723	3.64991e-12	3.69371e-09	2.68556e-09	1281/4629/1278/2192/1303/7373/1289/4060/4035/8510/9510/3912/3491/1471/9507/1282/1490/6624/1284	19
584	Stromal_cell	GO:0042060	wound healing	21/148	422/18723	1.88923e-11	1.43392e-08	1.04255e-08	1634/1281/2192/4638/1289/348/710/58189/7076/5270/6678/3491/3162/7980/10979/1026/7422/5327/2335/667/2316	21
585	Stromal_cell	GO:0007568	aging	17/148	339/18723	1.60467e-09	9.26136e-07	6.73361e-07	1634/347/4035/3488/710/7076/2353/10370/7077/6926/3725/3398/1026/1490/1284/6647/5074	17
586	Stromal_cell	GO:0009612	response to mechanical stimulus	14/148	216/18723	1.83031e-09	9.26136e-07	6.73361e-07	1634/1281/2934/6387/5270/2353/1647/10370/5764/3725/10628/2354/7832/3659	14
587	Stromal_cell	GO:0044706	multi-multicellular organism process	14/148	220/18723	2.32203e-09	1.0071e-06	7.32224e-07	2192/3488/7076/5270/2353/10370/3490/7026/5997/5764/2354/7422/3726/6647	14
588	Stromal_cell	GO:0043618	regulation of transcription from RNA polymerase II promoter in response to stress	8/148	47/18723	3.05346e-09	1.15879e-06	8.42514e-07	1958/10370/3162/3725/3309/467/7422/1649	8
589	Stromal_cell	GO:0052547	regulation of peptidase activity	19/148	461/18723	4.27176e-09	1.35956e-06	9.8849e-07	2192/2934/4035/710/58189/7076/5270/3491/9314/7980/1471/7077/334/3164/581/7422/1490/2335/9475	19
590	Stromal_cell	GO:0007565	female pregnancy	13/148	193/18723	4.47814e-09	1.35956e-06	9.8849e-07	2192/3488/7076/2353/10370/3490/7026/5997/5764/2354/7422/3726/6647	13
591	Stromal_cell	GO:0043620	regulation of DNA-templated transcription in response to stress	8/148	53/18723	8.26923e-09	2.28231e-06	1.65938e-06	1958/10370/3162/3725/3309/467/7422/1649	8
592	Stromal_cell	GO:0060537	muscle tissue development	17/148	403/18723	2.11095e-08	5.3407e-06	3.88303e-06	1634/4629/4638/1958/3488/2353/10370/7026/6926/2274/5997/3164/3398/467/7422/7832/1655	17
593	Stromal_cell	GO:0031589	cell-substrate adhesion	16/148	363/18723	3.07299e-08	7.17661e-06	5.21786e-06	1281/347/2192/4035/3912/3491/3397/3956/5764/10979/7422/1490/2335/2316/87/9475	16
594	Stromal_cell	GO:0051271	negative regulation of cellular component movement	16/148	367/18723	3.57809e-08	7.75933e-06	5.64154e-06	1634/1281/347/2192/4035/348/3488/6387/7076/1647/10370/3162/9314/7026/5764/87	16
595	Stromal_cell	GO:1903034	regulation of response to wounding	11/148	167/18723	9.10054e-08	1.84195e-05	1.33922e-05	4638/4035/348/710/58189/5270/9314/5764/10979/5327/2316	11
596	Stromal_cell	GO:0048662	negative regulation of smooth muscle cell proliferation	8/148	75/18723	1.35959e-07	2.57982e-05	1.8757e-05	347/4969/348/3488/7434/3162/9314/1026	8
597	Stromal_cell	GO:2000146	negative regulation of cell motility	15/148	359/18723	1.70005e-07	2.95463e-05	2.1482e-05	1634/1281/347/2192/4035/348/3488/6387/7076/1647/10370/3162/9314/7026/5764	15
598	Stromal_cell	GO:0007229	integrin-mediated signaling pathway	9/148	107/18723	1.75175e-07	2.95463e-05	2.1482e-05	1281/9510/7076/5764/10979/1490/2335/667/2316	9
599	Stromal_cell	GO:0048660	regulation of smooth muscle cell proliferation	11/148	180/18723	1.9496e-07	3.11526e-05	2.26499e-05	347/4969/348/3488/7434/9510/3162/9314/3725/3398/1026	11
600	Stromal_cell	GO:0048659	smooth muscle cell proliferation	11/148	184/18723	2.43362e-07	3.69423e-05	2.68594e-05	347/4969/348/3488/7434/9510/3162/9314/3725/3398/1026	11
601	Stromal_cell	GO:0048608	reproductive structure development	16/148	424/18723	2.57061e-07	3.71637e-05	2.70204e-05	1634/9510/5270/10370/3491/7026/6926/5764/3309/581/84159/7422/3726/6647/2316/7314	16
602	Stromal_cell	GO:0061458	reproductive system development	16/148	427/18723	2.82586e-07	3.82272e-05	2.77937e-05	1634/9510/5270/10370/3491/7026/6926/5764/3309/581/84159/7422/3726/6647/2316/7314	16
603	Stromal_cell	GO:0048678	response to axon injury	8/148	83/18723	3.01386e-07	3.82272e-05	2.77937e-05	347/4035/9314/3956/5764/581/6647/2316	8
604	Stromal_cell	GO:0046660	female sex differentiation	9/148	114/18723	3.02191e-07	3.82272e-05	2.77937e-05	9510/7026/6926/3309/581/84159/7422/6647/7314	9
605	Stromal_cell	GO:0052548	regulation of endopeptidase activity	16/148	432/18723	3.30281e-07	4.01094e-05	2.91621e-05	2934/710/58189/7076/5270/3491/9314/7980/1471/7077/334/3164/581/7422/1490/9475	16
606	Stromal_cell	GO:0050673	epithelial cell proliferation	16/148	437/18723	3.8517e-07	4.4976e-05	3.27005e-05	348/3488/58189/6387/3912/6678/3162/3397/116039/7026/3164/5764/3398/581/7422/7538	16
607	Stromal_cell	GO:0014706	striated muscle tissue development	15/148	384/18723	4.02151e-07	4.52196e-05	3.28776e-05	1634/4629/1958/2353/10370/7026/6926/2274/5997/3164/3398/467/7422/7832/1655	15
608	Stromal_cell	GO:0040013	negative regulation of locomotion	15/148	391/18723	5.05563e-07	5.48175e-05	3.98559e-05	1634/1281/347/2192/4035/348/3488/6387/7076/1647/10370/3162/9314/7026/5764	15
609	Stromal_cell	GO:0003012	muscle system process	16/148	452/18723	6.03092e-07	6.21148e-05	4.51615e-05	59/4629/7169/2934/4638/3488/3162/9314/29995/6926/5997/3164/1490/6647/2316/9475	16
610	Stromal_cell	GO:0030336	negative regulation of cell migration	14/148	344/18723	6.13783e-07	6.21148e-05	4.51615e-05	1634/1281/347/4035/348/3488/6387/7076/1647/10370/3162/9314/7026/5764	14
611	Stromal_cell	GO:0033002	muscle cell proliferation	12/148	248/18723	6.64472e-07	6.50754e-05	4.7314e-05	347/4969/348/3488/7434/9510/10370/3162/9314/3725/3398/1026	12
612	Stromal_cell	GO:0061448	connective tissue development	12/148	252/18723	7.87135e-07	7.46795e-05	5.42968e-05	4256/59/1958/1289/4060/7076/3491/116039/84159/1490/140606/7314	12
613	Stromal_cell	GO:0007044	cell-substrate junction assembly	8/148	95/18723	8.57536e-07	7.65729e-05	5.56734e-05	347/4035/10979/7422/2335/667/87/9475	8
614	Stromal_cell	GO:0008585	female gonad development	8/148	95/18723	8.57536e-07	7.65729e-05	5.56734e-05	9510/7026/3309/581/84159/7422/6647/7314	8
615	Stromal_cell	GO:0007178	transmembrane receptor protein serine/threonine kinase signaling pathway	14/148	355/18723	8.92983e-07	7.74599e-05	5.63184e-05	1281/1278/1958/8425/4035/10140/2353/10370/3491/3397/3725/10979/3309/1655	14
616	Stromal_cell	GO:0035914	skeletal muscle cell differentiation	7/148	67/18723	9.78272e-07	8.25009e-05	5.99835e-05	1958/2353/10370/3164/467/7832/1655	7
617	Stromal_cell	GO:0046686	response to cadmium ion	7/148	68/18723	1.08337e-06	8.70154e-05	6.32658e-05	2353/6678/3162/3725/6647/4502/5111	7
618	Stromal_cell	GO:0070997	neuron death	14/148	361/18723	1.08913e-06	8.70154e-05	6.32658e-05	1958/4035/348/2353/3162/10763/3725/3309/581/7832/6647/54541/7314/1649	14
619	Stromal_cell	GO:0010466	negative regulation of peptidase activity	12/148	262/18723	1.18596e-06	9.23221e-05	6.71241e-05	4035/710/58189/7076/5270/9314/7980/1471/7077/334/3164/7422	12
620	Stromal_cell	GO:0046545	development of primary female sexual characteristics	8/148	100/18723	1.26992e-06	9.63871e-05	7.00797e-05	9510/7026/3309/581/84159/7422/6647/7314	8
621	Stromal_cell	GO:0150115	cell-substrate junction organization	8/148	101/18723	1.37003e-06	0.000100631	7.31654e-05	347/4035/10979/7422/2335/667/87/9475	8
622	Stromal_cell	GO:0035987	endodermal cell differentiation	6/148	45/18723	1.39213e-06	0.000100631	7.31654e-05	1303/1289/1291/3912/2335/1284	6
623	Stromal_cell	GO:0010810	regulation of cell-substrate adhesion	11/148	221/18723	1.49951e-06	0.000105873	7.69762e-05	347/2192/4035/3491/3956/5764/10979/7422/2335/2316/9475	11
624	Stromal_cell	GO:1901214	regulation of neuron death	13/148	319/18723	1.55282e-06	0.000107145	7.7901e-05	1958/4035/348/2353/3162/10763/3725/581/7832/6647/54541/7314/1649	13
625	Stromal_cell	GO:0051346	negative regulation of hydrolase activity	14/148	379/18723	1.92996e-06	0.0001299	9.44458e-05	4035/710/58189/7076/5270/9314/7980/1471/7077/334/5997/3164/7422/9475	14
626	Stromal_cell	GO:0048732	gland development	15/148	436/18723	1.96818e-06	0.0001299	9.44458e-05	284217/3488/5270/10370/3162/9935/6926/5764/3398/394/581/84159/7422/6647/5111	15
627	Stromal_cell	GO:0050678	regulation of epithelial cell proliferation	14/148	381/18723	2.05235e-06	0.000132573	9.63894e-05	348/58189/6387/3912/6678/3162/3397/116039/7026/3164/5764/581/7422/7538	14
628	Stromal_cell	GO:0043542	endothelial cell migration	12/148	279/18723	2.28463e-06	0.000144503	0.000105063	1634/348/1647/6678/3162/9314/3397/7026/3164/5764/7422/9475	12
629	Stromal_cell	GO:1901654	response to ketone	10/148	194/18723	3.34039e-06	0.000206968	0.000150479	2353/3490/9314/5764/10628/2354/1026/54541/9475/5111	10
630	Stromal_cell	GO:0007519	skeletal muscle tissue development	9/148	155/18723	3.98096e-06	0.000241724	0.000175749	1634/1958/2353/10370/7026/3164/467/7832/1655	9
631	Stromal_cell	GO:0001706	endoderm formation	6/148	54/18723	4.16356e-06	0.000247855	0.000180206	1303/1289/1291/3912/2335/1284	6
632	Stromal_cell	GO:0051017	actin filament bundle assembly	9/148	157/18723	4.42211e-06	0.000254145	0.00018478	3397/10979/51474/1490/6624/2316/87/5074/9475	9
633	Stromal_cell	GO:0045861	negative regulation of proteolysis	13/148	351/18723	4.43666e-06	0.000254145	0.00018478	4035/710/58189/7076/5270/9314/7980/1471/7077/334/3164/7422/5327	13
634	Stromal_cell	GO:0001503	ossification	14/148	408/18723	4.53412e-06	0.000254919	0.000185342	4256/1278/1291/3488/10140/6678/3491/116039/2274/5764/10979/1490/3726/1655	14
635	Stromal_cell	GO:0048008	platelet-derived growth factor receptor signaling pathway	6/148	56/18723	5.16665e-06	0.000285199	0.000207358	347/4035/10628/84159/7422/5327	6
636	Stromal_cell	GO:0010951	negative regulation of endopeptidase activity	11/148	252/18723	5.32316e-06	0.000288591	0.000209825	710/58189/7076/5270/9314/7980/1471/7077/334/3164/7422	11
637	Stromal_cell	GO:0061572	actin filament bundle organization	9/148	161/18723	5.43156e-06	0.000289302	0.000210341	3397/10979/51474/1490/6624/2316/87/5074/9475	9
638	Stromal_cell	GO:0001667	ameboidal-type cell migration	15/148	475/18723	5.58165e-06	0.000292171	0.000212427	1634/348/7076/1647/6678/3162/9314/3397/7026/3164/5764/84159/7422/2335/9475	15
639	Stromal_cell	GO:0071559	response to transforming growth factor beta	11/148	256/18723	6.1836e-06	0.000318194	0.000231347	1281/1278/8425/2353/10370/3397/3725/10979/3309/1284/9475	11
640	Stromal_cell	GO:0090130	tissue migration	13/148	365/18723	6.77113e-06	0.000342619	0.000249106	1634/59/348/1647/6678/3162/9314/3397/7026/3164/5764/7422/9475	13
641	Stromal_cell	GO:0060538	skeletal muscle organ development	9/148	166/18723	6.9661e-06	0.000346706	0.000252078	1634/1958/2353/10370/7026/3164/467/7832/1655	9
642	Stromal_cell	GO:0031960	response to corticosteroid	9/148	167/18723	7.31388e-06	0.000358144	0.000260394	2353/6678/3490/2354/1026/1490/7538/54541/5111	9
643	Stromal_cell	GO:0030199	collagen fibril organization	6/148	61/18723	8.55347e-06	0.000412196	0.000299693	1281/1278/1303/7373/1289/4060	6
644	Stromal_cell	GO:0008406	gonad development	10/148	221/18723	1.05619e-05	0.000501031	0.000364282	9510/10370/7026/3309/581/84159/7422/6647/2316/7314	10
645	Stromal_cell	GO:0000302	response to reactive oxygen species	10/148	222/18723	1.09862e-05	0.00051314	0.000373086	347/348/2353/3162/9314/3725/10628/6647/5074/5111	10
646	Stromal_cell	GO:0007015	actin filament organization	14/148	442/18723	1.12506e-05	0.00051753	0.000376277	7169/2934/6387/3397/390/10979/51474/1490/6624/11034/2316/87/5074/9475	14
647	Stromal_cell	GO:0007517	muscle organ development	12/148	327/18723	1.15123e-05	0.000521663	0.000379283	1634/6876/4638/1958/2353/10370/7026/3164/467/84159/7832/1655	12
648	Stromal_cell	GO:0010975	regulation of neuron projection development	14/148	445/18723	1.21376e-05	0.000541907	0.000394001	4035/348/6387/5376/6383/9314/3397/3956/5997/5764/3309/7422/2335/2316	14
649	Stromal_cell	GO:0007548	sex differentiation	11/148	276/18723	1.25641e-05	0.00055282	0.000401936	9510/10370/7026/6926/3309/581/84159/7422/6647/2316/7314	11
650	Stromal_cell	GO:0045137	development of primary sexual characteristics	10/148	227/18723	1.33356e-05	0.000578382	0.000420521	9510/10370/7026/3309/581/84159/7422/6647/2316/7314	10
651	Stromal_cell	GO:0071276	cellular response to cadmium ion	5/148	40/18723	1.51845e-05	0.000649297	0.000472081	2353/3162/3725/6647/4502	5
652	Stromal_cell	GO:0009314	response to radiation	14/148	456/18723	1.59426e-05	0.000669824	0.000487005	1281/1958/6387/7076/2353/1647/5764/3725/3398/1153/3309/581/1026/5111	14
653	Stromal_cell	GO:0010594	regulation of endothelial cell migration	10/148	232/18723	1.61058e-05	0.000669824	0.000487005	1634/348/1647/6678/3162/9314/7026/5764/7422/9475	10
654	Stromal_cell	GO:0048545	response to steroid hormone	12/148	339/18723	1.64837e-05	0.000676278	0.000491698	2353/6678/3490/5764/10628/2354/1026/1490/7538/54541/1655/5111	12
655	Stromal_cell	GO:0009410	response to xenobiotic stimulus	14/148	462/18723	1.84334e-05	0.000746186	0.000542525	347/58189/2353/3162/7077/3956/5764/3725/10628/2354/3309/1026/6647/5111	14
656	Stromal_cell	GO:0006936	muscle contraction	12/148	347/18723	2.07589e-05	0.000829262	0.000602927	59/4629/7169/2934/4638/6926/5997/3164/1490/6647/2316/9475	12
657	Stromal_cell	GO:0051384	response to glucocorticoid	8/148	148/18723	2.33693e-05	0.000921418	0.000669931	2353/6678/3490/2354/1026/7538/54541/5111	8
658	Stromal_cell	GO:0016525	negative regulation of angiogenesis	8/148	149/18723	2.4532e-05	0.000954861	0.000694246	1634/9510/1647/6678/9314/5764/1284/9475	8
659	Stromal_cell	GO:0048844	artery morphogenesis	6/148	74/18723	2.62297e-05	0.000994775	0.000723266	4638/6659/4035/348/10370/7422	6
660	Stromal_cell	GO:0051402	neuron apoptotic process	10/148	246/18723	2.66454e-05	0.000994775	0.000723266	4035/348/3162/10763/3725/3309/581/7832/6647/1649	10
661	Stromal_cell	GO:0006939	smooth muscle contraction	7/148	110/18723	2.69757e-05	0.000994775	0.000723266	59/4629/4638/6926/5997/6647/9475	7
662	Stromal_cell	GO:2000181	negative regulation of blood vessel morphogenesis	8/148	151/18723	2.70034e-05	0.000994775	0.000723266	1634/9510/1647/6678/9314/5764/1284/9475	8
663	Stromal_cell	GO:0010631	epithelial cell migration	12/148	357/18723	2.74399e-05	0.000994775	0.000723266	1634/348/1647/6678/3162/9314/3397/7026/3164/5764/7422/9475	12
664	Stromal_cell	GO:0032956	regulation of actin cytoskeleton organization	12/148	358/18723	2.8201e-05	0.000994775	0.000723266	2934/4035/6387/3397/390/10979/51474/1490/6624/11034/2316/9475	12
665	Stromal_cell	GO:1901343	negative regulation of vasculature development	8/148	152/18723	2.83152e-05	0.000994775	0.000723266	1634/9510/1647/6678/9314/5764/1284/9475	8
666	Stromal_cell	GO:0007179	transforming growth factor beta receptor signaling pathway	9/148	198/18723	2.85064e-05	0.000994775	0.000723266	1281/1278/8425/2353/10370/3397/3725/10979/3309	9
667	Stromal_cell	GO:0031099	regeneration	9/148	198/18723	2.85064e-05	0.000994775	0.000723266	347/4035/6387/3162/9314/5764/1026/2316/5111	9
668	Stromal_cell	GO:0090132	epithelium migration	12/148	360/18723	2.97784e-05	0.00102736	0.000746954	1634/348/1647/6678/3162/9314/3397/7026/3164/5764/7422/9475	12
669	Stromal_cell	GO:0071560	cellular response to transforming growth factor beta stimulus	10/148	250/18723	3.05727e-05	0.00104291	0.000758261	1281/1278/8425/2353/10370/3397/3725/10979/3309/1284	10
670	Stromal_cell	GO:0051098	regulation of binding	12/148	363/18723	3.22886e-05	0.0010892	0.00079192	4035/348/10418/3162/9314/10763/3397/3725/581/1026/1649/2962	12
671	Stromal_cell	GO:0007492	endoderm development	6/148	77/18723	3.29238e-05	0.00109842	0.000798625	1303/1289/1291/3912/2335/1284	6
672	Stromal_cell	GO:0001764	neuron migration	8/148	156/18723	3.41093e-05	0.00112561	0.000818389	1281/6387/7026/581/7422/7280/2316/54541	8
673	Stromal_cell	GO:0036003	positive regulation of transcription from RNA polymerase II promoter in response to stress	4/148	24/18723	3.52207e-05	0.00114979	0.000835968	3309/467/7422/1649	4
674	Stromal_cell	GO:0002262	myeloid cell homeostasis	8/148	157/18723	3.57032e-05	0.00115314	0.000838406	10370/3162/9935/3398/581/7422/6647/7538	8
675	Stromal_cell	GO:1903313	positive regulation of mRNA metabolic process	7/148	118/18723	4.24058e-05	0.0013552	0.000985317	10140/1153/3312/7832/7538/9475/23318	7
676	Stromal_cell	GO:0051100	negative regulation of binding	8/148	162/18723	4.46384e-05	0.00141169	0.00102639	3162/10763/3397/3725/581/1026/1649/2962	8
677	Stromal_cell	GO:0043523	regulation of neuron apoptotic process	9/148	212/18723	4.86167e-05	0.0014968	0.00108827	4035/348/3162/10763/3725/581/7832/6647/1649	9
678	Stromal_cell	GO:0009895	negative regulation of catabolic process	11/148	320/18723	4.89232e-05	0.0014968	0.00108827	7076/10140/5270/3162/55603/1471/7077/1153/7538/2316/54541	11
679	Stromal_cell	GO:0030900	forebrain development	12/148	379/18723	4.90284e-05	0.0014968	0.00108827	1281/4035/6387/3912/7026/6926/5764/3398/581/7832/2316/7314	12
680	Stromal_cell	GO:0001704	formation of primary germ layer	7/148	121/18723	4.97948e-05	0.0014968	0.00108827	1303/1289/1291/3912/9314/2335/1284	7
681	Stromal_cell	GO:0043500	muscle adaptation	7/148	121/18723	4.97948e-05	0.0014968	0.00108827	2934/3488/3162/9314/29995/5997/9475	7
682	Stromal_cell	GO:0031103	axon regeneration	5/148	52/18723	5.55746e-05	0.00165416	0.00120268	347/4035/9314/5764/2316	5
683	Stromal_cell	GO:0007596	blood coagulation	9/148	217/18723	5.82327e-05	0.00171645	0.00124797	1281/2192/348/710/5270/7980/5327/2335/2316	9
684	Stromal_cell	GO:0007566	embryo implantation	5/148	53/18723	6.09756e-05	0.00178002	0.00129419	2192/7076/3490/7422/6647	5
685	Stromal_cell	GO:0034249	negative regulation of cellular amide metabolic process	10/148	273/18723	6.4179e-05	0.00185569	0.00134921	348/3488/10418/10140/5997/1153/7832/7538/9475/23318	10
686	Stromal_cell	GO:0048041	focal adhesion assembly	6/148	87/18723	6.57263e-05	0.00186491	0.00135591	347/4035/10979/7422/87/9475	6
687	Stromal_cell	GO:2000177	regulation of neural precursor cell proliferation	6/148	87/18723	6.57263e-05	0.00186491	0.00135591	10763/5764/3398/7422/7832/2316	6
688	Stromal_cell	GO:0007599	hemostasis	9/148	222/18723	6.94058e-05	0.00193317	0.00140554	1281/2192/348/710/5270/7980/5327/2335/2316	9
689	Stromal_cell	GO:0050817	coagulation	9/148	222/18723	6.94058e-05	0.00193317	0.00140554	1281/2192/348/710/5270/7980/5327/2335/2316	9
690	Stromal_cell	GO:0061614	pri-miRNA transcription by RNA polymerase II	5/148	55/18723	7.29857e-05	0.00201441	0.0014646	1958/2353/9314/3725/1655	5
691	Stromal_cell	GO:0048680	positive regulation of axon regeneration	3/148	11/18723	7.62327e-05	0.00201711	0.00146657	4035/5764/2316	3
692	Stromal_cell	GO:1990440	positive regulation of transcription from RNA polymerase II promoter in response to endoplasmic reticulum stress	3/148	11/18723	7.62327e-05	0.00201711	0.00146657	3309/467/1649	3
693	Stromal_cell	GO:0000289	nuclear-transcribed mRNA poly(A) tail shortening	4/148	29/18723	7.6343e-05	0.00201711	0.00146657	10140/7832/7538/23318	4
694	Stromal_cell	GO:0048679	regulation of axon regeneration	4/148	29/18723	7.6343e-05	0.00201711	0.00146657	4035/9314/5764/2316	4
695	Stromal_cell	GO:0032970	regulation of actin filament-based process	12/148	397/18723	7.64055e-05	0.00201711	0.00146657	2934/4035/6387/3397/390/10979/51474/1490/6624/11034/2316/9475	12
696	Stromal_cell	GO:0046683	response to organophosphorus	7/148	131/18723	8.24233e-05	0.00215722	0.00156844	3488/2353/6678/3725/2354/3309/6647	7
697	Stromal_cell	GO:0009266	response to temperature stimulus	8/148	178/18723	8.6672e-05	0.00223172	0.00162261	6387/2353/3162/3490/1153/1026/6647/3320	8
698	Stromal_cell	GO:0002011	morphogenesis of an epithelial sheet	5/148	57/18723	8.67402e-05	0.00223172	0.00162261	1289/284217/3491/10979/2316	5
699	Stromal_cell	GO:0045444	fat cell differentiation	9/148	229/18723	8.8041e-05	0.00224381	0.00163139	9935/9314/5997/3164/3398/10979/84159/7538/1649	9
700	Stromal_cell	GO:0001933	negative regulation of protein phosphorylation	11/148	342/18723	8.86881e-05	0.00224381	0.00163139	2192/4035/348/1647/7026/5997/5577/581/1026/51637/54541	11
701	Stromal_cell	GO:0061041	regulation of wound healing	7/148	134/18723	9.505e-05	0.00237487	0.00172668	4638/348/710/58189/5270/10979/5327	7
702	Stromal_cell	GO:0051591	response to cAMP	6/148	93/18723	9.54329e-05	0.00237487	0.00172668	3488/2353/6678/3725/2354/3309	6
703	Stromal_cell	GO:0006402	mRNA catabolic process	9/148	232/18723	9.72256e-05	0.00239689	0.0017427	10140/55603/1153/7832/65109/7538/1655/9475/23318	9
704	Stromal_cell	GO:0001101	response to acid chemical	7/148	135/18723	9.95929e-05	0.00239689	0.0017427	1278/1291/5764/1282/7422/1490/5111	7
705	Stromal_cell	GO:1903311	regulation of mRNA metabolic process	10/148	288/18723	9.99739e-05	0.00239689	0.0017427	4857/10140/55603/1153/3312/7832/7538/1655/9475/23318	10
706	Stromal_cell	GO:0007160	cell-matrix adhesion	9/148	233/18723	0.00010046	0.00239689	0.0017427	1281/347/4035/10979/7422/1490/2335/87/9475	9
707	Stromal_cell	GO:0070482	response to oxygen levels	11/148	347/18723	0.000100843	0.00239689	0.0017427	1958/6387/10370/3162/5764/1026/7422/1490/5327/54541/9475	11
708	Stromal_cell	GO:0070572	positive regulation of neuron projection regeneration	3/148	12/18723	0.000101055	0.00239689	0.0017427	4035/5764/2316	3
709	Stromal_cell	GO:1901342	regulation of vasculature development	11/148	348/18723	0.000103437	0.00243438	0.00176995	1634/9510/1647/6678/3162/9314/3397/5764/7422/1284/9475	11
710	Stromal_cell	GO:0031102	neuron projection regeneration	5/148	60/18723	0.00011101	0.00259251	0.00188492	347/4035/9314/5764/2316	5
711	Stromal_cell	GO:0010632	regulation of epithelial cell migration	10/148	292/18723	0.000111973	0.00259503	0.00188675	1634/348/1647/6678/3162/9314/7026/5764/7422/9475	10
712	Stromal_cell	GO:0001558	regulation of cell growth	12/148	414/18723	0.000113491	0.00261029	0.00189785	8425/4035/348/3488/58189/6387/5270/3490/5997/1026/7422/2335	12
713	Stromal_cell	GO:0071478	cellular response to radiation	8/148	186/18723	0.000117665	0.00268595	0.00195286	1958/7076/1647/5764/3309/581/1026/5111	8
714	Stromal_cell	GO:0016049	cell growth	13/148	482/18723	0.000120458	0.00271125	0.00197125	8425/4035/348/3488/58189/6387/5270/3490/5997/1026/7422/2335/3320	13
715	Stromal_cell	GO:1901216	positive regulation of neuron death	6/148	97/18723	0.00012056	0.00271125	0.00197125	1958/2353/3725/581/54541/1649	6
716	Stromal_cell	GO:0070570	regulation of neuron projection regeneration	4/148	33/18723	0.00012834	0.00285276	0.00207414	4035/9314/5764/2316	4
717	Stromal_cell	GO:0060135	maternal process involved in female pregnancy	5/148	62/18723	0.000129873	0.00285276	0.00207414	10370/7026/5997/5764/3726	5
718	Stromal_cell	GO:0060213	positive regulation of nuclear-transcribed mRNA poly(A) tail shortening	3/148	13/18723	0.00013061	0.00285276	0.00207414	10140/7832/7538	3
719	Stromal_cell	GO:0061418	regulation of transcription from RNA polymerase II promoter in response to hypoxia	3/148	13/18723	0.00013061	0.00285276	0.00207414	1958/10370/7422	3
720	Stromal_cell	GO:0048511	rhythmic process	10/148	298/18723	0.000132246	0.00286785	0.00208511	1958/9510/3397/5764/3725/3398/3309/1655/9475/5111	10
721	Stromal_cell	GO:0032233	positive regulation of actin filament bundle assembly	5/148	63/18723	0.000140178	0.0030183	0.0021945	3397/10979/1490/2316/9475	5
722	Stromal_cell	GO:0060840	artery development	6/148	100/18723	0.00014264	0.00304786	0.00221599	4638/6659/4035/348/10370/7422	6
723	Stromal_cell	GO:0044319	wound healing, spreading of cells	4/148	34/18723	0.000144562	0.00304786	0.00221599	1289/3491/10979/2316	4
724	Stromal_cell	GO:0090505	epiboly involved in wound healing	4/148	34/18723	0.000144562	0.00304786	0.00221599	1289/3491/10979/2316	4
725	Stromal_cell	GO:0072001	renal system development	10/148	302/18723	0.000147418	0.00306512	0.00222854	1634/59/1958/6659/9510/116039/1282/581/84159/7422	10
726	Stromal_cell	GO:0001890	placenta development	7/148	144/18723	0.000148994	0.00306512	0.00222854	1634/10370/3491/7026/5764/3726/6647	7
727	Stromal_cell	GO:0007162	negative regulation of cell adhesion	10/148	303/18723	0.000151433	0.00306512	0.00222854	347/2192/4035/6387/5270/9314/3956/7422/5074/3659	10
728	Stromal_cell	GO:0003007	heart morphogenesis	9/148	246/18723	0.000151437	0.00306512	0.00222854	6659/1289/9510/10370/3491/6926/2274/7422/2316	9
729	Stromal_cell	GO:0031331	positive regulation of cellular catabolic process	12/148	427/18723	0.000151439	0.00306512	0.00222854	1634/4035/348/10140/3162/581/7832/7538/3320/9475/5886/23318	12
730	Stromal_cell	GO:0048568	embryonic organ development	12/148	427/18723	0.000151439	0.00306512	0.00222854	10370/3491/9935/10763/116039/7026/6926/3398/7422/3726/6647/5930	12
731	Stromal_cell	GO:0043524	negative regulation of neuron apoptotic process	7/148	145/18723	0.000155529	0.00310649	0.00225862	4035/348/3162/10763/581/7832/6647	7
732	Stromal_cell	GO:0061351	neural precursor cell proliferation	7/148	145/18723	0.000155529	0.00310649	0.00225862	10763/84858/5764/3398/7422/7832/2316	7
733	Stromal_cell	GO:1901361	organic cyclic compound catabolic process	13/148	495/18723	0.000156642	0.00310826	0.00225991	348/10140/8654/3162/55603/1153/581/7832/65109/7538/1655/9475/23318	13
734	Stromal_cell	GO:0001893	maternal placenta development	4/148	35/18723	0.000162218	0.00315851	0.00229644	10370/7026/5764/3726	4
735	Stromal_cell	GO:0090504	epiboly	4/148	35/18723	0.000162218	0.00315851	0.00229644	1289/3491/10979/2316	4
736	Stromal_cell	GO:0042542	response to hydrogen peroxide	7/148	146/18723	0.000162295	0.00315851	0.00229644	3162/9314/3725/10628/6647/5074/5111	7
737	Stromal_cell	GO:1905049	negative regulation of metallopeptidase activity	3/148	14/18723	0.000165269	0.00319591	0.00232363	4035/7076/7077	3
738	Stromal_cell	GO:0043393	regulation of protein binding	8/148	196/18723	0.000168768	0.0032429	0.0023578	4035/348/10418/10763/3397/581/1026/2962	8
739	Stromal_cell	GO:0071248	cellular response to metal ion	8/148	197/18723	0.000174752	0.00329769	0.00239764	2353/3162/3725/2354/3309/3726/6647/4502	8
740	Stromal_cell	GO:0051893	regulation of focal adhesion assembly	5/148	66/18723	0.000174878	0.00329769	0.00239764	347/4035/10979/7422/9475	5
741	Stromal_cell	GO:0090109	regulation of cell-substrate junction assembly	5/148	66/18723	0.000174878	0.00329769	0.00239764	347/4035/10979/7422/9475	5
742	Stromal_cell	GO:0014074	response to purine-containing compound	7/148	148/18723	0.000176542	0.00330852	0.00240551	3488/2353/6678/3725/2354/3309/6647	7
743	Stromal_cell	GO:0051385	response to mineralocorticoid	4/148	36/18723	0.00018138	0.00337833	0.00245627	2353/2354/1026/1490	4
744	Stromal_cell	GO:0010038	response to metal ion	11/148	373/18723	0.000189622	0.00351032	0.00255223	2353/6678/3162/3725/10628/2354/3309/3726/6647/4502/5111	11
745	Stromal_cell	GO:0042698	ovulation cycle	5/148	68/18723	0.000201413	0.00368975	0.00268268	1958/9510/5764/3309/5111	5
746	Stromal_cell	GO:0032570	response to progesterone	4/148	37/18723	0.000202122	0.00368975	0.00268268	2353/5764/10628/2354	4
747	Stromal_cell	GO:0045936	negative regulation of phosphate metabolic process	12/148	441/18723	0.000203994	0.00368975	0.00268268	2192/4035/348/1647/7026/5997/5577/581/1026/51637/54541/9475	12
748	Stromal_cell	GO:0048569	post-embryonic animal organ development	3/148	15/18723	0.000205391	0.00368975	0.00268268	9314/581/7422	3
749	Stromal_cell	GO:0060211	regulation of nuclear-transcribed mRNA poly(A) tail shortening	3/148	15/18723	0.000205391	0.00368975	0.00268268	10140/7832/7538	3
750	Stromal_cell	GO:0010563	negative regulation of phosphorus metabolic process	12/148	442/18723	0.00020828	0.00371964	0.00270442	2192/4035/348/1647/7026/5997/5577/581/1026/51637/54541/9475	12
751	Stromal_cell	GO:0046700	heterocycle catabolic process	12/148	445/18723	0.000221604	0.00393445	0.0028606	10140/8654/3162/55603/1153/581/7832/65109/7538/1655/9475/23318	12
752	Stromal_cell	GO:0071496	cellular response to external stimulus	10/148	320/18723	0.000235181	0.00415121	0.0030182	2353/1647/3162/5764/3725/3309/467/1026/3312/3659	10
753	Stromal_cell	GO:1902903	regulation of supramolecular fiber organization	11/148	383/18723	0.000238139	0.00417913	0.0030385	2934/348/6387/3397/10979/51474/1490/3312/11034/2316/9475	11
754	Stromal_cell	GO:0009408	response to heat	6/148	110/18723	0.00024026	0.00419212	0.00304794	6387/3162/3490/1026/6647/3320	6
755	Stromal_cell	GO:0050679	positive regulation of epithelial cell proliferation	8/148	207/18723	0.000244794	0.00423904	0.00308206	6387/3912/3162/3397/116039/3164/5764/7422	8
756	Stromal_cell	GO:0150116	regulation of cell-substrate junction organization	5/148	71/18723	0.000246839	0.00423904	0.00308206	347/4035/10979/7422/9475	5
757	Stromal_cell	GO:0036293	response to decreased oxygen levels	10/148	322/18723	0.000247194	0.00423904	0.00308206	1958/6387/10370/3162/5764/7422/1490/5327/54541/9475	10
758	Stromal_cell	GO:0042326	negative regulation of phosphorylation	11/148	385/18723	0.000249007	0.00423904	0.00308206	2192/4035/348/1647/7026/5997/5577/581/1026/51637/54541	11
759	Stromal_cell	GO:0044270	cellular nitrogen compound catabolic process	12/148	451/18723	0.000250447	0.00423904	0.00308206	10140/8654/3162/55603/1153/581/7832/65109/7538/1655/9475/23318	12
760	Stromal_cell	GO:0044849	estrous cycle	3/148	16/18723	0.000251327	0.00423904	0.00308206	1958/5764/5111	3
761	Stromal_cell	GO:1902905	positive regulation of supramolecular fiber organization	8/148	209/18723	0.000261243	0.00437123	0.00317816	2934/348/3397/10979/1490/11034/2316/9475	8
762	Stromal_cell	GO:1903036	positive regulation of response to wounding	5/148	72/18723	0.000263587	0.00437123	0.00317816	4638/4035/5764/10979/2316	5
763	Stromal_cell	GO:0043488	regulation of mRNA stability	7/148	158/18723	0.000263752	0.00437123	0.00317816	10140/55603/1153/7832/7538/9475/23318	7
764	Stromal_cell	GO:0000956	nuclear-transcribed mRNA catabolic process	6/148	112/18723	0.000264923	0.00437123	0.00317816	10140/7832/65109/7538/1655/23318	6
765	Stromal_cell	GO:0035966	response to topologically incorrect protein	7/148	159/18723	0.000274098	0.00449818	0.00327047	3309/581/467/3312/3320/80311/1649	7
766	Stromal_cell	GO:0010715	regulation of extracellular matrix disassembly	3/148	17/18723	0.000303417	0.00494479	0.00359518	4035/1471/6624	3
767	Stromal_cell	GO:0034250	positive regulation of cellular amide metabolic process	7/148	162/18723	0.000307113	0.00494479	0.00359518	6659/10140/3491/1153/65109/6191/9475	7
768	Stromal_cell	GO:0071214	cellular response to abiotic stimulus	10/148	331/18723	0.000307828	0.00494479	0.00359518	4638/1958/7076/1647/5764/3309/581/1026/3659/5111	10
769	Stromal_cell	GO:0104004	cellular response to environmental stimulus	10/148	331/18723	0.000307828	0.00494479	0.00359518	4638/1958/7076/1647/5764/3309/581/1026/3659/5111	10
770	Stromal_cell	GO:0048872	homeostasis of number of cells	9/148	272/18723	0.000319151	0.00506316	0.00368125	6659/10370/3162/9935/3398/581/7422/6647/7538	9
771	Stromal_cell	GO:0035967	cellular response to topologically incorrect protein	6/148	116/18723	0.0003202	0.00506316	0.00368125	3309/581/467/3312/80311/1649	6
772	Stromal_cell	GO:0043200	response to amino acid	6/148	116/18723	0.0003202	0.00506316	0.00368125	1278/1291/5764/1282/1490/5111	6
773	Stromal_cell	GO:0045773	positive regulation of axon extension	4/148	42/18723	0.000332215	0.00519899	0.00378001	4035/6387/7422/2335	4
774	Stromal_cell	GO:1902895	positive regulation of pri-miRNA transcription by RNA polymerase II	4/148	42/18723	0.000332215	0.00519899	0.00378001	1958/2353/9314/3725	4
775	Stromal_cell	GO:0072332	intrinsic apoptotic signaling pathway by p53 class mediator	5/148	76/18723	0.000339357	0.00528352	0.00384146	581/1026/54541/1655/7314	5
776	Stromal_cell	GO:0019439	aromatic compound catabolic process	12/148	467/18723	0.000343453	0.00532001	0.00386799	10140/8654/3162/55603/1153/581/7832/65109/7538/1655/9475/23318	12
777	Stromal_cell	GO:0061013	regulation of mRNA catabolic process	7/148	166/18723	0.000356025	0.00548675	0.00398923	10140/55603/1153/7832/7538/9475/23318	7
778	Stromal_cell	GO:0001655	urogenital system development	10/148	338/18723	0.000363178	0.00556872	0.00404882	1634/59/1958/6659/9510/116039/1282/581/84159/7422	10
779	Stromal_cell	GO:0006401	RNA catabolic process	9/148	278/18723	0.000374297	0.00568182	0.00413105	10140/55603/1153/7832/65109/7538/1655/9475/23318	9
780	Stromal_cell	GO:0110053	regulation of actin filament organization	9/148	278/18723	0.000374297	0.00568182	0.00413105	2934/6387/3397/10979/51474/1490/11034/2316/9475	9
781	Stromal_cell	GO:0061045	negative regulation of wound healing	5/148	78/18723	0.000382911	0.00574504	0.00417702	348/710/58189/5270/5327	5
782	Stromal_cell	GO:0048675	axon extension	6/148	120/18723	0.000384138	0.00574504	0.00417702	4035/348/6387/7422/2335/3320	6
783	Stromal_cell	GO:0071901	negative regulation of protein serine/threonine kinase activity	6/148	120/18723	0.000384138	0.00574504	0.00417702	348/1647/7026/5997/5577/1026	6
784	Stromal_cell	GO:0031667	response to nutrient levels	12/148	474/18723	0.000392534	0.00584183	0.00424739	348/6678/3162/5764/3725/3309/467/1026/3312/6647/7538/1649	12
785	Stromal_cell	GO:0045765	regulation of angiogenesis	10/148	342/18723	0.000398375	0.00588064	0.0042756	1634/9510/1647/6678/3162/9314/5764/7422/1284/9475	10
786	Stromal_cell	GO:0034655	nucleobase-containing compound catabolic process	11/148	407/18723	0.000399016	0.00588064	0.0042756	10140/8654/55603/1153/581/7832/65109/7538/1655/9475/23318	11
787	Stromal_cell	GO:0003206	cardiac chamber morphogenesis	6/148	121/18723	0.000401582	0.00588987	0.00428232	6659/9510/10370/3491/6926/2274	6
788	Stromal_cell	GO:0043487	regulation of RNA stability	7/148	170/18723	0.000410992	0.0059989	0.00436159	10140/55603/1153/7832/7538/9475/23318	7
789	Stromal_cell	GO:0010811	positive regulation of cell-substrate adhesion	6/148	123/18723	0.000438324	0.00634569	0.00461373	3491/5764/10979/7422/2335/2316	6
790	Stromal_cell	GO:0051495	positive regulation of cytoskeleton organization	8/148	226/18723	0.000441021	0.00634569	0.00461373	2934/10763/3397/10979/1490/11034/2316/9475	8
791	Stromal_cell	GO:0071241	cellular response to inorganic substance	8/148	226/18723	0.000441021	0.00634569	0.00461373	2353/3162/3725/2354/3309/3726/6647/4502	8
792	Stromal_cell	GO:0001649	osteoblast differentiation	8/148	229/18723	0.000481279	0.00689228	0.00501113	1291/3488/10140/3491/2274/10979/3726/1655	8
793	Stromal_cell	GO:0097193	intrinsic apoptotic signaling pathway	9/148	288/18723	0.000483576	0.00689266	0.00501141	6387/3162/581/1026/6647/54541/1655/7314/1649	9
794	Stromal_cell	GO:0048771	tissue remodeling	7/148	175/18723	0.00048903	0.00693783	0.00504425	3488/7076/1471/5764/581/2316/9475	7
795	Stromal_cell	GO:0043534	blood vessel endothelial cell migration	7/148	176/18723	0.000505969	0.00714475	0.00519469	348/1647/3162/9314/3397/3164/7422	7
796	Stromal_cell	GO:0031346	positive regulation of cell projection organization	10/148	353/18723	0.000510118	0.00717	0.00521305	4035/348/6387/5997/5764/3309/7422/2335/6624/2316	10
797	Stromal_cell	GO:0045445	myoblast differentiation	5/148	84/18723	0.000539133	0.00750829	0.00545901	3956/6926/3475/1655/1649	5
798	Stromal_cell	GO:0061157	mRNA destabilization	5/148	84/18723	0.000539133	0.00750829	0.00545901	10140/7832/7538/9475/23318	5
799	Stromal_cell	GO:0009896	positive regulation of catabolic process	12/148	492/18723	0.000546758	0.00755325	0.0054917	1634/4035/348/10140/3162/581/7832/7538/3320/9475/5886/23318	12
800	Stromal_cell	GO:0001822	kidney development	9/148	293/18723	0.000547337	0.00755325	0.0054917	1634/59/1958/6659/9510/116039/581/84159/7422	9
801	Stromal_cell	GO:0001936	regulation of endothelial cell proliferation	7/148	179/18723	0.000559608	0.00768764	0.00558941	348/6387/6678/3162/7026/3164/7422	7
802	Stromal_cell	GO:0034101	erythrocyte homeostasis	6/148	129/18723	0.000564479	0.00771963	0.00561267	10370/3162/9935/3398/7422/7538	6
803	Stromal_cell	GO:0055013	cardiac muscle cell development	5/148	85/18723	0.000569225	0.00774962	0.00563448	4629/6926/2274/5997/7422	5
804	Stromal_cell	GO:0030195	negative regulation of blood coagulation	4/148	49/18723	0.000602502	0.00816606	0.00593725	348/710/5270/5327	4
805	Stromal_cell	GO:0010720	positive regulation of cell development	9/148	298/18723	0.000617842	0.00833674	0.00606135	4035/6387/5270/5764/3398/10979/7422/2335/2316	9
806	Stromal_cell	GO:0061014	positive regulation of mRNA catabolic process	5/148	87/18723	0.000633172	0.00850579	0.00618426	10140/7832/7538/9475/23318	5
807	Stromal_cell	GO:0007569	cell aging	6/148	132/18723	0.000637297	0.0085235	0.00619714	10370/6926/3398/1026/6647/5074	6
808	Stromal_cell	GO:1900047	negative regulation of hemostasis	4/148	50/18723	0.000650904	0.0086673	0.00630169	348/710/5270/5327	4
809	Stromal_cell	GO:0050779	RNA destabilization	5/148	88/18723	0.000667093	0.00881142	0.00640647	10140/7832/7538/9475/23318	5
810	Stromal_cell	GO:0051412	response to corticosterone	3/148	22/18723	0.000667532	0.00881142	0.00640647	2353/2354/1026	3
811	Stromal_cell	GO:0007369	gastrulation	7/148	185/18723	0.000680438	0.0089429	0.00650207	1303/1289/1291/3912/9314/2335/1284	7
812	Stromal_cell	GO:0034644	cellular response to UV	5/148	90/18723	0.000738997	0.00962916	0.00700102	7076/5764/581/1026/5111	5
813	Stromal_cell	GO:1904705	regulation of vascular associated smooth muscle cell proliferation	5/148	90/18723	0.000738997	0.00962916	0.00700102	3488/9510/3162/3725/1026	5
814	Stromal_cell	GO:0001654	eye development	10/148	371/18723	0.000748498	0.0096685	0.00702962	1289/284217/10370/9314/10763/116039/5764/1282/581/7422	10
815	Stromal_cell	GO:0017148	negative regulation of translation	8/148	245/18723	0.000749459	0.0096685	0.00702962	3488/10140/5997/1153/7832/7538/9475/23318	8
816	Stromal_cell	GO:0043392	negative regulation of DNA binding	4/148	52/18723	0.000755866	0.0096685	0.00702962	3162/3397/3725/1649	4
817	Stromal_cell	GO:0042026	protein refolding	3/148	23/18723	0.000763232	0.0096685	0.00702962	3309/3312/3320	3
818	Stromal_cell	GO:0001666	response to hypoxia	9/148	307/18723	0.000763453	0.0096685	0.00702962	1958/6387/10370/3162/5764/7422/5327/54541/9475	9
819	Stromal_cell	GO:0045862	positive regulation of proteolysis	10/148	372/18723	0.000764056	0.0096685	0.00702962	2192/2934/348/10418/3491/581/1490/2335/9475/5886	10
820	Stromal_cell	GO:0031668	cellular response to extracellular stimulus	8/148	246/18723	0.00076956	0.0096685	0.00702962	2353/3162/5764/3725/3309/467/1026/3312	8
821	Stromal_cell	GO:0006986	response to unfolded protein	6/148	137/18723	0.000774629	0.0096685	0.00702962	3309/581/467/3312/3320/1649	6
822	Stromal_cell	GO:0030879	mammary gland development	6/148	137/18723	0.000774629	0.0096685	0.00702962	3488/6926/3398/394/581/7422	6
823	Stromal_cell	GO:0055006	cardiac cell development	5/148	91/18723	0.000777046	0.0096685	0.00702962	4629/6926/2274/5997/7422	5
824	Stromal_cell	GO:1990874	vascular associated smooth muscle cell proliferation	5/148	91/18723	0.000777046	0.0096685	0.00702962	3488/9510/3162/3725/1026	5
825	Stromal_cell	GO:0022604	regulation of cell morphogenesis	9/148	309/18723	0.00079934	0.0098288	0.00714618	2192/6678/390/5764/10979/7422/2335/4628/2316	9
826	Stromal_cell	GO:0070372	regulation of ERK1 and ERK2 cascade	9/148	309/18723	0.00079934	0.0098288	0.00714618	2192/4035/348/3491/9314/10979/467/1490/2335	9
827	Stromal_cell	GO:0022411	cellular component disassembly	11/148	443/18723	0.000805219	0.0098288	0.00714618	2934/4035/10763/1471/9507/51474/581/6624/3312/11034/54541	11
828	Stromal_cell	GO:0021537	telencephalon development	8/148	248/18723	0.000811066	0.0098288	0.00714618	1281/4035/6387/3912/3398/581/7832/2316	8
829	Stromal_cell	GO:0150063	visual system development	10/148	375/18723	0.000812342	0.0098288	0.00714618	1289/284217/10370/9314/10763/116039/5764/1282/581/7422	10
830	Stromal_cell	GO:0043113	receptor clustering	4/148	53/18723	0.000812592	0.0098288	0.00714618	2934/348/5764/2316	4
831	Stromal_cell	GO:0050819	negative regulation of coagulation	4/148	53/18723	0.000812592	0.0098288	0.00714618	348/710/5270/5327	4
832	Stromal_cell	GO:0051043	regulation of membrane protein ectodomain proteolysis	3/148	24/18723	0.000867234	0.010432	0.00758477	348/7076/7077	3
833	Stromal_cell	GO:1902893	regulation of pri-miRNA transcription by RNA polymerase II	4/148	54/18723	0.000872258	0.010432	0.00758477	1958/2353/9314/3725	4
834	Stromal_cell	GO:0001935	endothelial cell proliferation	7/148	193/18723	0.000872773	0.010432	0.00758477	348/6387/6678/3162/7026/3164/7422	7
835	Stromal_cell	GO:0050878	regulation of body fluid levels	10/148	379/18723	0.000880608	0.0104844	0.00762285	1281/2192/348/710/5270/7980/7422/5327/2335/2316	10
836	Stromal_cell	GO:0090257	regulation of muscle system process	8/148	252/18723	0.000899481	0.010551	0.00767128	3488/9314/29995/5997/3164/1490/6647/9475	8
837	Stromal_cell	GO:0032091	negative regulation of protein binding	5/148	94/18723	0.000899997	0.010551	0.00767128	10763/3397/581/1026/2962	5
838	Stromal_cell	GO:1903035	negative regulation of response to wounding	5/148	94/18723	0.000899997	0.010551	0.00767128	348/710/58189/5270/5327	5
839	Stromal_cell	GO:0032355	response to estradiol	6/148	141/18723	0.000900104	0.010551	0.00767128	58189/7026/5764/10628/1490/5111	6
840	Stromal_cell	GO:0048880	sensory system development	10/148	381/18723	0.000916471	0.0107016	0.00778072	1289/284217/10370/9314/10763/116039/5764/1282/581/7422	10
841	Stromal_cell	GO:0097305	response to alcohol	8/148	253/18723	0.000922751	0.0107336	0.00780403	2353/6678/3490/9314/5997/2354/1026/6647	8
842	Stromal_cell	GO:0030516	regulation of axon extension	5/148	95/18723	0.000944029	0.0109392	0.00795351	4035/348/6387/7422/2335	5
843	Stromal_cell	GO:0033622	integrin activation	3/148	25/18723	0.00097981	0.0111867	0.00813347	6387/10979/2335	3
844	Stromal_cell	GO:1904754	positive regulation of vascular associated smooth muscle cell migration	3/148	25/18723	0.00097981	0.0111867	0.00813347	4035/3488/9510	3
845	Stromal_cell	GO:1905048	regulation of metallopeptidase activity	3/148	25/18723	0.00097981	0.0111867	0.00813347	4035/7076/7077	3
846	Stromal_cell	GO:0010952	positive regulation of peptidase activity	7/148	197/18723	0.000983812	0.0111867	0.00813347	2192/2934/3491/581/1490/2335/9475	7
847	Stromal_cell	GO:0042594	response to starvation	7/148	197/18723	0.000983812	0.0111867	0.00813347	3725/3309/467/1026/3312/7538/1649	7
848	Stromal_cell	GO:0034620	cellular response to unfolded protein	5/148	96/18723	0.000989644	0.011211	0.00815116	3309/581/467/3312/1649	5
849	Stromal_cell	GO:0090596	sensory organ morphogenesis	8/148	256/18723	0.000995475	0.0112112	0.00815129	1289/10370/9935/116039/5764/581/7422/6647	8
850	Stromal_cell	GO:0000288	nuclear-transcribed mRNA catabolic process, deadenylation-dependent decay	4/148	56/18723	0.00100074	0.0112112	0.00815129	10140/7832/7538/23318	4
851	Stromal_cell	GO:0010332	response to gamma radiation	4/148	56/18723	0.00100074	0.0112112	0.00815129	1958/3309/581/1026	4
852	Stromal_cell	GO:0010596	negative regulation of endothelial cell migration	5/148	97/18723	0.00103688	0.011531	0.00838377	1634/348/1647/9314/7026	5
853	Stromal_cell	GO:0070167	regulation of biomineral tissue development	5/148	97/18723	0.00103688	0.011531	0.00838377	4256/3491/116039/5764/9475	5
854	Stromal_cell	GO:0043010	camera-type eye development	9/148	322/18723	0.00106761	0.0118294	0.00860077	284217/10370/9314/10763/116039/5764/1282/581/7422	9
855	Stromal_cell	GO:0032642	regulation of chemokine production	5/148	98/18723	0.00108576	0.0119434	0.00868362	347/1958/4035/3162/9314	5
856	Stromal_cell	GO:0043502	regulation of muscle adaptation	5/148	98/18723	0.00108576	0.0119434	0.00868362	3488/9314/29995/5997/9475	5
857	Stromal_cell	GO:0046697	decidualization	3/148	26/18723	0.00110123	0.0120698	0.0087755	10370/5764/3726	3
858	Stromal_cell	GO:0042176	regulation of protein catabolic process	10/148	391/18723	0.00111428	0.0121688	0.00884754	4035/348/7076/5270/1471/7077/3320/2316/7314/5886	10
859	Stromal_cell	GO:0008630	intrinsic apoptotic signaling pathway in response to DNA damage	5/148	99/18723	0.00113634	0.0122773	0.0089264	6387/3162/581/1026/54541	5
860	Stromal_cell	GO:0032602	chemokine production	5/148	99/18723	0.00113634	0.0122773	0.0089264	347/1958/4035/3162/9314	5
861	Stromal_cell	GO:0110149	regulation of biomineralization	5/148	99/18723	0.00113634	0.0122773	0.0089264	4256/3491/116039/5764/9475	5
862	Stromal_cell	GO:2001244	positive regulation of intrinsic apoptotic signaling pathway	4/148	58/18723	0.00114197	0.0122944	0.00893884	581/6647/7314/1649	4
863	Stromal_cell	GO:0031330	negative regulation of cellular catabolic process	8/148	262/18723	0.00115469	0.0123874	0.00900647	7076/10140/3162/55603/1471/7077/1153/7538	8
864	Stromal_cell	GO:0003018	vascular process in circulatory system	8/148	263/18723	0.0011831	0.0126475	0.00919557	59/4035/348/5997/10979/7422/6647/9475	8
865	Stromal_cell	GO:0009411	response to UV	6/148	149/18723	0.00119757	0.0127127	0.00924294	7076/5764/1153/581/1026/5111	6
866	Stromal_cell	GO:0051592	response to calcium ion	6/148	149/18723	0.00119757	0.0127127	0.00924294	2353/6678/10628/2354/3309/3726	6
867	Stromal_cell	GO:1903319	positive regulation of protein maturation	3/148	27/18723	0.00123174	0.0129973	0.00944989	2934/6659/10418	3
868	Stromal_cell	GO:0061564	axon development	11/148	467/18723	0.00123295	0.0129973	0.00944989	347/284217/4035/348/6387/9314/5764/7422/2335/3320/2316	11
869	Stromal_cell	GO:0006417	regulation of translation	11/148	468/18723	0.0012542	0.0131756	0.00957949	6659/3488/10140/5997/1153/7832/65109/6191/7538/9475/23318	11
870	Stromal_cell	GO:0048638	regulation of developmental growth	9/148	330/18723	0.00126615	0.0132097	0.00960432	4035/348/6387/10370/5997/1026/7422/2335/6647	9
871	Stromal_cell	GO:0070371	ERK1 and ERK2 cascade	9/148	330/18723	0.00126615	0.0132097	0.00960432	2192/4035/348/3491/9314/10979/467/1490/2335	9
872	Stromal_cell	GO:0017038	protein import	7/148	206/18723	0.00127439	0.0132502	0.00963373	347/348/10628/1026/3312/3320/2316	7
873	Stromal_cell	GO:0071456	cellular response to hypoxia	6/148	151/18723	0.0012825	0.013289	0.00966195	1958/10370/3162/5764/7422/9475	6
874	Stromal_cell	GO:0051348	negative regulation of transferase activity	8/148	268/18723	0.00133364	0.0137718	0.010013	348/1647/7026/5997/5577/1026/7538/51637	8
875	Stromal_cell	GO:0002573	myeloid leukocyte differentiation	7/148	208/18723	0.00134726	0.0138185	0.0100469	2353/10370/9935/3725/3398/7422/3726	7
876	Stromal_cell	GO:1901215	negative regulation of neuron death	7/148	208/18723	0.00134726	0.0138185	0.0100469	4035/348/3162/10763/581/7832/6647	7
877	Stromal_cell	GO:0043281	regulation of cysteine-type endopeptidase activity involved in apoptotic process	7/148	209/18723	0.00138489	0.0141566	0.0102928	2934/3491/9314/3164/581/7422/1490	7
878	Stromal_cell	GO:0032963	collagen metabolic process	5/148	104/18723	0.00141581	0.0143546	0.0104367	1278/1289/8510/1471/1490	5
879	Stromal_cell	GO:0048661	positive regulation of smooth muscle cell proliferation	5/148	104/18723	0.00141581	0.0143546	0.0104367	3488/9510/3162/3725/3398	5
880	Stromal_cell	GO:0008360	regulation of cell shape	6/148	154/18723	0.00141844	0.0143546	0.0104367	390/5764/10979/7422/2335/4628	6
881	Stromal_cell	GO:0007265	Ras protein signal transduction	9/148	337/18723	0.00146342	0.0146902	0.0106807	1281/1278/348/55103/7077/3725/394/1026/9475	9
882	Stromal_cell	GO:0062197	cellular response to chemical stress	9/148	337/18723	0.00146342	0.0146902	0.0106807	4638/2353/3162/9314/3725/6647/5074/1649/5111	9
883	Stromal_cell	GO:0034614	cellular response to reactive oxygen species	6/148	155/18723	0.00146611	0.0146902	0.0106807	2353/9314/3725/6647/5074/5111	6
884	Stromal_cell	GO:0032231	regulation of actin filament bundle assembly	5/148	105/18723	0.00147728	0.0147533	0.0107266	3397/10979/1490/2316/9475	5
885	Stromal_cell	GO:0006469	negative regulation of protein kinase activity	7/148	212/18723	0.00150274	0.0149585	0.0108758	348/1647/7026/5997/5577/1026/51637	7
886	Stromal_cell	GO:0035051	cardiocyte differentiation	6/148	156/18723	0.001515	0.0150312	0.0109286	4629/10370/6926/2274/5997/7422	6
887	Stromal_cell	GO:0022617	extracellular matrix disassembly	4/148	63/18723	0.00155518	0.0153296	0.0111456	4035/1471/9507/6624	4
888	Stromal_cell	GO:1902373	negative regulation of mRNA catabolic process	4/148	63/18723	0.00155518	0.0153296	0.0111456	10140/55603/1153/7538	4
889	Stromal_cell	GO:0031669	cellular response to nutrient levels	7/148	215/18723	0.00162829	0.0159983	0.0116318	3162/5764/3725/3309/467/1026/3312	7
890	Stromal_cell	GO:0034446	substrate adhesion-dependent cell spreading	5/148	108/18723	0.00167349	0.016351	0.0118882	2192/3912/10979/2335/2316	5
891	Stromal_cell	GO:0033137	negative regulation of peptidyl-serine phosphorylation	3/148	30/18723	0.00168034	0.016351	0.0118882	1647/581/54541	3
892	Stromal_cell	GO:0060674	placenta blood vessel development	3/148	30/18723	0.00168034	0.016351	0.0118882	3491/7026/3726	3
893	Stromal_cell	GO:0007163	establishment or maintenance of cell polarity	7/148	218/18723	0.00176185	0.0170894	0.0124251	2934/284217/390/6624/667/3320/9475	7
894	Stromal_cell	GO:0003205	cardiac chamber development	6/148	161/18723	0.00177831	0.0171396	0.0124616	6659/9510/10370/3491/6926/2274	6
895	Stromal_cell	GO:0036294	cellular response to decreased oxygen levels	6/148	161/18723	0.00177831	0.0171396	0.0124616	1958/10370/3162/5764/7422/9475	6
896	Stromal_cell	GO:0061387	regulation of extent of cell growth	5/148	110/18723	0.00181451	0.0174331	0.012675	4035/348/6387/7422/2335	5
897	Stromal_cell	GO:0030193	regulation of blood coagulation	4/148	66/18723	0.00184761	0.0176591	0.0128393	348/710/5270/5327	4
898	Stromal_cell	GO:0071480	cellular response to gamma radiation	3/148	31/18723	0.00184967	0.0176591	0.0128393	1958/3309/1026	3
899	Stromal_cell	GO:0010976	positive regulation of neuron projection development	6/148	163/18723	0.00189284	0.0179583	0.0130568	4035/348/5997/5764/3309/2316	6
900	Stromal_cell	GO:0072331	signal transduction by p53 class mediator	6/148	163/18723	0.00189284	0.0179583	0.0130568	6659/581/1026/54541/1655/7314	6
901	Stromal_cell	GO:1903317	regulation of protein maturation	4/148	67/18723	0.00195299	0.0184713	0.0134298	2934/6659/10418/5270	4
902	Stromal_cell	GO:0010633	negative regulation of epithelial cell migration	5/148	112/18723	0.00196405	0.0185182	0.0134639	1634/348/1647/9314/7026	5
903	Stromal_cell	GO:0046661	male sex differentiation	6/148	165/18723	0.00201287	0.0189197	0.0137559	10370/6926/581/84159/2316/7314	6
904	Stromal_cell	GO:0033687	osteoblast proliferation	3/148	32/18723	0.00202928	0.0189566	0.0137826	3491/116039/3726	3
905	Stromal_cell	GO:1901889	negative regulation of cell junction assembly	3/148	32/18723	0.00202928	0.0189566	0.0137826	347/4035/9475	3
906	Stromal_cell	GO:0010812	negative regulation of cell-substrate adhesion	4/148	68/18723	0.00206247	0.0190904	0.01388	347/2192/4035/3956	4
907	Stromal_cell	GO:0060411	cardiac septum morphogenesis	4/148	68/18723	0.00206247	0.0190904	0.01388	6659/10370/3491/6926	4
908	Stromal_cell	GO:1900046	regulation of hemostasis	4/148	68/18723	0.00206247	0.0190904	0.01388	348/710/5270/5327	4
909	Stromal_cell	GO:1903131	mononuclear cell differentiation	10/148	426/18723	0.00209972	0.0192646	0.0140066	1958/6659/9935/3956/3725/3398/581/7422/6647/3659	10
910	Stromal_cell	GO:0010001	glial cell differentiation	7/148	225/18723	0.00210667	0.0192646	0.0140066	6659/4035/54587/5270/5764/3398/6647	7
911	Stromal_cell	GO:0034284	response to monosaccharide	7/148	225/18723	0.00210667	0.0192646	0.0140066	1958/6659/4035/6678/3956/10628/1490	7
912	Stromal_cell	GO:0050769	positive regulation of neurogenesis	7/148	225/18723	0.00210667	0.0192646	0.0140066	4035/6387/5270/5764/3398/7422/2335	7
913	Stromal_cell	GO:0021987	cerebral cortex development	5/148	114/18723	0.00212241	0.0192924	0.0140268	1281/4035/3912/581/2316	5
914	Stromal_cell	GO:0051261	protein depolymerization	5/148	114/18723	0.00212241	0.0192924	0.0140268	2934/10763/51474/3312/11034	5
915	Stromal_cell	GO:0050810	regulation of steroid biosynthetic process	4/148	69/18723	0.00217611	0.0197214	0.0143387	1958/348/3490/6647	4
916	Stromal_cell	GO:0001975	response to amphetamine	3/148	33/18723	0.00221937	0.0199941	0.014537	5997/3164/6647	3
917	Stromal_cell	GO:0046685	response to arsenic-containing substance	3/148	33/18723	0.00221937	0.0199941	0.014537	3162/467/1026	3
918	Stromal_cell	GO:0060485	mesenchyme development	8/148	291/18723	0.00223386	0.0200651	0.0145886	59/10370/6926/10979/2335/2316/1655/9475	8
919	Stromal_cell	GO:0071900	regulation of protein serine/threonine kinase activity	9/148	359/18723	0.00224973	0.020148	0.0146489	348/1647/7026/5997/10979/5577/1026/7422/900	9
920	Stromal_cell	GO:0021543	pallium development	6/148	169/18723	0.00227012	0.0202114	0.014695	1281/4035/3912/581/7832/2316	6
921	Stromal_cell	GO:0031214	biomineral tissue development	6/148	169/18723	0.00227012	0.0202114	0.014695	4256/1278/3491/116039/5764/9475	6
922	Stromal_cell	GO:0110148	biomineralization	6/148	171/18723	0.00240767	0.0212358	0.0154398	4256/1278/3491/116039/5764/9475	6
923	Stromal_cell	GO:0003281	ventricular septum development	4/148	71/18723	0.00241622	0.0212358	0.0154398	6659/10370/3491/6926	4
924	Stromal_cell	GO:0050818	regulation of coagulation	4/148	71/18723	0.00241622	0.0212358	0.0154398	348/710/5270/5327	4
925	Stromal_cell	GO:0035909	aorta morphogenesis	3/148	34/18723	0.00242016	0.0212358	0.0154398	4638/6659/4035	3
926	Stromal_cell	GO:0090075	relaxation of muscle	3/148	34/18723	0.00242016	0.0212358	0.0154398	2934/5997/6647	3
927	Stromal_cell	GO:0022612	gland morphogenesis	5/148	118/18723	0.00246681	0.0213793	0.0155441	284217/3488/6926/5764/581	5
928	Stromal_cell	GO:0045446	endothelial cell differentiation	5/148	118/18723	0.00246681	0.0213793	0.0155441	3397/7026/5764/7422/9475	5
929	Stromal_cell	GO:0051101	regulation of DNA binding	5/148	118/18723	0.00246681	0.0213793	0.0155441	3162/9314/3397/3725/1649	5
930	Stromal_cell	GO:0048736	appendage development	6/148	172/18723	0.00247876	0.0213793	0.0155441	6659/116039/7026/6926/10979/581	6
931	Stromal_cell	GO:0060173	limb development	6/148	172/18723	0.00247876	0.0213793	0.0155441	6659/116039/7026/6926/10979/581	6
932	Stromal_cell	GO:1990138	neuron projection extension	6/148	172/18723	0.00247876	0.0213793	0.0155441	4035/348/6387/7422/2335/3320	6
933	Stromal_cell	GO:0045785	positive regulation of cell adhesion	10/148	437/18723	0.00252486	0.0217152	0.0157883	6659/6387/10370/3491/3956/5764/10979/7422/2335/2316	10
934	Stromal_cell	GO:0014743	regulation of muscle hypertrophy	4/148	72/18723	0.00254285	0.0217467	0.0158113	3488/29995/5997/9475	4
935	Stromal_cell	GO:0071479	cellular response to ionizing radiation	4/148	72/18723	0.00254285	0.0217467	0.0158113	1958/1647/3309/1026	4
936	Stromal_cell	GO:0030282	bone mineralization	5/148	119/18723	0.00255889	0.0218224	0.0158663	4256/1278/3491/116039/5764	5
937	Stromal_cell	GO:1903706	regulation of hemopoiesis	9/148	367/18723	0.00260758	0.0221754	0.0161229	6659/2353/9935/5764/3725/3398/6647/7538/3659	9
938	Stromal_cell	GO:0048588	developmental cell growth	7/148	234/18723	0.00262422	0.0221952	0.0161373	4035/348/6387/5997/7422/2335/3320	7
939	Stromal_cell	GO:0018149	peptide cross-linking	3/148	35/18723	0.00263184	0.0221952	0.0161373	1634/1281/2335	3
940	Stromal_cell	GO:0034405	response to fluid shear stress	3/148	35/18723	0.00263184	0.0221952	0.0161373	10370/9314/7980	3
941	Stromal_cell	GO:0030218	erythrocyte differentiation	5/148	120/18723	0.00265344	0.0222235	0.0161579	10370/9935/3398/7422/7538	5
942	Stromal_cell	GO:0072089	stem cell proliferation	4/148	73/18723	0.00267396	0.0222235	0.0161579	2192/10763/6926/10979	4
943	Stromal_cell	GO:0044557	relaxation of smooth muscle	2/148	10/18723	0.00267912	0.0222235	0.0161579	5997/6647	2
944	Stromal_cell	GO:0061299	retina vasculature morphogenesis in camera-type eye	2/148	10/18723	0.00267912	0.0222235	0.0161579	284217/1282	2
945	Stromal_cell	GO:0072378	blood coagulation, fibrin clot formation	2/148	10/18723	0.00267912	0.0222235	0.0161579	2192/2335	2
946	Stromal_cell	GO:2001269	positive regulation of cysteine-type endopeptidase activity involved in apoptotic signaling pathway	2/148	10/18723	0.00267912	0.0222235	0.0161579	2934/581	2
947	Stromal_cell	GO:2000116	regulation of cysteine-type endopeptidase activity	7/148	235/18723	0.00268727	0.0222304	0.0161629	2934/3491/9314/3164/581/7422/1490	7
948	Stromal_cell	GO:0042063	gliogenesis	8/148	301/18723	0.00274995	0.0225161	0.0163707	6659/4035/54587/5270/3912/5764/3398/6647	8
949	Stromal_cell	GO:0042177	negative regulation of protein catabolic process	5/148	121/18723	0.00275051	0.0225161	0.0163707	7076/5270/1471/7077/2316	5
950	Stromal_cell	GO:0048738	cardiac muscle tissue development	7/148	236/18723	0.00275147	0.0225161	0.0163707	4629/10370/6926/2274/5997/3398/7422	7
951	Stromal_cell	GO:0048762	mesenchymal cell differentiation	7/148	236/18723	0.00275147	0.0225161	0.0163707	10370/6926/10979/2335/2316/1655/9475	7
952	Stromal_cell	GO:0030968	endoplasmic reticulum unfolded protein response	4/148	74/18723	0.00280963	0.0228662	0.0166252	3309/581/467/1649	4
953	Stromal_cell	GO:0051881	regulation of mitochondrial membrane potential	4/148	74/18723	0.00280963	0.0228662	0.0166252	1634/581/6647/7314	4
954	Stromal_cell	GO:0033673	negative regulation of kinase activity	7/148	237/18723	0.00281685	0.0228662	0.0166252	348/1647/7026/5997/5577/1026/51637	7
955	Stromal_cell	GO:0030324	lung development	6/148	177/18723	0.00285815	0.0230781	0.0167793	284217/3488/6678/5764/7422/1490	6
956	Stromal_cell	GO:0071453	cellular response to oxygen levels	6/148	177/18723	0.00285815	0.0230781	0.0167793	1958/10370/3162/5764/7422/9475	6
957	Stromal_cell	GO:0006979	response to oxidative stress	10/148	446/18723	0.00292191	0.0235303	0.017108	347/348/2353/3162/9314/3725/10628/6647/5074/5111	10
958	Stromal_cell	GO:1902369	negative regulation of RNA catabolic process	4/148	75/18723	0.00294994	0.0235874	0.0171496	10140/55603/1153/7538	4
959	Stromal_cell	GO:0030168	platelet activation	5/148	123/18723	0.00295231	0.0235874	0.0171496	1281/348/5270/2335/2316	5
960	Stromal_cell	GO:0071482	cellular response to light stimulus	5/148	123/18723	0.00295231	0.0235874	0.0171496	7076/5764/581/1026/5111	5
961	Stromal_cell	GO:0031100	animal organ regeneration	4/148	76/18723	0.00309498	0.0246623	0.0179311	6387/3162/1026/5111	4
962	Stromal_cell	GO:0055007	cardiac muscle cell differentiation	5/148	125/18723	0.00316461	0.0251512	0.0182865	4629/6926/2274/5997/7422	5
963	Stromal_cell	GO:0030323	respiratory tube development	6/148	181/18723	0.00319173	0.0253005	0.0183951	284217/3488/6678/5764/7422/1490	6
964	Stromal_cell	GO:0001867	complement activation, lectin pathway	2/148	11/18723	0.00325754	0.0257549	0.0187255	710/78989	2
965	Stromal_cell	GO:2001235	positive regulation of apoptotic signaling pathway	5/148	126/18723	0.00327479	0.025824	0.0187757	581/467/6647/7314/1649	5
966	Stromal_cell	GO:0030099	myeloid cell differentiation	9/148	381/18723	0.0033414	0.0262811	0.0191081	2353/10370/9935/3725/3398/7422/3726/7538/87	9
967	Stromal_cell	GO:0030500	regulation of bone mineralization	4/148	78/18723	0.0033995	0.026669	0.0193901	4256/3491/116039/5764	4
968	Stromal_cell	GO:0055001	muscle cell development	6/148	184/18723	0.00346037	0.0270765	0.0196864	4629/6926/2274/5997/7422/87	6
969	Stromal_cell	GO:0001952	regulation of cell-matrix adhesion	5/148	128/18723	0.00350339	0.0273427	0.0198799	347/4035/10979/7422/9475	5
970	Stromal_cell	GO:0043433	negative regulation of DNA-binding transcription factor activity	6/148	185/18723	0.00355355	0.0276357	0.0200929	3162/9314/3397/3398/2316/1649	6
971	Stromal_cell	GO:0050772	positive regulation of axonogenesis	4/148	79/18723	0.00355914	0.0276357	0.0200929	4035/6387/7422/2335	4
972	Stromal_cell	GO:0008217	regulation of blood pressure	6/148	186/18723	0.00364859	0.028186	0.0204931	59/1278/3162/7026/3398/6647	6
973	Stromal_cell	GO:0031345	negative regulation of cell projection organization	6/148	186/18723	0.00364859	0.028186	0.0204931	4035/348/5376/3397/3956/2316	6
974	Stromal_cell	GO:0045926	negative regulation of growth	7/148	249/18723	0.00369798	0.0284773	0.0207048	3488/58189/5270/10370/5997/1026/4502	7
975	Stromal_cell	GO:0009791	post-embryonic development	4/148	80/18723	0.00372381	0.0284773	0.0207048	9314/581/84159/7422	4
976	Stromal_cell	GO:0048145	regulation of fibroblast proliferation	4/148	80/18723	0.00372381	0.0284773	0.0207048	581/1026/2335/5074	4
977	Stromal_cell	GO:0071229	cellular response to acid chemical	4/148	80/18723	0.00372381	0.0284773	0.0207048	1278/1291/1282/7422	4
978	Stromal_cell	GO:0030501	positive regulation of bone mineralization	3/148	40/18723	0.00386019	0.0290439	0.0211168	3491/116039/5764	3
979	Stromal_cell	GO:0060412	ventricular septum morphogenesis	3/148	40/18723	0.00386019	0.0290439	0.0211168	6659/10370/6926	3
980	Stromal_cell	GO:0019827	stem cell population maintenance	5/148	131/18723	0.0038675	0.0290439	0.0211168	6659/9314/6926/5764/23318	5
981	Stromal_cell	GO:0010642	negative regulation of platelet-derived growth factor receptor signaling pathway	2/148	12/18723	0.00388884	0.0290439	0.0211168	347/4035	2
982	Stromal_cell	GO:0038063	collagen-activated tyrosine kinase receptor signaling pathway	2/148	12/18723	0.00388884	0.0290439	0.0211168	1282/1284	2
983	Stromal_cell	GO:0045602	negative regulation of endothelial cell differentiation	2/148	12/18723	0.00388884	0.0290439	0.0211168	3397/7422	2
984	Stromal_cell	GO:0072376	protein activation cascade	2/148	12/18723	0.00388884	0.0290439	0.0211168	2192/2335	2
985	Stromal_cell	GO:0097201	negative regulation of transcription from RNA polymerase II promoter in response to stress	2/148	12/18723	0.00388884	0.0290439	0.0211168	10370/3725	2
986	Stromal_cell	GO:1903909	regulation of receptor clustering	2/148	12/18723	0.00388884	0.0290439	0.0211168	2934/5764	2
987	Stromal_cell	GO:0048144	fibroblast proliferation	4/148	81/18723	0.00389356	0.0290439	0.0211168	581/1026/2335/5074	4
988	Stromal_cell	GO:0009416	response to light stimulus	8/148	320/18723	0.00398367	0.0296432	0.0215525	7076/2353/5764/3398/1153/581/1026/5111	8
989	Stromal_cell	GO:0045667	regulation of osteoblast differentiation	5/148	132/18723	0.00399467	0.0296524	0.0215592	3488/10140/3491/10979/1655	5
990	Stromal_cell	GO:0009743	response to carbohydrate	7/148	253/18723	0.00403394	0.0298708	0.021718	1958/6659/4035/6678/3956/10628/1490	7
991	Stromal_cell	GO:0051216	cartilage development	6/148	190/18723	0.00404773	0.0299	0.0217393	4256/4060/7076/3491/116039/1490	6
992	Stromal_cell	GO:0001892	embryonic placenta development	4/148	82/18723	0.00406849	0.0299078	0.0217449	10370/3491/7026/3726	4
993	Stromal_cell	GO:0060395	SMAD protein signal transduction	4/148	82/18723	0.00406849	0.0299078	0.0217449	4035/10140/2353/3725	4
994	Stromal_cell	GO:0060612	adipose tissue development	3/148	41/18723	0.00414107	0.0303678	0.0220794	84159/140606/7314	3
995	Stromal_cell	GO:0098727	maintenance of cell number	5/148	134/18723	0.00425795	0.0311497	0.0226479	6659/9314/6926/5764/23318	5
996	Stromal_cell	GO:0045687	positive regulation of glial cell differentiation	3/148	42/18723	0.00443406	0.0323601	0.0235279	5270/5764/3398	3
997	Stromal_cell	GO:0003158	endothelium development	5/148	136/18723	0.0045334	0.0324324	0.0235804	3397/7026/5764/7422/9475	5
998	Stromal_cell	GO:0043624	cellular protein complex disassembly	5/148	136/18723	0.0045334	0.0324324	0.0235804	2934/10763/51474/3312/11034	5
999	Stromal_cell	GO:0045727	positive regulation of translation	5/148	136/18723	0.0045334	0.0324324	0.0235804	6659/10140/1153/65109/6191	5
1000	Stromal_cell	GO:0006983	ER overload response	2/148	13/18723	0.00457215	0.0324324	0.0235804	3309/1649	2
1001	Stromal_cell	GO:0014745	negative regulation of muscle adaptation	2/148	13/18723	0.00457215	0.0324324	0.0235804	3488/9314	2
1002	Stromal_cell	GO:0044794	positive regulation by host of viral process	2/148	13/18723	0.00457215	0.0324324	0.0235804	348/3312	2
1003	Stromal_cell	GO:0048711	positive regulation of astrocyte differentiation	2/148	13/18723	0.00457215	0.0324324	0.0235804	5270/3398	2
1004	Stromal_cell	GO:0060347	heart trabecula formation	2/148	13/18723	0.00457215	0.0324324	0.0235804	9510/2274	2
1005	Stromal_cell	GO:0071801	regulation of podosome assembly	2/148	13/18723	0.00457215	0.0324324	0.0235804	2934/6624	2
1006	Stromal_cell	GO:1900272	negative regulation of long-term synaptic potentiation	2/148	13/18723	0.00457215	0.0324324	0.0235804	348/5764	2
1007	Stromal_cell	GO:1902947	regulation of tau-protein kinase activity	2/148	13/18723	0.00457215	0.0324324	0.0235804	1958/3320	2
1008	Stromal_cell	GO:1904995	negative regulation of leukocyte adhesion to vascular endothelial cell	2/148	13/18723	0.00457215	0.0324324	0.0235804	6387/9314	2
1009	Stromal_cell	GO:0071277	cellular response to calcium ion	4/148	85/18723	0.00462498	0.0327307	0.0237973	2353/2354/3309/3726	4
1010	Stromal_cell	GO:0007266	Rho protein signal transduction	5/148	137/18723	0.00467577	0.0329365	0.023947	1281/1278/348/394/9475	5
1011	Stromal_cell	GO:0010977	negative regulation of neuron projection development	5/148	137/18723	0.00467577	0.0329365	0.023947	4035/348/5376/3956/2316	5
1012	Stromal_cell	GO:0022408	negative regulation of cell-cell adhesion	6/148	196/18723	0.00470591	0.0330721	0.0240456	6387/5270/9314/7422/5074/3659	6
1013	Stromal_cell	GO:0006509	membrane protein ectodomain proteolysis	3/148	43/18723	0.00473931	0.0331533	0.0241046	348/7076/7077	3
1014	Stromal_cell	GO:0060443	mammary gland morphogenesis	3/148	43/18723	0.00473931	0.0331533	0.0241046	3488/6926/581	3
1015	Stromal_cell	GO:0043410	positive regulation of MAPK cascade	10/148	480/18723	0.00489418	0.034158	0.0248351	3489/4035/348/1647/7077/10979/7422/1490/6647/9475	10
1016	Stromal_cell	GO:0043588	skin development	7/148	263/18723	0.00497518	0.0346437	0.0251882	1281/1278/1289/3488/10628/7538/9475	7
1017	Stromal_cell	GO:1901879	regulation of protein depolymerization	4/148	87/18723	0.00502314	0.0348976	0.0253728	2934/10763/51474/11034	4
1018	Stromal_cell	GO:0007292	female gamete generation	5/148	140/18723	0.00512198	0.035503	0.025813	9510/5997/5764/7314/23318	5
1019	Stromal_cell	GO:0008584	male gonad development	5/148	141/18723	0.00527719	0.0362043	0.0263229	10370/581/84159/2316/7314	5
1020	Stromal_cell	GO:0035296	regulation of tube diameter	5/148	141/18723	0.00527719	0.0362043	0.0263229	59/348/5997/6647/9475	5
1021	Stromal_cell	GO:0097746	blood vessel diameter maintenance	5/148	141/18723	0.00527719	0.0362043	0.0263229	59/348/5997/6647/9475	5
1022	Stromal_cell	GO:0045837	negative regulation of membrane potential	2/148	14/18723	0.00530663	0.0362043	0.0263229	5764/581	2
1023	Stromal_cell	GO:0045989	positive regulation of striated muscle contraction	2/148	14/18723	0.00530663	0.0362043	0.0263229	5997/1490	2
1024	Stromal_cell	GO:0050930	induction of positive chemotaxis	2/148	14/18723	0.00530663	0.0362043	0.0263229	6387/7422	2
1025	Stromal_cell	GO:1903894	regulation of IRE1-mediated unfolded protein response	2/148	14/18723	0.00530663	0.0362043	0.0263229	3309/581	2
1026	Stromal_cell	GO:0048538	thymus development	3/148	45/18723	0.00538716	0.0365893	0.0266028	10370/9935/6647	3
1027	Stromal_cell	GO:0085029	extracellular matrix assembly	3/148	45/18723	0.00538716	0.0365893	0.0266028	4629/1278/3912	3
1028	Stromal_cell	GO:0035150	regulation of tube size	5/148	142/18723	0.00543571	0.0366729	0.0266636	59/348/5997/6647/9475	5
1029	Stromal_cell	GO:0046546	development of primary male sexual characteristics	5/148	142/18723	0.00543571	0.0366729	0.0266636	10370/581/84159/2316/7314	5
1030	Stromal_cell	GO:2000045	regulation of G1/S transition of mitotic cell cycle	5/148	142/18723	0.00543571	0.0366729	0.0266636	6659/9510/9314/3398/1026	5
1031	Stromal_cell	GO:0060541	respiratory system development	6/148	203/18723	0.00556981	0.0374943	0.0272608	284217/3488/6678/5764/7422/1490	6
1032	Stromal_cell	GO:0030010	establishment of cell polarity	5/148	143/18723	0.00559757	0.0375978	0.0273361	2934/284217/6624/3320/9475	5
1033	Stromal_cell	GO:0034109	homotypic cell-cell adhesion	4/148	90/18723	0.00566248	0.0379499	0.027592	5270/3956/2335/2316	4
1034	Stromal_cell	GO:0043434	response to peptide hormone	9/148	414/18723	0.00571791	0.0382338	0.0277985	1958/3488/6387/7076/6678/3164/1490/7832/9475	9
1035	Stromal_cell	GO:0001974	blood vessel remodeling	3/148	46/18723	0.00573003	0.0382338	0.0277985	1471/581/2316	3
1036	Stromal_cell	GO:0007612	learning	5/148	144/18723	0.0057628	0.0382842	0.0278351	2353/5764/3725/5577/7832	5
1037	Stromal_cell	GO:0033135	regulation of peptidyl-serine phosphorylation	5/148	144/18723	0.0057628	0.0382842	0.0278351	1647/581/7422/3320/54541	5
1038	Stromal_cell	GO:0016032	viral process	9/148	415/18723	0.00580621	0.0384883	0.0279835	2934/348/3956/3725/3312/7538/1655/9475/5886	9
1039	Stromal_cell	GO:0051962	positive regulation of nervous system development	7/148	272/18723	0.0059559	0.0393481	0.0286086	4035/6387/5270/5764/3398/7422/2335	7
1040	Stromal_cell	GO:0014911	positive regulation of smooth muscle cell migration	3/148	47/18723	0.00608571	0.0393481	0.0286086	4035/3488/9510	3
1041	Stromal_cell	GO:0042311	vasodilation	3/148	47/18723	0.00608571	0.0393481	0.0286086	348/5997/6647	3
1042	Stromal_cell	GO:0043114	regulation of vascular permeability	3/148	47/18723	0.00608571	0.0393481	0.0286086	348/10979/7422	3
1043	Stromal_cell	GO:0045601	regulation of endothelial cell differentiation	3/148	47/18723	0.00608571	0.0393481	0.0286086	3397/7422/9475	3
1044	Stromal_cell	GO:0046677	response to antibiotic	3/148	47/18723	0.00608571	0.0393481	0.0286086	3309/6647/3320	3
1045	Stromal_cell	GO:0120163	negative regulation of cold-induced thermogenesis	3/148	47/18723	0.00608571	0.0393481	0.0286086	4857/3397/1649	3
1046	Stromal_cell	GO:0045475	locomotor rhythm	2/148	15/18723	0.00609144	0.0393481	0.0286086	1958/3398	2
1047	Stromal_cell	GO:0045986	negative regulation of smooth muscle contraction	2/148	15/18723	0.00609144	0.0393481	0.0286086	5997/6647	2
1048	Stromal_cell	GO:0060413	atrial septum morphogenesis	2/148	15/18723	0.00609144	0.0393481	0.0286086	6659/3491	2
1049	Stromal_cell	GO:0090594	inflammatory response to wounding	2/148	15/18723	0.00609144	0.0393481	0.0286086	7076/3162	2
1050	Stromal_cell	GO:1900153	positive regulation of nuclear-transcribed mRNA catabolic process, deadenylation-dependent decay	2/148	15/18723	0.00609144	0.0393481	0.0286086	10140/7538	2
1051	Stromal_cell	GO:1903312	negative regulation of mRNA metabolic process	4/148	92/18723	0.00611758	0.039433	0.0286704	10140/55603/1153/7538	4
1052	Stromal_cell	GO:0034329	cell junction assembly	9/148	420/18723	0.00626368	0.0402893	0.0292929	347/4035/10979/7422/2335/6624/667/87/9475	9
1053	Stromal_cell	GO:0001889	liver development	5/148	147/18723	0.00627913	0.0403032	0.0293031	10370/3162/5764/84159/5111	5
1054	Stromal_cell	GO:0090398	cellular senescence	4/148	93/18723	0.00635398	0.0406977	0.0295898	6926/3398/1026/5074	4
1055	Stromal_cell	GO:0072594	establishment of protein localization to organelle	9/148	422/18723	0.00645427	0.0409336	0.0297614	347/10628/3309/581/1026/3312/3320/2316/1649	9
1056	Stromal_cell	GO:0002686	negative regulation of leukocyte migration	3/148	48/18723	0.00645431	0.0409336	0.0297614	347/6387/3162	3
1057	Stromal_cell	GO:1902003	regulation of amyloid-beta formation	3/148	48/18723	0.00645431	0.0409336	0.0297614	348/10418/9475	3
1058	Stromal_cell	GO:1903053	regulation of extracellular matrix organization	3/148	48/18723	0.00645431	0.0409336	0.0297614	4035/1471/6624	3
1059	Stromal_cell	GO:0010212	response to ionizing radiation	5/148	148/18723	0.00645823	0.0409336	0.0297614	1958/1647/3309/581/1026	5
1060	Stromal_cell	GO:0050866	negative regulation of cell activation	6/148	210/18723	0.0065445	0.041394	0.0300961	348/5270/3162/3398/5074/3659	6
1061	Stromal_cell	GO:0000079	regulation of cyclin-dependent protein serine/threonine kinase activity	4/148	94/18723	0.00659638	0.041463	0.0301463	1647/7026/1026/900	4
1062	Stromal_cell	GO:0002042	cell migration involved in sprouting angiogenesis	4/148	94/18723	0.00659638	0.041463	0.0301463	3162/9314/3164/7422	4
1063	Stromal_cell	GO:0051702	biological process involved in interaction with symbiont	4/148	94/18723	0.00659638	0.041463	0.0301463	348/3725/2335/3312	4
1064	Stromal_cell	GO:1902105	regulation of leukocyte differentiation	7/148	279/18723	0.00681354	0.0416367	0.0302726	6659/2353/9935/3725/3398/6647/3659	7
1065	Stromal_cell	GO:0061008	hepaticobiliary system development	5/148	150/18723	0.00682715	0.0416367	0.0302726	10370/3162/5764/84159/5111	5
1066	Stromal_cell	GO:0009409	response to cold	3/148	49/18723	0.00683595	0.0416367	0.0302726	2353/1153/3320	3
1067	Stromal_cell	GO:0014075	response to amine	3/148	49/18723	0.00683595	0.0416367	0.0302726	5997/3164/6647	3
1068	Stromal_cell	GO:0030857	negative regulation of epithelial cell differentiation	3/148	49/18723	0.00683595	0.0416367	0.0302726	3397/6926/7422	3
1069	Stromal_cell	GO:0045778	positive regulation of ossification	3/148	49/18723	0.00683595	0.0416367	0.0302726	3491/116039/5764	3
1070	Stromal_cell	GO:0070169	positive regulation of biomineral tissue development	3/148	49/18723	0.00683595	0.0416367	0.0302726	3491/116039/5764	3
1071	Stromal_cell	GO:0072091	regulation of stem cell proliferation	3/148	49/18723	0.00683595	0.0416367	0.0302726	2192/6926/10979	3
1072	Stromal_cell	GO:1904707	positive regulation of vascular associated smooth muscle cell proliferation	3/148	49/18723	0.00683595	0.0416367	0.0302726	3488/9510/3725	3
1073	Stromal_cell	GO:1904752	regulation of vascular associated smooth muscle cell migration	3/148	49/18723	0.00683595	0.0416367	0.0302726	4035/3488/9510	3
1074	Stromal_cell	GO:0009749	response to glucose	6/148	212/18723	0.00684442	0.0416367	0.0302726	1958/6659/4035/3956/10628/1490	6
1075	Stromal_cell	GO:0042982	amyloid precursor protein metabolic process	4/148	95/18723	0.00684484	0.0416367	0.0302726	348/10418/5074/9475	4
1076	Stromal_cell	GO:0050808	synapse organization	9/148	426/18723	0.00684882	0.0416367	0.0302726	8404/348/6678/5764/1282/4628/3312/2316/87	9
1077	Stromal_cell	GO:0009299	mRNA transcription	2/148	16/18723	0.00692574	0.0416367	0.0302726	2316/1655	2
1078	Stromal_cell	GO:0030540	female genitalia development	2/148	16/18723	0.00692574	0.0416367	0.0302726	6926/581	2
1079	Stromal_cell	GO:0051014	actin filament severing	2/148	16/18723	0.00692574	0.0416367	0.0302726	2934/11034	2
1080	Stromal_cell	GO:0061684	chaperone-mediated autophagy	2/148	16/18723	0.00692574	0.0416367	0.0302726	3312/3320	2
1081	Stromal_cell	GO:0072109	glomerular mesangium development	2/148	16/18723	0.00692574	0.0416367	0.0302726	59/1958	2
1082	Stromal_cell	GO:1901163	regulation of trophoblast cell migration	2/148	16/18723	0.00692574	0.0416367	0.0302726	7076/7422	2
1083	Stromal_cell	GO:1902931	negative regulation of alcohol biosynthetic process	2/148	16/18723	0.00692574	0.0416367	0.0302726	348/6647	2
1084	Stromal_cell	GO:2001044	regulation of integrin-mediated signaling pathway	2/148	16/18723	0.00692574	0.0416367	0.0302726	7076/2316	2
1085	Stromal_cell	GO:2001267	regulation of cysteine-type endopeptidase activity involved in apoptotic signaling pathway	2/148	16/18723	0.00692574	0.0416367	0.0302726	2934/581	2
1086	Stromal_cell	GO:0030902	hindbrain development	5/148	151/18723	0.00701704	0.0419365	0.0304905	5270/9935/5764/3309/2316	5
1087	Stromal_cell	GO:0043535	regulation of blood vessel endothelial cell migration	5/148	151/18723	0.00701704	0.0419365	0.0304905	348/1647/3162/9314/7422	5
1088	Stromal_cell	GO:0048592	eye morphogenesis	5/148	151/18723	0.00701704	0.0419365	0.0304905	1289/10370/5764/581/7422	5
1089	Stromal_cell	GO:0043254	regulation of protein-containing complex assembly	9/148	428/18723	0.00705293	0.0420682	0.0305863	2934/348/10979/3309/581/7422/6624/3312/3320	9
1090	Stromal_cell	GO:0110151	positive regulation of biomineralization	3/148	50/18723	0.00723074	0.0429599	0.0312347	3491/116039/5764	3
1091	Stromal_cell	GO:1904738	vascular associated smooth muscle cell migration	3/148	50/18723	0.00723074	0.0429599	0.0312347	4035/3488/9510	3
1092	Stromal_cell	GO:0014909	smooth muscle cell migration	4/148	97/18723	0.00736017	0.0436435	0.0317316	4035/3488/9510/5327	4
1093	Stromal_cell	GO:0030856	regulation of epithelial cell differentiation	5/148	154/18723	0.00760882	0.04503	0.0327397	3397/6926/7422/7538/9475	5
1094	Stromal_cell	GO:1904029	regulation of cyclin-dependent protein kinase activity	4/148	98/18723	0.00762716	0.0450318	0.032741	1647/7026/1026/900	4
1095	Stromal_cell	GO:0045104	intermediate filament cytoskeleton organization	3/148	51/18723	0.00763879	0.0450318	0.032741	10763/667/6647	3
1096	Stromal_cell	GO:0002683	negative regulation of immune system process	9/148	434/18723	0.00769336	0.0452428	0.0328945	1281/347/710/6387/3162/9935/3398/5074/3659	9
1097	Stromal_cell	GO:0001829	trophectodermal cell differentiation	2/148	17/18723	0.00780871	0.0452428	0.0328945	10370/3726	2
1098	Stromal_cell	GO:0038065	collagen-activated signaling pathway	2/148	17/18723	0.00780871	0.0452428	0.0328945	1282/1284	2
1099	Stromal_cell	GO:0043117	positive regulation of vascular permeability	2/148	17/18723	0.00780871	0.0452428	0.0328945	348/7422	2
1100	Stromal_cell	GO:0055119	relaxation of cardiac muscle	2/148	17/18723	0.00780871	0.0452428	0.0328945	2934/5997	2
1101	Stromal_cell	GO:0061298	retina vasculature development in camera-type eye	2/148	17/18723	0.00780871	0.0452428	0.0328945	284217/1282	2
1102	Stromal_cell	GO:0061450	trophoblast cell migration	2/148	17/18723	0.00780871	0.0452428	0.0328945	7076/7422	2
1103	Stromal_cell	GO:1901550	regulation of endothelial cell development	2/148	17/18723	0.00780871	0.0452428	0.0328945	7422/9475	2
1104	Stromal_cell	GO:1903140	regulation of establishment of endothelial barrier	2/148	17/18723	0.00780871	0.0452428	0.0328945	7422/9475	2
1105	Stromal_cell	GO:0009746	response to hexose	6/148	219/18723	0.00797292	0.0461063	0.0335222	1958/6659/4035/3956/10628/1490	6
1106	Stromal_cell	GO:0009267	cellular response to starvation	5/148	156/18723	0.00802214	0.0462585	0.0336329	3725/3309/467/1026/3312	5
1107	Stromal_cell	GO:0034599	cellular response to oxidative stress	7/148	288/18723	0.00804732	0.0462585	0.0336329	2353/3162/9314/3725/6647/5074/5111	7
1108	Stromal_cell	GO:0045103	intermediate filament-based process	3/148	52/18723	0.00806019	0.0462585	0.0336329	10763/667/6647	3
1109	Stromal_cell	GO:0051496	positive regulation of stress fiber assembly	3/148	52/18723	0.00806019	0.0462585	0.0336329	10979/1490/9475	3
1110	Stromal_cell	GO:0002064	epithelial cell development	6/148	220/18723	0.00814443	0.0466538	0.0339203	59/1026/7422/6647/2316/9475	6
1111	Stromal_cell	GO:0019218	regulation of steroid metabolic process	4/148	100/18723	0.00818012	0.04677	0.0340048	1958/348/3490/6647	4
1112	Stromal_cell	GO:0001837	epithelial to mesenchymal transition	5/148	157/18723	0.00823455	0.0469926	0.0341667	6926/10979/2316/1655/9475	5
1113	Stromal_cell	GO:0050767	regulation of neurogenesis	8/148	364/18723	0.00846207	0.0481337	0.0349963	4035/6387/5270/3397/5764/3398/7422/2335	8
1114	Stromal_cell	GO:0048024	regulation of mRNA splicing, via spliceosome	4/148	101/18723	0.0084662	0.0481337	0.0349963	4857/1153/3312/1655	4
1115	Stromal_cell	GO:0001541	ovarian follicle development	3/148	53/18723	0.00849505	0.0482074	0.0350499	581/7422/6647	3
1116	Stromal_cell	GO:0030728	ovulation	2/148	18/18723	0.00873955	0.0485069	0.0352677	9510/5997	2
1117	Stromal_cell	GO:0036499	PERK-mediated unfolded protein response	2/148	18/18723	0.00873955	0.0485069	0.0352677	3309/1649	2
1118	Stromal_cell	GO:0043116	negative regulation of vascular permeability	2/148	18/18723	0.00873955	0.0485069	0.0352677	10979/7422	2
1119	Stromal_cell	GO:0051895	negative regulation of focal adhesion assembly	2/148	18/18723	0.00873955	0.0485069	0.0352677	347/4035	2
1120	Stromal_cell	GO:0060716	labyrinthine layer blood vessel development	2/148	18/18723	0.00873955	0.0485069	0.0352677	3491/3726	2
1121	Stromal_cell	GO:0060749	mammary gland alveolus development	2/148	18/18723	0.00873955	0.0485069	0.0352677	3398/7422	2
1122	Stromal_cell	GO:0061377	mammary gland lobule development	2/148	18/18723	0.00873955	0.0485069	0.0352677	3398/7422	2
1123	Stromal_cell	GO:0071800	podosome assembly	2/148	18/18723	0.00873955	0.0485069	0.0352677	2934/6624	2
1124	Stromal_cell	GO:0097709	connective tissue replacement	2/148	18/18723	0.00873955	0.0485069	0.0352677	7076/9475	2
1125	Stromal_cell	GO:0150118	negative regulation of cell-substrate junction organization	2/148	18/18723	0.00873955	0.0485069	0.0352677	347/4035	2
1126	Stromal_cell	GO:1900151	regulation of nuclear-transcribed mRNA catabolic process, deadenylation-dependent decay	2/148	18/18723	0.00873955	0.0485069	0.0352677	10140/7538	2
1127	Stromal_cell	GO:1903209	positive regulation of oxidative stress-induced cell death	2/148	18/18723	0.00873955	0.0485069	0.0352677	6647/5074	2
1128	Stromal_cell	GO:0014897	striated muscle hypertrophy	4/148	102/18723	0.00875876	0.0485248	0.0352807	3488/29995/5997/9475	4
1129	Stromal_cell	GO:0032984	protein-containing complex disassembly	6/148	224/18723	0.00885714	0.0489439	0.0355854	2934/10763/51474/3312/11034/54541	6
1130	Stromal_cell	GO:0001701	in utero embryonic development	8/148	367/18723	0.00886665	0.0489439	0.0355854	10370/3491/9314/7026/6926/7422/3726/5930	8
1131	Stromal_cell	GO:0030834	regulation of actin filament depolymerization	3/148	54/18723	0.00894345	0.049189	0.0357636	2934/51474/11034	3
1132	Stromal_cell	GO:2000179	positive regulation of neural precursor cell proliferation	3/148	54/18723	0.00894345	0.049189	0.0357636	10763/7422/2316	3
1133	Stromal_cell	GO:0003279	cardiac septum development	4/148	103/18723	0.00905785	0.0497281	0.0361555	6659/10370/3491/6926	4
1134	Unknown	GO:0002181	cytoplasmic translation	33/92	148/18723	6.6943e-47	1.1715e-43	1.0584e-43	6142/6175/6203/6161/6202/6130/6141/6136/9349/6193/6155/6189/6132/9045/6159/3921/6160/6187/6154/6191/4736/7311/6143/6188/6176/6227/8669/8666/8667/51389/3646/8531/1938	33
1135	Unknown	GO:0022613	ribonucleoprotein complex biogenesis	16/92	463/18723	8.49535e-10	7.43344e-07	6.7158e-07	6175/6202/6130/140801/6193/6155/9045/3921/6154/4736/6227/8669/4809/8666/8667/3646	16
1136	Unknown	GO:0042254	ribosome biogenesis	12/92	299/18723	2.56462e-08	1.49603e-05	1.3516e-05	6175/6202/6130/140801/6193/6155/9045/3921/6154/4736/6227/4809	12
1137	Unknown	GO:0042273	ribosomal large subunit biogenesis	7/92	72/18723	6.23326e-08	2.72705e-05	2.46378e-05	6175/6130/140801/9045/6154/4736/4809	7
1138	Unknown	GO:0045727	positive regulation of translation	8/92	136/18723	3.51187e-07	0.000122916	0.000111049	6203/6154/6191/7431/3646/8531/1153/1938	8
1139	Unknown	GO:0001732	formation of cytoplasmic translation initiation complex	4/92	16/18723	9.49611e-07	0.00027697	0.000250231	8669/8666/8667/3646	4
1140	Unknown	GO:0034250	positive regulation of cellular amide metabolic process	8/92	162/18723	1.32768e-06	0.000296052	0.00026747	6203/6154/6191/7431/3646/8531/1153/1938	8
1141	Unknown	GO:0022618	ribonucleoprotein complex assembly	9/92	220/18723	1.35338e-06	0.000296052	0.00026747	6175/140801/6193/3921/8669/4809/8666/8667/3646	9
1142	Unknown	GO:0071826	ribonucleoprotein complex subunit organization	9/92	227/18723	1.75358e-06	0.000325158	0.000293767	6175/140801/6193/3921/8669/4809/8666/8667/3646	9
1143	Unknown	GO:0006413	translational initiation	7/92	118/18723	1.85805e-06	0.000325158	0.000293767	6193/6189/6188/8669/8666/8667/3646	7
1144	Unknown	GO:0006364	rRNA processing	8/92	225/18723	1.50235e-05	0.0023901	0.00215936	6202/6130/6155/9045/6154/4736/6227/4809	8
1145	Unknown	GO:0016072	rRNA metabolic process	8/92	236/18723	2.11891e-05	0.00301485	0.0027238	6202/6130/6155/9045/6154/4736/6227/4809	8
1146	Unknown	GO:0002183	cytoplasmic translational initiation	4/92	34/18723	2.26142e-05	0.00301485	0.0027238	8669/8666/8667/3646	4
1147	Unknown	GO:0034470	ncRNA processing	10/92	395/18723	2.41188e-05	0.00301485	0.0027238	6202/6130/6155/9045/6154/4736/6227/4809/51637/54487	10
1148	Unknown	GO:0042274	ribosomal small subunit biogenesis	5/92	73/18723	2.96232e-05	0.00345604	0.00312239	6202/6193/3921/6227/4809	5
1149	Unknown	GO:0006417	regulation of translation	10/92	468/18723	9.99059e-05	0.0109272	0.00987228	6203/6154/6191/6188/8667/7431/3646/8531/1153/1938	10
1150	Unknown	GO:0007566	embryo implantation	4/92	53/18723	0.000132968	0.0130077	0.0117519	6159/3490/6647/7076	4
1151	Unknown	GO:0034660	ncRNA metabolic process	10/92	485/18723	0.000133793	0.0130077	0.0117519	6202/6130/6155/9045/6154/4736/6227/4809/51637/54487	10
1152	Unknown	GO:0051043	regulation of membrane protein ectodomain proteolysis	3/92	24/18723	0.000215631	0.0198608	0.0179434	7077/348/7076	3
1153	Unknown	GO:0042255	ribosome assembly	4/92	61/18723	0.000229973	0.0201226	0.01818	6175/140801/6193/3921	4
1154	Unknown	GO:0000470	maturation of LSU-rRNA	3/92	28/18723	0.000344087	0.0286739	0.0259057	6130/4736/4809	3
1155	Theca_cell	GO:0061041	regulation of wound healing	9/150	134/18723	1.33093e-06	0.00398746	0.00325867	2152/2247/348/10979/6558/5270/3156/5327/6431	9
1156	Theca_cell	GO:1903034	regulation of response to wounding	9/150	167/18723	8.15618e-06	0.00790535	0.00646049	2152/2247/348/10979/6558/5270/3156/5327/6431	9
1157	Theca_cell	GO:0042632	cholesterol homeostasis	7/150	96/18723	1.20921e-05	0.00790535	0.00646049	348/3949/3638/23411/3156/29116/335	7
1158	Theca_cell	GO:0055092	sterol homeostasis	7/150	97/18723	1.29459e-05	0.00790535	0.00646049	348/3949/3638/23411/3156/29116/335	7
1159	Theca_cell	GO:0051235	maintenance of location	12/150	327/18723	1.31932e-05	0.00790535	0.00646049	3309/2247/348/7184/123/3638/8204/23411/10210/3627/1649/335	12
1160	Theca_cell	GO:0061045	negative regulation of wound healing	6/150	78/18723	3.82101e-05	0.0190796	0.0155924	2247/348/6558/5270/3156/5327	6
1161	Theca_cell	GO:0045445	myoblast differentiation	6/150	84/18723	5.81332e-05	0.024881	0.0203335	6926/3956/3475/3156/3627/1649	6
1162	Theca_cell	GO:0048008	platelet-derived growth factor receptor signaling pathway	5/150	56/18723	8.48557e-05	0.030791	0.0251633	2152/7763/7422/64651/5327	5
1163	Theca_cell	GO:0022613	ribonucleoprotein complex biogenesis	13/150	463/18723	9.24962e-05	0.030791	0.0251633	55299/26747/9221/51575/8669/51602/1983/84365/23160/10528/6431/9188/8661	13
1164	Theca_cell	GO:1903035	negative regulation of response to wounding	6/150	94/18723	0.00010905	0.0323453	0.0264336	2247/348/6558/5270/3156/5327	6
1165	Theca_cell	GO:0008203	cholesterol metabolic process	7/150	137/18723	0.000118758	0.0323453	0.0264336	1583/348/3949/3638/3069/3156/335	7
1166	Theca_cell	GO:0046165	alcohol biosynthetic process	7/150	140/18723	0.000135934	0.0329796	0.0269519	9563/51477/2247/348/3638/3156/335	7
1167	Theca_cell	GO:0019218	regulation of steroid metabolic process	6/150	100/18723	0.000153497	0.0329796	0.0269519	9563/348/3949/3638/23411/335	6
1168	Theca_cell	GO:0042060	wound healing	12/150	422/18723	0.00015411	0.0329796	0.0269519	2152/2247/348/10979/6558/5290/5270/3156/7422/5327/6431/221037	12
1169	Theca_cell	GO:0001935	endothelial cell proliferation	8/150	193/18723	0.000166538	0.0332632	0.0271837	2152/2247/348/7026/23411/7422/93974/335	8
1170	Theca_cell	GO:1902652	secondary alcohol metabolic process	7/150	147/18723	0.00018393	0.0338479	0.0276615	1583/348/3949/3638/3069/3156/335	7
1171	Theca_cell	GO:0034384	high-density lipoprotein particle clearance	3/150	15/18723	0.000213683	0.0338479	0.0276615	348/3949/335	3
1172	Theca_cell	GO:0036124	histone H3-K9 trimethylation	3/150	15/18723	0.000213683	0.0338479	0.0276615	23411/5926/4000	3
1173	Theca_cell	GO:0034976	response to endoplasmic reticulum stress	9/150	256/18723	0.000225572	0.0338479	0.0276615	3309/7873/9709/7184/4121/488/23411/9601/1649	9
1174	Theca_cell	GO:0016125	sterol metabolic process	7/150	152/18723	0.000225954	0.0338479	0.0276615	1583/348/3949/3638/3069/3156/335	7
1175	Theca_cell	GO:0001732	formation of cytoplasmic translation initiation complex	3/150	16/18723	0.000261452	0.0357443	0.0292113	8669/1983/8661	3
1176	Theca_cell	GO:0046660	female sex differentiation	6/150	114/18723	0.00031333	0.0357443	0.0292113	3309/6926/7026/8204/23411/7422	6
1177	Theca_cell	GO:0042176	regulation of protein catabolic process	11/150	391/18723	0.00031907	0.0357443	0.0292113	9709/1601/348/3949/7077/5270/3156/29116/23429/93974/1452	11
1178	Theca_cell	GO:0051651	maintenance of location in cell	8/150	214/18723	0.000335406	0.0357443	0.0292113	3309/2247/348/7184/3638/10210/3627/1649	8
1179	Theca_cell	GO:0055090	acylglycerol homeostasis	4/150	42/18723	0.000349598	0.0357443	0.0292113	348/23411/3156/335	4
1180	Theca_cell	GO:0070328	triglyceride homeostasis	4/150	42/18723	0.000349598	0.0357443	0.0292113	348/23411/3156/335	4
1181	Theca_cell	GO:0009612	response to mechanical stimulus	8/150	216/18723	0.000356954	0.0357443	0.0292113	5723/5290/54532/1647/5270/7832/3627/3659	8
1182	Theca_cell	GO:0007548	sex differentiation	9/150	276/18723	0.000391945	0.0357443	0.0292113	3309/6926/2627/4678/7026/8204/23411/7422/5926	9
1183	Theca_cell	GO:0055088	lipid homeostasis	7/150	167/18723	0.000400357	0.0357443	0.0292113	348/3949/3638/23411/3156/29116/335	7
1184	Theca_cell	GO:0060537	muscle tissue development	11/150	403/18723	0.000411799	0.0357443	0.0292113	7135/6926/2627/2247/7026/7763/23764/7832/3156/7422/4000	11
1185	Theca_cell	GO:0071901	negative regulation of protein serine/threonine kinase activity	6/150	120/18723	0.000412636	0.0357443	0.0292113	348/7026/5577/1647/23411/3156	6
1186	Theca_cell	GO:0008406	gonad development	8/150	221/18723	0.000415797	0.0357443	0.0292113	3309/2627/4678/7026/8204/23411/7422/5926	8
1187	Theca_cell	GO:0045765	regulation of angiogenesis	10/150	342/18723	0.000443128	0.0357443	0.0292113	2152/7058/2627/2247/6558/1647/23411/1284/7422/3627	10
1188	Theca_cell	GO:0031667	response to nutrient levels	12/150	474/18723	0.000443478	0.0357443	0.0292113	5723/2181/3309/6566/348/114789/3949/23411/3156/3627/1649/335	12
1189	Theca_cell	GO:0097501	stress response to metal ion	3/150	19/18723	0.000444499	0.0357443	0.0292113	3309/4502/7779	3
1190	Theca_cell	GO:0035987	endodermal cell differentiation	4/150	45/18723	0.000456785	0.0357443	0.0292113	2627/1284/9646/1303	4
1191	Theca_cell	GO:0046890	regulation of lipid biosynthetic process	7/150	171/18723	0.000461529	0.0357443	0.0292113	2181/9563/348/3949/3638/23411/335	7
1192	Theca_cell	GO:0006364	rRNA processing	8/150	225/18723	0.000468354	0.0357443	0.0292113	55299/9221/51575/51602/84365/23160/10528/9188	8
1193	Theca_cell	GO:0006694	steroid biosynthetic process	7/150	173/18723	0.000494794	0.0357443	0.0292113	1583/9563/348/3638/23411/3156/335	7
1194	Theca_cell	GO:0045137	development of primary sexual characteristics	8/150	227/18723	0.000496586	0.0357443	0.0292113	3309/2627/4678/7026/8204/23411/7422/5926	8
1195	Theca_cell	GO:0006984	ER-nucleus signaling pathway	4/150	46/18723	0.000497195	0.0357443	0.0292113	3309/3638/488/1649	4
1196	Theca_cell	GO:1901342	regulation of vasculature development	10/150	348/18723	0.000507464	0.0357443	0.0292113	2152/7058/2627/2247/6558/1647/23411/1284/7422/3627	10
1197	Theca_cell	GO:1905897	regulation of response to endoplasmic reticulum stress	5/150	82/18723	0.000513019	0.0357443	0.0292113	3309/7873/9709/23411/1649	5
1198	Theca_cell	GO:0006066	alcohol metabolic process	10/150	353/18723	0.000566836	0.0385964	0.0315421	1583/9563/51477/2247/348/3949/3638/3069/3156/335	10
1199	Theca_cell	GO:0097006	regulation of plasma lipoprotein particle levels	5/150	85/18723	0.000605006	0.0386424	0.0315798	2181/348/3949/29116/335	5
1200	Theca_cell	GO:0034101	erythrocyte homeostasis	6/150	129/18723	0.000605868	0.0386424	0.0315798	7422/5052/5926/93974/292/9636	6
1201	Theca_cell	GO:0001936	regulation of endothelial cell proliferation	7/150	179/18723	0.000606207	0.0386424	0.0315798	2152/2247/348/7026/23411/7422/93974	7
1202	Theca_cell	GO:0016072	rRNA metabolic process	8/150	236/18723	0.000641237	0.039236	0.0320648	55299/9221/51575/51602/84365/23160/10528/9188	8
1203	Theca_cell	GO:0071900	regulation of protein serine/threonine kinase activity	10/150	359/18723	0.000645573	0.039236	0.0320648	2247/348/10979/7026/5577/1647/23411/57018/3156/7422	10
1204	Theca_cell	GO:1901617	organic hydroxy compound biosynthetic process	8/150	237/18723	0.000659214	0.039236	0.0320648	9563/51477/2247/348/3638/23411/3156/335	8
1205	Theca_cell	GO:0019915	lipid storage	5/150	87/18723	0.000672856	0.039236	0.0320648	348/123/8204/23411/335	5
1206	Theca_cell	GO:0018023	peptidyl-lysine trimethylation	4/150	50/18723	0.000684502	0.039236	0.0320648	23411/9646/5926/4000	4
1207	Theca_cell	GO:0008211	glucocorticoid metabolic process	3/150	22/18723	0.000694095	0.039236	0.0320648	1583/9563/335	3
1208	Theca_cell	GO:0001701	in utero embryonic development	10/150	367/18723	0.000764433	0.0422187	0.0345024	5723/6926/2627/7779/4678/7026/7763/23764/7422/9646	10
1209	Theca_cell	GO:0045662	negative regulation of myoblast differentiation	3/150	23/18723	0.00079354	0.0422187	0.0345024	6926/3627/1649	3
1210	Theca_cell	GO:0071514	genetic imprinting	3/150	23/18723	0.00079354	0.0422187	0.0345024	5290/9646/5926	3
1211	Theca_cell	GO:0050673	epithelial cell proliferation	11/150	437/18723	0.000805179	0.0422187	0.0345024	116039/2152/2247/4609/348/7026/23411/7422/6431/93974/335	11
1212	Theca_cell	GO:0006986	response to unfolded protein	6/150	137/18723	0.000830835	0.0422187	0.0345024	3309/7873/9709/3329/1649/10808	6
1213	Theca_cell	GO:0045862	positive regulation of proteolysis	10/150	372/18723	0.00084749	0.0422187	0.0345024	2152/9709/1601/4609/348/3329/23411/55122/93974/1452	10
1214	Theca_cell	GO:0034381	plasma lipoprotein particle clearance	4/150	53/18723	0.000854321	0.0422187	0.0345024	348/3949/29116/335	4
1215	Theca_cell	GO:1903312	negative regulation of mRNA metabolic process	5/150	92/18723	0.00086734	0.0422187	0.0345024	55603/10949/10492/6431/9646	5
1216	Theca_cell	GO:0036003	positive regulation of transcription from RNA polymerase II promoter in response to stress	3/150	24/18723	0.0009016	0.0422187	0.0345024	3309/7422/1649	3
1217	Theca_cell	GO:0090343	positive regulation of cell aging	3/150	24/18723	0.0009016	0.0422187	0.0345024	384/23411/4000	3
1218	Theca_cell	GO:0001706	endoderm formation	4/150	54/18723	0.000916973	0.0422187	0.0345024	2627/1284/9646/1303	4
1219	Theca_cell	GO:0014888	striated muscle adaptation	4/150	54/18723	0.000916973	0.0422187	0.0345024	7135/2627/488/4000	4
1220	Theca_cell	GO:0015748	organophosphate ester transport	6/150	140/18723	0.00093005	0.0422187	0.0345024	84275/348/114789/3949/292/335	6
1221	Theca_cell	GO:0008585	female gonad development	5/150	95/18723	0.0010025	0.0443201	0.0362197	3309/7026/8204/23411/7422	5
1222	Theca_cell	GO:0050678	regulation of epithelial cell proliferation	10/150	381/18723	0.00101569	0.0443201	0.0362197	116039/2152/2247/4609/348/7026/23411/7422/6431/93974	10
1223	Theca_cell	GO:0001823	mesonephros development	5/150	96/18723	0.00105085	0.0443201	0.0362197	116039/384/2247/4609/7422	5
1224	Theca_cell	GO:0045599	negative regulation of fat cell differentiation	4/150	56/18723	0.00105186	0.0443201	0.0362197	10979/3638/23411/1649	4
1225	Theca_cell	GO:1903362	regulation of cellular protein catabolic process	8/150	255/18723	0.00105878	0.0443201	0.0362197	9709/1601/348/3949/29116/23429/93974/1452	8
1226	Theca_cell	GO:0014706	striated muscle tissue development	10/150	384/18723	0.00107749	0.0443201	0.0362197	7135/6926/2627/2247/7026/23764/7832/3156/7422/4000	10
1227	Theca_cell	GO:0008202	steroid metabolic process	9/150	319/18723	0.00109935	0.0443201	0.0362197	1583/9563/348/3949/3638/3069/23411/3156/335	9
1228	Theca_cell	GO:0009895	negative regulation of catabolic process	9/150	320/18723	0.00112358	0.0443201	0.0362197	55603/5290/7077/5270/10949/3156/23429/10492/1982	9
1229	Theca_cell	GO:0006695	cholesterol biosynthetic process	4/150	57/18723	0.00112428	0.0443201	0.0362197	348/3638/3156/335	4
1230	Theca_cell	GO:1902653	secondary alcohol biosynthetic process	4/150	57/18723	0.00112428	0.0443201	0.0362197	348/3638/3156/335	4
1231	Theca_cell	GO:0010875	positive regulation of cholesterol efflux	3/150	26/18723	0.00114468	0.0445386	0.0363983	348/23411/335	3
1232	Theca_cell	GO:0032481	positive regulation of type I interferon production	4/150	58/18723	0.00120011	0.0460966	0.0376715	3329/3659/10146/9636	4
1233	Theca_cell	GO:0009410	response to xenobiotic stimulus	11/150	462/18723	0.00126149	0.0466678	0.0381383	3309/2627/3956/4609/123/1848/2947/7077/3329/7372/335	11
1234	Theca_cell	GO:0006641	triglyceride metabolic process	5/150	100/18723	0.00126171	0.0466678	0.0381383	348/3949/3638/23411/335	5
1235	Theca_cell	GO:0046545	development of primary female sexual characteristics	5/150	100/18723	0.00126171	0.0466678	0.0381383	3309/7026/8204/23411/7422	5
1236	Theca_cell	GO:0034377	plasma lipoprotein particle assembly	3/150	27/18723	0.00128025	0.0467759	0.0382267	2181/348/335	3
1237	Theca_cell	GO:0034470	ncRNA processing	10/150	395/18723	0.00133105	0.048046	0.0392647	55299/9221/51575/51602/84365/23160/285381/6741/10528/9188	10
1238	Smooth_muscle_cell	GO:0042060	wound healing	18/152	422/18723	1.01518e-08	2.65673e-05	2.05708e-05	5159/4162/58189/6385/7076/348/6678/5592/4638/710/196527/10979/5054/7980/7422/2335/10627/221037	18
1239	Smooth_muscle_cell	GO:0048659	smooth muscle cell proliferation	12/152	184/18723	3.48349e-08	3.42891e-05	2.65497e-05	5159/4856/1264/348/5592/9510/7434/9314/3488/3486/4969/3725	12
1240	Smooth_muscle_cell	GO:0052547	regulation of peptidase activity	18/152	461/18723	3.93073e-08	3.42891e-05	2.65497e-05	4803/58189/7076/2/4609/10395/1410/710/51232/5054/9314/7078/7980/7422/1471/2934/2335/9475	18
1241	Smooth_muscle_cell	GO:0052548	regulation of endopeptidase activity	17/152	432/18723	8.60455e-08	5.62953e-05	4.35888e-05	4803/58189/7076/2/4609/10395/1410/710/51232/5054/9314/7078/7980/7422/1471/2934/9475	17
1242	Smooth_muscle_cell	GO:0010951	negative regulation of endopeptidase activity	13/152	252/18723	1.45675e-07	7.28469e-05	5.64046e-05	4803/58189/7076/2/1410/710/51232/5054/9314/7078/7980/7422/1471	13
1243	Smooth_muscle_cell	GO:0048662	negative regulation of smooth muscle cell proliferation	8/152	75/18723	1.67016e-07	7.28469e-05	5.64046e-05	1264/348/5592/7434/9314/3488/3486/4969	8
1244	Smooth_muscle_cell	GO:0010466	negative regulation of peptidase activity	13/152	262/18723	2.28173e-07	8.35803e-05	6.47154e-05	4803/58189/7076/2/1410/710/51232/5054/9314/7078/7980/7422/1471	13
1245	Smooth_muscle_cell	GO:0048660	regulation of smooth muscle cell proliferation	11/152	180/18723	2.555e-07	8.35803e-05	6.47154e-05	5159/1264/348/5592/9510/7434/9314/3488/3486/4969/3725	11
1246	Smooth_muscle_cell	GO:0051271	negative regulation of cellular component movement	15/152	367/18723	3.19963e-07	8.64256e-05	6.69185e-05	4856/6237/7076/348/87/5592/10395/5054/9314/3488/3486/7026/1647/25932/5764	15
1247	Smooth_muscle_cell	GO:0001667	ameboidal-type cell migration	17/152	475/18723	3.30247e-07	8.64256e-05	6.69185e-05	4856/6237/6385/7076/9124/348/6678/9314/7763/7026/1647/7422/1969/84159/2335/9475/5764	17
1248	Smooth_muscle_cell	GO:0016525	negative regulation of angiogenesis	10/152	149/18723	3.84514e-07	9.14794e-05	7.08315e-05	6678/9510/1284/5054/9314/1647/1969/9475/10365/5764	10
1249	Smooth_muscle_cell	GO:2000181	negative regulation of blood vessel morphogenesis	10/152	151/18723	4.35143e-07	9.3121e-05	7.21026e-05	6678/9510/1284/5054/9314/1647/1969/9475/10365/5764	10
1250	Smooth_muscle_cell	GO:1901343	negative regulation of vasculature development	10/152	152/18723	4.6258e-07	9.3121e-05	7.21026e-05	6678/9510/1284/5054/9314/1647/1969/9475/10365/5764	10
1251	Smooth_muscle_cell	GO:0030336	negative regulation of cell migration	14/152	344/18723	8.49077e-07	0.000144629	0.000111984	4856/6237/7076/348/5592/10395/5054/9314/3488/3486/7026/1647/25932/5764	14
1252	Smooth_muscle_cell	GO:0003012	muscle system process	16/152	452/18723	8.65646e-07	0.000144629	0.000111984	7169/59/4629/1264/6525/1674/5592/4638/1410/4000/9314/3488/6647/4637/2934/9475	16
1253	Smooth_muscle_cell	GO:0033002	muscle cell proliferation	12/152	248/18723	8.8424e-07	0.000144629	0.000111984	5159/4856/1264/348/5592/9510/7434/9314/3488/3486/4969/3725	12
1254	Smooth_muscle_cell	GO:0045861	negative regulation of proteolysis	14/152	351/18723	1.07816e-06	0.000159763	0.000123703	4803/58189/7076/2/1410/710/51232/5054/9314/7078/7980/7422/1471/4130	14
1255	Smooth_muscle_cell	GO:1903034	regulation of response to wounding	10/152	167/18723	1.09887e-06	0.000159763	0.000123703	58189/348/5592/4638/710/196527/10979/5054/9314/5764	10
1256	Smooth_muscle_cell	GO:2000146	negative regulation of cell motility	14/152	359/18723	1.40658e-06	0.000193738	0.000150009	4856/6237/7076/348/5592/10395/5054/9314/3488/3486/7026/1647/25932/5764	14
1257	Smooth_muscle_cell	GO:0031589	cell-substrate adhesion	14/152	363/18723	1.60222e-06	0.00020965	0.00016233	6237/6385/1842/87/3672/10395/3956/10979/5054/7422/3912/2335/9475/5764	14
1258	Smooth_muscle_cell	GO:0044706	multi-multicellular organism process	11/152	220/18723	1.86534e-06	0.000231902	0.000179559	3490/7076/23764/7372/2354/3488/7026/7422/6647/2353/5764	11
1259	Smooth_muscle_cell	GO:0010810	regulation of cell-substrate adhesion	11/152	221/18723	1.9495e-06	0.000231902	0.000179559	6237/6385/1842/10395/3956/10979/5054/7422/2335/9475/5764	11
1260	Smooth_muscle_cell	GO:0051346	negative regulation of hydrolase activity	14/152	379/18723	2.65128e-06	0.00030167	0.00023358	4803/58189/7076/2/1410/710/51232/5054/9314/7078/7980/7422/1471/9475	14
1261	Smooth_muscle_cell	GO:0006939	smooth muscle contraction	8/152	110/18723	3.19262e-06	0.000327355	0.000253468	59/4629/1264/6525/5592/4638/6647/9475	8
1262	Smooth_muscle_cell	GO:0014812	muscle cell migration	8/152	110/18723	3.19262e-06	0.000327355	0.000253468	5159/4856/5592/9510/5054/3488/3486/10276	8
1263	Smooth_muscle_cell	GO:0007160	cell-matrix adhesion	11/152	233/18723	3.25228e-06	0.000327355	0.000253468	6237/6385/1842/87/3672/10395/10979/5054/7422/2335/9475	11
1264	Smooth_muscle_cell	GO:0040013	negative regulation of locomotion	14/152	391/18723	3.80259e-06	0.000368555	0.000285368	4856/6237/7076/348/5592/10395/5054/9314/3488/3486/7026/1647/25932/5764	14
1265	Smooth_muscle_cell	GO:0007565	female pregnancy	10/152	193/18723	4.05262e-06	0.000368555	0.000285368	3490/7076/7372/2354/3488/7026/7422/6647/2353/5764	10
1266	Smooth_muscle_cell	GO:0007568	aging	13/152	339/18723	4.0841e-06	0.000368555	0.000285368	5159/7076/5745/1410/710/4000/1284/5054/3488/5074/6647/3725/2353	13
1267	Smooth_muscle_cell	GO:0006936	muscle contraction	13/152	347/18723	5.26056e-06	0.000454168	0.000351658	7169/59/4629/1264/6525/1674/5592/4638/1410/6647/4637/2934/9475	13
1268	Smooth_muscle_cell	GO:0060537	muscle tissue development	14/152	403/18723	5.37991e-06	0.000454168	0.000351658	5159/4629/4638/23764/467/4000/7763/7832/3488/7026/7422/1655/4637/2353	14
1269	Smooth_muscle_cell	GO:0001503	ossification	14/152	408/18723	6.19298e-06	0.00050647	0.000392154	4256/5745/54829/6678/196527/1278/9260/116039/51232/10979/3488/1969/1655/5764	14
1270	Smooth_muscle_cell	GO:0030198	extracellular matrix organization	12/152	301/18723	6.5657e-06	0.000507709	0.000393113	9507/83716/4629/1842/9510/4239/1282/1278/1284/1471/3912/7373	12
1271	Smooth_muscle_cell	GO:0007178	transmembrane receptor protein serine/threonine kinase signaling pathway	13/152	355/18723	6.72756e-06	0.000507709	0.000393113	4856/11030/54829/7041/1278/51232/10979/56937/1655/3725/3280/2353/7431	13
1272	Smooth_muscle_cell	GO:0043062	extracellular structure organization	12/152	302/18723	6.79014e-06	0.000507709	0.000393113	9507/83716/4629/1842/9510/4239/1282/1278/1284/1471/3912/7373	12
1273	Smooth_muscle_cell	GO:0045229	external encapsulating structure organization	12/152	304/18723	7.25934e-06	0.000527714	0.000408603	9507/83716/4629/1842/9510/4239/1282/1278/1284/1471/3912/7373	12
1274	Smooth_muscle_cell	GO:0090130	tissue migration	13/152	365/18723	9.06216e-06	0.000640964	0.000496292	59/4856/6237/348/6678/72/9314/7026/1647/7422/1969/9475/5764	13
1275	Smooth_muscle_cell	GO:0007044	cell-substrate junction assembly	7/152	95/18723	1.23037e-05	0.000847337	0.000656084	6385/87/10395/10979/7422/2335/9475	7
1276	Smooth_muscle_cell	GO:0043010	camera-type eye development	12/152	322/18723	1.29388e-05	0.000858834	0.000664986	5159/2195/1410/6604/1282/116039/9314/7422/1969/25932/7431/5764	12
1277	Smooth_muscle_cell	GO:0050673	epithelial cell proliferation	14/152	437/18723	1.34437e-05	0.000858834	0.000664986	58189/4856/348/6678/4609/116039/3488/7026/7422/1969/3912/7538/3280/5764	14
1278	Smooth_muscle_cell	GO:0061041	regulation of wound healing	8/152	134/18723	1.37827e-05	0.000858834	0.000664986	58189/348/5592/4638/710/196527/10979/5054	8
1279	Smooth_muscle_cell	GO:0000302	response to reactive oxygen species	10/152	222/18723	1.38814e-05	0.000858834	0.000664986	5159/348/1410/9314/5074/6647/3725/10276/2353/10365	10
1280	Smooth_muscle_cell	GO:0014909	smooth muscle cell migration	7/152	97/18723	1.41115e-05	0.000858834	0.000664986	5159/4856/5592/9510/5054/3488/3486	7
1281	Smooth_muscle_cell	GO:0007517	muscle organ development	12/152	327/18723	1.50847e-05	0.000897198	0.000694691	6876/6525/4638/23764/1410/467/7832/7026/1655/4637/84159/2353	12
1282	Smooth_muscle_cell	GO:0043542	endothelial cell migration	11/152	279/18723	1.78671e-05	0.00103907	0.000804543	4856/6237/348/6678/9314/7026/1647/7422/1969/9475/5764	11
1283	Smooth_muscle_cell	GO:0150115	cell-substrate junction organization	7/152	101/18723	1.83897e-05	0.00104621	0.000810071	6385/87/10395/10979/7422/2335/9475	7
1284	Smooth_muscle_cell	GO:0010594	regulation of endothelial cell migration	10/152	232/18723	2.03112e-05	0.00113094	0.000875677	6237/348/6678/9314/7026/1647/7422/1969/9475/5764	10
1285	Smooth_muscle_cell	GO:0045765	regulation of angiogenesis	12/152	342/18723	2.34995e-05	0.00128121	0.000992028	6237/6678/9510/1284/5054/9314/1647/7422/1969/9475/10365/5764	12
1286	Smooth_muscle_cell	GO:0042542	response to hydrogen peroxide	8/152	146/18723	2.56747e-05	0.00137124	0.00106174	5159/1410/9314/5074/6647/3725/10276/10365	8
1287	Smooth_muscle_cell	GO:0060485	mesenchyme development	11/152	291/18723	2.63513e-05	0.00137923	0.00106792	5159/59/7041/4609/72/10979/1655/2335/3280/9475/9221	11
1288	Smooth_muscle_cell	GO:0060324	face development	5/152	44/18723	2.77745e-05	0.00140254	0.00108597	83716/6237/7763/64651/84159	5
1289	Smooth_muscle_cell	GO:1901342	regulation of vasculature development	12/152	348/18723	2.78685e-05	0.00140254	0.00108597	6237/6678/9510/1284/5054/9314/1647/7422/1969/9475/10365/5764	12
1290	Smooth_muscle_cell	GO:0010761	fibroblast migration	5/152	47/18723	3.84695e-05	0.00186435	0.00144354	4856/6385/9124/7763/84159	5
1291	Smooth_muscle_cell	GO:0042311	vasodilation	5/152	47/18723	3.84695e-05	0.00186435	0.00144354	348/5592/3672/6647/10365	5
1292	Smooth_muscle_cell	GO:0001654	eye development	12/152	371/18723	5.18378e-05	0.00246654	0.00190982	5159/2195/1410/6604/1282/116039/9314/7422/1969/25932/7431/5764	12
1293	Smooth_muscle_cell	GO:0030282	bone mineralization	7/152	119/18723	5.30374e-05	0.00247855	0.00191911	4256/5745/54829/196527/1278/116039/5764	7
1294	Smooth_muscle_cell	GO:0150063	visual system development	12/152	375/18723	5.74566e-05	0.00263796	0.00204255	5159/2195/1410/6604/1282/116039/9314/7422/1969/25932/7431/5764	12
1295	Smooth_muscle_cell	GO:0007263	nitric oxide mediated signal transduction	4/152	27/18723	6.33561e-05	0.00285867	0.00221344	2983/348/23564/7422	4
1296	Smooth_muscle_cell	GO:0010811	positive regulation of cell-substrate adhesion	7/152	123/18723	6.54564e-05	0.00290338	0.00224806	6237/6385/1842/10979/7422/2335/5764	7
1297	Smooth_muscle_cell	GO:0048880	sensory system development	12/152	381/18723	6.68713e-05	0.0029167	0.00225837	5159/2195/1410/6604/1282/116039/9314/7422/1969/25932/7431/5764	12
1298	Smooth_muscle_cell	GO:0007596	blood coagulation	9/152	217/18723	7.16133e-05	0.00298687	0.0023127	348/5592/710/196527/5054/7980/2335/10627/221037	9
1299	Smooth_muscle_cell	GO:0031214	biomineral tissue development	8/152	169/18723	7.26803e-05	0.00298687	0.0023127	4256/5745/54829/196527/1278/116039/9475/5764	8
1300	Smooth_muscle_cell	GO:0006979	response to oxidative stress	13/152	446/18723	7.27567e-05	0.00298687	0.0023127	5159/11030/9124/348/1410/9314/5074/6647/4720/3725/10276/2353/10365	13
1301	Smooth_muscle_cell	GO:0060325	face morphogenesis	4/152	28/18723	7.34503e-05	0.00298687	0.0023127	83716/6237/64651/84159	4
1302	Smooth_muscle_cell	GO:0007163	establishment or maintenance of cell polarity	9/152	218/18723	7.41867e-05	0.00298687	0.0023127	2195/9124/4000/390/378/25932/2934/3280/9475	9
1303	Smooth_muscle_cell	GO:0048041	focal adhesion assembly	6/152	87/18723	7.62071e-05	0.00302173	0.00233969	6385/87/10395/10979/7422/9475	6
1304	Smooth_muscle_cell	GO:0110148	biomineralization	8/152	171/18723	7.89304e-05	0.003083	0.00238713	4256/5745/54829/196527/1278/116039/9475/5764	8
1305	Smooth_muscle_cell	GO:0001867	complement activation, lectin pathway	3/152	11/18723	8.25207e-05	0.0031431	0.00243367	2/4239/710	3
1306	Smooth_muscle_cell	GO:0001952	regulation of cell-matrix adhesion	7/152	128/18723	8.42245e-05	0.0031431	0.00243367	6237/6385/10395/10979/5054/7422/9475	7
1307	Smooth_muscle_cell	GO:0007599	hemostasis	9/152	222/18723	8.52732e-05	0.0031431	0.00243367	348/5592/710/196527/5054/7980/2335/10627/221037	9
1308	Smooth_muscle_cell	GO:0050817	coagulation	9/152	222/18723	8.52732e-05	0.0031431	0.00243367	348/5592/710/196527/5054/7980/2335/10627/221037	9
1309	Smooth_muscle_cell	GO:0014910	regulation of smooth muscle cell migration	6/152	89/18723	8.65362e-05	0.00314535	0.00243541	5159/5592/9510/5054/3488/3486	6
1310	Smooth_muscle_cell	GO:0048008	platelet-derived growth factor receptor signaling pathway	5/152	56/18723	9.03366e-05	0.0032385	0.00250754	5159/7763/7422/64651/84159	5
1311	Smooth_muscle_cell	GO:0046683	response to organophosphorus	7/152	131/18723	9.74475e-05	0.00344622	0.00266837	6678/10518/2354/3488/6647/3725/2353	7
1312	Smooth_muscle_cell	GO:0030324	lung development	8/152	177/18723	0.000100416	0.00350385	0.002713	5159/83716/6678/3488/7422/3280/10365/5764	8
1313	Smooth_muscle_cell	GO:0030323	respiratory tube development	8/152	181/18723	0.000117269	0.00403808	0.00312664	5159/83716/6678/3488/7422/3280/10365/5764	8
1314	Smooth_muscle_cell	GO:0060323	head morphogenesis	4/152	32/18723	0.000125785	0.00427507	0.00331014	83716/6237/64651/84159	4
1315	Smooth_muscle_cell	GO:0070167	regulation of biomineral tissue development	6/152	97/18723	0.000139532	0.00462353	0.00357995	4256/54829/196527/116039/9475/5764	6
1316	Smooth_muscle_cell	GO:0010632	regulation of epithelial cell migration	10/152	292/18723	0.0001396	0.00462353	0.00357995	6237/348/6678/9314/7026/1647/7422/1969/9475/5764	10
1317	Smooth_muscle_cell	GO:0014745	negative regulation of muscle adaptation	3/152	13/18723	0.000141338	0.00462353	0.00357995	4000/9314/3488	3
1318	Smooth_muscle_cell	GO:0035296	regulation of tube diameter	7/152	141/18723	0.000154254	0.00492288	0.00381173	59/348/5592/3672/6647/9475/10365	7
1319	Smooth_muscle_cell	GO:0097746	blood vessel diameter maintenance	7/152	141/18723	0.000154254	0.00492288	0.00381173	59/348/5592/3672/6647/9475/10365	7
1320	Smooth_muscle_cell	GO:0110149	regulation of biomineralization	6/152	99/18723	0.000156133	0.00492288	0.00381173	4256/54829/196527/116039/9475/5764	6
1321	Smooth_muscle_cell	GO:0035150	regulation of tube size	7/152	142/18723	0.000161163	0.00502094	0.00388766	59/348/5592/3672/6647/9475/10365	7
1322	Smooth_muscle_cell	GO:0010631	epithelial cell migration	11/152	357/18723	0.000163955	0.00502094	0.00388766	4856/6237/348/6678/9314/7026/1647/7422/1969/9475/5764	11
1323	Smooth_muscle_cell	GO:0060840	artery development	6/152	100/18723	0.000164999	0.00502094	0.00388766	5159/348/4638/7798/7422/3280	6
1324	Smooth_muscle_cell	GO:0090132	epithelium migration	11/152	360/18723	0.000176307	0.00530341	0.00410637	4856/6237/348/6678/9314/7026/1647/7422/1969/9475/5764	11
1325	Smooth_muscle_cell	GO:0034405	response to fluid shear stress	4/152	35/18723	0.000179721	0.00534464	0.0041383	5159/9314/7980/10365	4
1326	Smooth_muscle_cell	GO:0072001	renal system development	10/152	302/18723	0.000183443	0.00539404	0.00417655	5159/59/6385/4609/9510/1282/116039/7422/84159/3280	10
1327	Smooth_muscle_cell	GO:0030193	regulation of blood coagulation	5/152	66/18723	0.000198031	0.00563311	0.00436166	348/5592/710/196527/5054	5
1328	Smooth_muscle_cell	GO:0051893	regulation of focal adhesion assembly	5/152	66/18723	0.000198031	0.00563311	0.00436166	6385/10395/10979/7422/9475	5
1329	Smooth_muscle_cell	GO:0090109	regulation of cell-substrate junction assembly	5/152	66/18723	0.000198031	0.00563311	0.00436166	6385/10395/10979/7422/9475	5
1330	Smooth_muscle_cell	GO:0031032	actomyosin structure organization	8/152	196/18723	0.000202663	0.00570289	0.00441569	5159/6385/4629/1264/9124/10395/10979/9475	8
1331	Smooth_muscle_cell	GO:0014074	response to purine-containing compound	7/152	148/18723	0.000208072	0.00579282	0.00448532	6678/10518/2354/3488/6647/3725/2353	7
1332	Smooth_muscle_cell	GO:0035914	skeletal muscle cell differentiation	5/152	67/18723	0.000212613	0.00585694	0.00453497	23764/467/7832/1655/2353	5
1333	Smooth_muscle_cell	GO:0061448	connective tissue development	9/152	252/18723	0.000221607	0.00602702	0.00466666	5159/59/4856/4256/7076/5745/116039/140606/84159	9
1334	Smooth_muscle_cell	GO:0048009	insulin-like growth factor receptor signaling pathway	4/152	37/18723	0.000223855	0.00602702	0.00466666	3489/51232/3488/3486	4
1335	Smooth_muscle_cell	GO:0046686	response to cadmium ion	5/152	68/18723	0.000228	0.00602702	0.00466666	6678/4502/6647/3725/2353	5
1336	Smooth_muscle_cell	GO:1900046	regulation of hemostasis	5/152	68/18723	0.000228	0.00602702	0.00466666	348/5592/710/196527/5054	5
1337	Smooth_muscle_cell	GO:0007229	integrin-mediated signaling pathway	6/152	107/18723	0.000238789	0.0062491	0.00483861	7076/3672/9510/10979/2335/5764	6
1338	Smooth_muscle_cell	GO:0007611	learning or memory	9/152	255/18723	0.000241918	0.0062683	0.00485348	4908/4803/348/378/7832/4130/3725/2353/5764	9
1339	Smooth_muscle_cell	GO:0009913	epidermal cell differentiation	8/152	202/18723	0.000248722	0.0063271	0.00489901	23764/9314/1969/25932/6647/7538/3280/9475	8
1340	Smooth_muscle_cell	GO:0071559	response to transforming growth factor beta	9/152	256/18723	0.000249022	0.0063271	0.00489901	54829/7041/1278/1284/10979/56937/3725/2353/9475	9
1341	Smooth_muscle_cell	GO:0060541	respiratory system development	8/152	203/18723	0.000257172	0.00647134	0.00501069	5159/83716/6678/3488/7422/3280/10365/5764	8
1342	Smooth_muscle_cell	GO:0031348	negative regulation of defense response	9/152	258/18723	0.000263752	0.00652554	0.00505266	58189/4856/2/348/710/9314/9021/6647/7538	9
1343	Smooth_muscle_cell	GO:0008360	regulation of cell shape	7/152	154/18723	0.000265436	0.00652554	0.00505266	10395/390/10979/7422/2335/10627/5764	7
1344	Smooth_muscle_cell	GO:0007015	actin filament organization	12/152	442/18723	0.000266884	0.00652554	0.00505266	7169/6385/2195/9124/87/10395/11034/390/10979/5074/2934/9475	12
1345	Smooth_muscle_cell	GO:0050878	regulation of body fluid levels	11/152	379/18723	0.000274401	0.00652554	0.00505266	348/5592/710/196527/5054/7372/7980/7422/2335/10627/221037	11
1346	Smooth_muscle_cell	GO:0007519	skeletal muscle tissue development	7/152	155/18723	0.000276126	0.00652554	0.00505266	23764/467/7832/7026/1655/4637/2353	7
1347	Smooth_muscle_cell	GO:0034614	cellular response to reactive oxygen species	7/152	155/18723	0.000276126	0.00652554	0.00505266	9314/5074/6647/3725/10276/2353/10365	7
1348	Smooth_muscle_cell	GO:0050818	regulation of coagulation	5/152	71/18723	0.000279274	0.00652554	0.00505266	348/5592/710/196527/5054	5
1349	Smooth_muscle_cell	GO:0150116	regulation of cell-substrate junction organization	5/152	71/18723	0.000279274	0.00652554	0.00505266	6385/10395/10979/7422/9475	5
1350	Smooth_muscle_cell	GO:0050678	regulation of epithelial cell proliferation	11/152	381/18723	0.000286992	0.00664654	0.00514635	58189/348/6678/4609/116039/7026/7422/3912/7538/3280/5764	11
1351	Smooth_muscle_cell	GO:1903036	positive regulation of response to wounding	5/152	72/18723	0.000298171	0.00679384	0.0052604	4638/196527/10979/5054/5764	5
1352	Smooth_muscle_cell	GO:0051017	actin filament bundle assembly	7/152	157/18723	0.000298545	0.00679384	0.0052604	6385/9124/87/10395/10979/5074/9475	7
1353	Smooth_muscle_cell	GO:0003018	vascular process in circulatory system	9/152	263/18723	0.000303766	0.00679892	0.00526433	59/348/5592/3672/10979/7422/6647/9475/10365	9
1354	Smooth_muscle_cell	GO:0071276	cellular response to cadmium ion	4/152	40/18723	0.000303964	0.00679892	0.00526433	4502/6647/3725/2353	4
1355	Smooth_muscle_cell	GO:0014706	striated muscle tissue development	11/152	384/18723	0.000306792	0.00680403	0.00526829	5159/4629/23764/467/4000/7832/7026/7422/1655/4637/2353	11
1356	Smooth_muscle_cell	GO:0061298	retina vasculature development in camera-type eye	3/152	17/18723	0.000328129	0.00721609	0.00558734	5159/1282/25932	3
1357	Smooth_muscle_cell	GO:0048844	artery morphogenesis	5/152	74/18723	0.000338858	0.00738993	0.00572195	5159/348/4638/7422/3280	5
1358	Smooth_muscle_cell	GO:0061572	actin filament bundle organization	7/152	161/18723	0.00034777	0.0075216	0.00582389	6385/9124/87/10395/10979/5074/9475	7
1359	Smooth_muscle_cell	GO:0014912	negative regulation of smooth muscle cell migration	4/152	42/18723	0.000367625	0.00788585	0.00610593	5592/5054/3488/3486	4
1360	Smooth_muscle_cell	GO:0070371	ERK1 and ERK2 cascade	10/152	330/18723	0.00037199	0.00791461	0.0061282	5159/6237/348/4609/467/10979/9314/7078/1969/2335	10
1361	Smooth_muscle_cell	GO:0010171	body morphogenesis	4/152	43/18723	0.000402788	0.00850078	0.00658207	83716/6237/64651/84159	4
1362	Smooth_muscle_cell	GO:0060538	skeletal muscle organ development	7/152	166/18723	0.000418234	0.00875615	0.00677979	23764/467/7832/7026/1655/4637/2353	7
1363	Smooth_muscle_cell	GO:0061045	negative regulation of wound healing	5/152	78/18723	0.000432697	0.00898704	0.00695857	58189/348/5592/710/5054	5
1364	Smooth_muscle_cell	GO:0002064	epithelial cell development	8/152	220/18723	0.00044079	0.00908304	0.00703291	59/2195/7422/1969/25932/6647/7431/9475	8
1365	Smooth_muscle_cell	GO:0001655	urogenital system development	10/152	338/18723	0.000448853	0.00917695	0.00710562	5159/59/6385/4609/9510/1282/116039/7422/84159/3280	10
1366	Smooth_muscle_cell	GO:0001704	formation of primary germ layer	6/152	121/18723	0.000462783	0.00938839	0.00726933	1284/9314/2114/1969/3912/2335	6
1367	Smooth_muscle_cell	GO:0035307	positive regulation of protein dephosphorylation	4/152	45/18723	0.000480216	0.00959333	0.00742801	5159/3672/10395/4659	4
1368	Smooth_muscle_cell	GO:0085029	extracellular matrix assembly	4/152	45/18723	0.000480216	0.00959333	0.00742801	4629/4239/1278/3912	4
1369	Smooth_muscle_cell	GO:0060395	SMAD protein signal transduction	5/152	82/18723	0.000544912	0.0108033	0.00836488	4856/11030/3725/2353/7431	5
1370	Smooth_muscle_cell	GO:0010712	regulation of collagen metabolic process	4/152	47/18723	0.000567696	0.0110856	0.00858343	5159/4239/1471/7431	4
1371	Smooth_muscle_cell	GO:0043618	regulation of transcription from RNA polymerase II promoter in response to stress	4/152	47/18723	0.000567696	0.0110856	0.00858343	467/7422/3725/10365	4
1372	Smooth_muscle_cell	GO:0048771	tissue remodeling	7/152	175/18723	0.00057354	0.0110856	0.00858343	7076/5745/3488/1969/1471/9475/5764	7
1373	Smooth_muscle_cell	GO:0048678	response to axon injury	5/152	83/18723	0.000576093	0.0110856	0.00858343	3956/378/9314/6647/5764	5
1374	Smooth_muscle_cell	GO:0050728	negative regulation of inflammatory response	7/152	176/18723	0.000593298	0.0113333	0.00877525	58189/4856/348/9314/9021/6647/7538	7
1375	Smooth_muscle_cell	GO:0032516	positive regulation of phosphoprotein phosphatase activity	3/152	21/18723	0.000626679	0.0117987	0.00913561	5159/3672/4659	3
1376	Smooth_muscle_cell	GO:0071498	cellular response to fluid shear stress	3/152	21/18723	0.000626679	0.0117987	0.00913561	9314/7980/10365	3
1377	Smooth_muscle_cell	GO:0032102	negative regulation of response to external stimulus	11/152	420/18723	0.00064938	0.0121388	0.00939892	58189/4856/2/348/5592/710/5054/9314/9021/6647/7538	11
1378	Smooth_muscle_cell	GO:0001822	kidney development	9/152	293/18723	0.000663567	0.0122729	0.00950278	5159/59/6385/4609/9510/116039/7422/84159/3280	9
1379	Smooth_muscle_cell	GO:0030195	negative regulation of blood coagulation	4/152	49/18723	0.000665935	0.0122729	0.00950278	348/5592/710/5054	4
1380	Smooth_muscle_cell	GO:0050890	cognition	9/152	296/18723	0.000713432	0.0129295	0.0100112	4908/4803/348/378/7832/4130/3725/2353/5764	9
1381	Smooth_muscle_cell	GO:1900047	negative regulation of hemostasis	4/152	50/18723	0.000719312	0.0129295	0.0100112	348/5592/710/5054	4
1382	Smooth_muscle_cell	GO:1902930	regulation of alcohol biosynthetic process	4/152	50/18723	0.000719312	0.0129295	0.0100112	5745/348/9563/6647	4
1383	Smooth_muscle_cell	GO:0061042	vascular wound healing	3/152	22/18723	0.000721325	0.0129295	0.0100112	4162/5054/7422	3
1384	Smooth_muscle_cell	GO:0035264	multicellular organism growth	6/152	132/18723	0.00073298	0.013049	0.0101037	140606/25932/6647/84159/5930/10365	6
1385	Smooth_muscle_cell	GO:0071478	cellular response to radiation	7/152	186/18723	0.000822193	0.0145384	0.0112569	7076/4609/4239/1410/1647/10276/5764	7
1386	Smooth_muscle_cell	GO:0035304	regulation of protein dephosphorylation	5/152	90/18723	0.000833337	0.014539	0.0112574	5159/3672/10395/4659/9475	5
1387	Smooth_muscle_cell	GO:1904705	regulation of vascular associated smooth muscle cell proliferation	5/152	90/18723	0.000833337	0.014539	0.0112574	1264/5592/9510/3488/3725	5
1388	Smooth_muscle_cell	GO:0001701	in utero embryonic development	10/152	367/18723	0.000846714	0.0146745	0.0113623	5745/23764/9314/7763/7026/7422/9021/3280/5930/10365	10
1389	Smooth_muscle_cell	GO:0003158	endothelium development	6/152	136/18723	0.000856803	0.0147517	0.0114221	2701/7026/7422/25932/9475/5764	6
1390	Smooth_muscle_cell	GO:1990874	vascular associated smooth muscle cell proliferation	5/152	91/18723	0.000876092	0.0149609	0.0115841	1264/5592/9510/3488/3725	5
1391	Smooth_muscle_cell	GO:0007266	Rho protein signal transduction	6/152	137/18723	0.000890138	0.0149609	0.0115841	5159/348/10395/1278/10276/9475	6
1392	Smooth_muscle_cell	GO:0007566	embryo implantation	4/152	53/18723	0.000897541	0.0149609	0.0115841	3490/7076/7422/6647	4
1393	Smooth_muscle_cell	GO:0043620	regulation of DNA-templated transcription in response to stress	4/152	53/18723	0.000897541	0.0149609	0.0115841	467/7422/3725/10365	4
1394	Smooth_muscle_cell	GO:0050819	negative regulation of coagulation	4/152	53/18723	0.000897541	0.0149609	0.0115841	348/5592/710/5054	4
1395	Smooth_muscle_cell	GO:0036003	positive regulation of transcription from RNA polymerase II promoter in response to stress	3/152	24/18723	0.000936822	0.0153229	0.0118644	467/7422/10365	3
1396	Smooth_muscle_cell	GO:0043567	regulation of insulin-like growth factor receptor signaling pathway	3/152	24/18723	0.000936822	0.0153229	0.0118644	3489/3488/3486	3
1397	Smooth_muscle_cell	GO:0051043	regulation of membrane protein ectodomain proteolysis	3/152	24/18723	0.000936822	0.0153229	0.0118644	7076/348/7078	3
1398	Smooth_muscle_cell	GO:0070372	regulation of ERK1 and ERK2 cascade	9/152	309/18723	0.000966202	0.0156128	0.0120888	5159/6237/348/467/10979/9314/7078/1969/2335	9
1399	Smooth_muscle_cell	GO:0051591	response to cAMP	5/152	93/18723	0.000966479	0.0156128	0.0120888	6678/2354/3488/3725/2353	5
1400	Smooth_muscle_cell	GO:1903035	negative regulation of response to wounding	5/152	94/18723	0.00101419	0.0162089	0.0125504	58189/348/5592/710/5054	5
1401	Smooth_muscle_cell	GO:0071560	cellular response to transforming growth factor beta stimulus	8/152	250/18723	0.00101576	0.0162089	0.0125504	54829/7041/1278/1284/10979/56937/3725/2353	8
1402	Smooth_muscle_cell	GO:0061614	pri-miRNA transcription by RNA polymerase II	4/152	55/18723	0.00103234	0.0162946	0.0126167	9314/1655/3725/2353	4
1403	Smooth_muscle_cell	GO:0050921	positive regulation of chemotaxis	6/152	141/18723	0.00103359	0.0162946	0.0126167	4908/5159/196527/5054/7422/5764	6
1404	Smooth_muscle_cell	GO:1901654	response to ketone	7/152	194/18723	0.00105138	0.0164704	0.0127529	3490/9314/2354/2353/9475/10365/5764	7
1405	Smooth_muscle_cell	GO:0072012	glomerulus vasculature development	3/152	25/18723	0.00105826	0.0164704	0.0127529	5159/59/3280	3
1406	Smooth_muscle_cell	GO:0008585	female gonad development	5/152	95/18723	0.00106362	0.0164704	0.0127529	9510/7026/7422/6647/84159	5
1407	Smooth_muscle_cell	GO:0097305	response to alcohol	8/152	253/18723	0.00109648	0.0168793	0.0130695	3490/6678/9314/2354/9563/6647/2353/10365	8
1408	Smooth_muscle_cell	GO:0001823	mesonephros development	5/152	96/18723	0.00111482	0.0170613	0.0132104	6385/4609/116039/7422/3280	5
1409	Smooth_muscle_cell	GO:0007612	learning	6/152	144/18723	0.00115235	0.0175332	0.0135757	378/7832/4130/3725/2353/5764	6
1410	Smooth_muscle_cell	GO:0007179	transforming growth factor beta receptor signaling pathway	7/152	198/18723	0.00118339	0.0179014	0.0138609	54829/7041/1278/10979/56937/3725/2353	7
1411	Smooth_muscle_cell	GO:0001954	positive regulation of cell-matrix adhesion	4/152	58/18723	0.0012603	0.0187398	0.01451	6237/6385/10979/7422	4
1412	Smooth_muscle_cell	GO:0043666	regulation of phosphoprotein phosphatase activity	4/152	58/18723	0.0012603	0.0187398	0.01451	5159/3672/4659/9475	4
1413	Smooth_muscle_cell	GO:0045604	regulation of epidermal cell differentiation	4/152	58/18723	0.0012603	0.0187398	0.01451	23764/7538/3280/9475	4
1414	Smooth_muscle_cell	GO:0061437	renal system vasculature development	3/152	27/18723	0.00132995	0.0192148	0.0148778	5159/59/3280	3
1415	Smooth_muscle_cell	GO:0061440	kidney vasculature development	3/152	27/18723	0.00132995	0.0192148	0.0148778	5159/59/3280	3
1416	Smooth_muscle_cell	GO:0045807	positive regulation of endocytosis	5/152	100/18723	0.00133806	0.0192148	0.0148778	4908/348/196527/5054/7422	5
1417	Smooth_muscle_cell	GO:0046545	development of primary female sexual characteristics	5/152	100/18723	0.00133806	0.0192148	0.0148778	9510/7026/7422/6647/84159	5
1418	Smooth_muscle_cell	GO:0035306	positive regulation of dephosphorylation	4/152	59/18723	0.00134351	0.0192148	0.0148778	5159/3672/10395/4659	4
1419	Smooth_muscle_cell	GO:0090303	positive regulation of wound healing	4/152	59/18723	0.00134351	0.0192148	0.0148778	4638/196527/10979/5054	4
1420	Smooth_muscle_cell	GO:0008544	epidermis development	9/152	324/18723	0.00134364	0.0192148	0.0148778	23764/9314/3488/1969/25932/6647/7538/3280/9475	9
1421	Smooth_muscle_cell	GO:0060562	epithelial tube morphogenesis	9/152	325/18723	0.00137252	0.0195211	0.015115	6385/4609/10395/1282/7798/7422/1969/25932/3280	9
1422	Smooth_muscle_cell	GO:0001945	lymph vessel development	3/152	28/18723	0.00148073	0.0207222	0.016045	7026/7422/1969	3
1423	Smooth_muscle_cell	GO:0010464	regulation of mesenchymal cell proliferation	3/152	28/18723	0.00148073	0.0207222	0.016045	4609/4000/5764	3
1424	Smooth_muscle_cell	GO:0051894	positive regulation of focal adhesion assembly	3/152	28/18723	0.00148073	0.0207222	0.016045	6385/10979/7422	3
1425	Smooth_muscle_cell	GO:0032963	collagen metabolic process	5/152	104/18723	0.00159268	0.0221705	0.0171664	5159/4239/1278/1471/7431	5
1426	Smooth_muscle_cell	GO:0045428	regulation of nitric oxide biosynthetic process	4/152	62/18723	0.00161608	0.0223772	0.0173264	9314/23564/9475/10365	4
1427	Smooth_muscle_cell	GO:0030856	regulation of epithelial cell differentiation	6/152	154/18723	0.00162505	0.0223829	0.0173308	23764/5054/7422/7538/3280/9475	6
1428	Smooth_muscle_cell	GO:0090025	regulation of monocyte chemotaxis	3/152	29/18723	0.00164181	0.0224954	0.0174179	4856/196527/5054	3
1429	Smooth_muscle_cell	GO:0030038	contractile actin filament bundle assembly	5/152	106/18723	0.00173257	0.0234929	0.0181903	6385/9124/10395/10979/9475	5
1430	Smooth_muscle_cell	GO:0043149	stress fiber assembly	5/152	106/18723	0.00173257	0.0234929	0.0181903	6385/9124/10395/10979/9475	5
1431	Smooth_muscle_cell	GO:0043523	regulation of neuron apoptotic process	7/152	212/18723	0.00175068	0.0236161	0.0182857	4908/4803/348/3672/7832/6647/3725	7
1432	Smooth_muscle_cell	GO:0007265	Ras protein signal transduction	9/152	337/18723	0.00175975	0.0236167	0.0182862	5159/4803/6237/348/10395/1278/3725/10276/9475	9
1433	Smooth_muscle_cell	GO:0060674	placenta blood vessel development	3/152	30/18723	0.00181345	0.0241481	0.0186976	7026/9021/3280	3
1434	Smooth_muscle_cell	GO:0080164	regulation of nitric oxide metabolic process	4/152	64/18723	0.0018178	0.0241481	0.0186976	9314/23564/9475/10365	4
1435	Smooth_muscle_cell	GO:0045682	regulation of epidermis development	4/152	65/18723	0.00192492	0.0254419	0.0196994	23764/7538/3280/9475	4
1436	Smooth_muscle_cell	GO:0009612	response to mechanical stimulus	7/152	216/18723	0.00194634	0.0255959	0.0198186	2354/7832/1647/2934/3725/2353/5764	7
1437	Smooth_muscle_cell	GO:0060055	angiogenesis involved in wound healing	3/152	31/18723	0.00199588	0.0261161	0.0202214	4162/5054/7422	3
1438	Smooth_muscle_cell	GO:2000573	positive regulation of DNA biosynthetic process	4/152	66/18723	0.00203633	0.0265128	0.0205286	5159/25849/4609/9314	4
1439	Smooth_muscle_cell	GO:0001558	regulation of cell growth	10/152	414/18723	0.00207601	0.0268957	0.020825	4803/58189/4856/3490/348/1410/3488/7422/2335/10276	10
1440	Smooth_muscle_cell	GO:0070482	response to oxygen levels	9/152	347/18723	0.00214545	0.0276583	0.0214155	5159/9124/4609/1410/4000/7422/4720/9475/5764	9
1441	Smooth_muscle_cell	GO:0019934	cGMP-mediated signaling	3/152	32/18723	0.00218934	0.0280857	0.0217465	2983/348/5592	3
1442	Smooth_muscle_cell	GO:0050920	regulation of chemotaxis	7/152	223/18723	0.00232914	0.0297335	0.0230223	4908/5159/4856/196527/5054/7422/5764	7
1443	Smooth_muscle_cell	GO:0046660	female sex differentiation	5/152	114/18723	0.00238345	0.0298735	0.0231307	9510/7026/7422/6647/84159	5
1444	Smooth_muscle_cell	GO:0060122	inner ear receptor cell stereocilium organization	3/152	33/18723	0.00239405	0.0298735	0.0231307	6385/6647/3280	3
1445	Smooth_muscle_cell	GO:0150117	positive regulation of cell-substrate junction organization	3/152	33/18723	0.00239405	0.0298735	0.0231307	6385/10979/7422	3
1446	Smooth_muscle_cell	GO:1902692	regulation of neuroblast proliferation	3/152	33/18723	0.00239405	0.0298735	0.0231307	6604/7422/5764	3
1447	Smooth_muscle_cell	GO:0050810	regulation of steroid biosynthetic process	4/152	69/18723	0.00239719	0.0298735	0.0231307	3490/348/9563/6647	4
1448	Smooth_muscle_cell	GO:0071241	cellular response to inorganic substance	7/152	226/18723	0.00250995	0.0311305	0.024104	2983/2354/4502/25932/6647/3725/2353	7
1449	Smooth_muscle_cell	GO:0010922	positive regulation of phosphatase activity	3/152	34/18723	0.00261023	0.0316248	0.0244868	5159/3672/4659	3
1450	Smooth_muscle_cell	GO:0035909	aorta morphogenesis	3/152	34/18723	0.00261023	0.0316248	0.0244868	5159/4638/3280	3
1451	Smooth_muscle_cell	GO:0051973	positive regulation of telomerase activity	3/152	34/18723	0.00261023	0.0316248	0.0244868	25849/4609/9314	3
1452	Smooth_muscle_cell	GO:0090075	relaxation of muscle	3/152	34/18723	0.00261023	0.0316248	0.0244868	5592/6647/2934	3
1453	Smooth_muscle_cell	GO:1990000	amyloid fibril formation	3/152	34/18723	0.00261023	0.0316248	0.0244868	348/1410/2934	3
1454	Smooth_muscle_cell	GO:0032956	regulation of actin cytoskeleton organization	9/152	358/18723	0.00264472	0.0318951	0.024696	4908/5159/6385/10395/11034/390/10979/2934/9475	9
1455	Smooth_muscle_cell	GO:0071900	regulation of protein serine/threonine kinase activity	9/152	359/18723	0.00269432	0.0322809	0.0249947	4908/5159/348/10979/7026/1647/29950/7422/57018	9
1456	Smooth_muscle_cell	GO:0001649	osteoblast differentiation	7/152	229/18723	0.00270138	0.0322809	0.0249947	5745/9260/51232/10979/3488/1969/1655	7
1457	Smooth_muscle_cell	GO:0007613	memory	5/152	118/18723	0.0027683	0.0326914	0.0253126	4908/4803/348/4130/5764	5
1458	Smooth_muscle_cell	GO:0045446	endothelial cell differentiation	5/152	118/18723	0.0027683	0.0326914	0.0253126	7026/7422/25932/9475/5764	5
1459	Smooth_muscle_cell	GO:0044557	relaxation of smooth muscle	2/152	10/18723	0.00282318	0.0326914	0.0253126	5592/6647	2
1460	Smooth_muscle_cell	GO:0048251	elastic fiber assembly	2/152	10/18723	0.00282318	0.0326914	0.0253126	4629/4239	2
1461	Smooth_muscle_cell	GO:0061299	retina vasculature morphogenesis in camera-type eye	2/152	10/18723	0.00282318	0.0326914	0.0253126	1282/25932	2
1462	Smooth_muscle_cell	GO:0072203	cell proliferation involved in metanephros development	2/152	10/18723	0.00282318	0.0326914	0.0253126	5159/4609	2
1463	Smooth_muscle_cell	GO:0097084	vascular associated smooth muscle cell development	2/152	10/18723	0.00282318	0.0326914	0.0253126	7422/3280	2
1464	Smooth_muscle_cell	GO:0030224	monocyte differentiation	3/152	36/18723	0.00307783	0.0354108	0.0274182	4609/7422/3725	3
1465	Smooth_muscle_cell	GO:0043500	muscle adaptation	5/152	121/18723	0.00308509	0.0354108	0.0274182	4000/9314/3488/2934/9475	5
1466	Smooth_muscle_cell	GO:0048762	mesenchymal cell differentiation	7/152	236/18723	0.00319167	0.0363679	0.0281593	7041/10979/1655/2335/3280/9475/9221	7
1467	Smooth_muscle_cell	GO:0002688	regulation of leukocyte chemotaxis	5/152	122/18723	0.00319626	0.0363679	0.0281593	4856/196527/5054/7422/5764	5
1468	Smooth_muscle_cell	GO:0061333	renal tubule morphogenesis	4/152	75/18723	0.0032464	0.0367785	0.0284772	4609/1282/7422/3280	4
1469	Smooth_muscle_cell	GO:0071453	cellular response to oxygen levels	6/152	177/18723	0.00326122	0.0367872	0.0284839	4609/4000/7422/4720/9475/5764	6
1470	Smooth_muscle_cell	GO:0032570	response to progesterone	3/152	37/18723	0.00332965	0.0373978	0.0289567	2354/2353/5764	3
1471	Smooth_muscle_cell	GO:0007162	negative regulation of cell adhesion	8/152	303/18723	0.00337177	0.0377091	0.0291977	6385/5592/10395/3956/5054/9314/7422/5074	8
1472	Smooth_muscle_cell	GO:0006809	nitric oxide biosynthetic process	4/152	76/18723	0.00340545	0.0377629	0.0292394	9314/23564/9475/10365	4
1473	Smooth_muscle_cell	GO:0072028	nephron morphogenesis	4/152	76/18723	0.00340545	0.0377629	0.0292394	5159/4609/7422/3280	4
1474	Smooth_muscle_cell	GO:0010975	regulation of neuron projection development	10/152	445/18723	0.00348329	0.0384631	0.0297816	4803/6383/348/5376/3956/9314/7422/2335/7431/5764	10
1475	Smooth_muscle_cell	GO:0061138	morphogenesis of a branching epithelium	6/152	182/18723	0.00373869	0.0409443	0.0317028	4609/1282/7422/1969/9021/25932	6
1476	Smooth_muscle_cell	GO:0030500	regulation of bone mineralization	4/152	78/18723	0.00373928	0.0409443	0.0317028	4256/196527/116039/5764	4
1477	Smooth_muscle_cell	GO:0022604	regulation of cell morphogenesis	8/152	309/18723	0.0037949	0.0413802	0.0320402	6678/10395/390/10979/7422/2335/10627/5764	8
1478	Smooth_muscle_cell	GO:0060326	cell chemotaxis	8/152	310/18723	0.00386924	0.0418533	0.0324066	5159/4856/3672/196527/5054/7422/1969/5764	8
1479	Smooth_muscle_cell	GO:0010463	mesenchymal cell proliferation	3/152	39/18723	0.00387027	0.0418533	0.0324066	4609/4000/5764	3
1480	Smooth_muscle_cell	GO:0035303	regulation of dephosphorylation	5/152	128/18723	0.00392485	0.04188	0.0324272	5159/3672/10395/4659/9475	5
1481	Smooth_muscle_cell	GO:0055001	muscle cell development	6/152	184/18723	0.00394353	0.04188	0.0324272	5159/4629/87/4000/7422/3280	6
1482	Smooth_muscle_cell	GO:0030099	myeloid cell differentiation	9/152	381/18723	0.0039856	0.04188	0.0324272	8444/87/4609/7422/1969/7538/3725/2353/10365	9
1483	Smooth_muscle_cell	GO:0051402	neuron apoptotic process	7/152	246/18723	0.00400678	0.04188	0.0324272	4908/4803/348/3672/7832/6647/3725	7
1484	Smooth_muscle_cell	GO:0007369	gastrulation	6/152	185/18723	0.00404901	0.04188	0.0324272	1284/9314/2114/1969/3912/2335	6
1485	Smooth_muscle_cell	GO:0001570	vasculogenesis	4/152	80/18723	0.00409465	0.04188	0.0324272	5159/6237/7422/1969	4
1486	Smooth_muscle_cell	GO:0007422	peripheral nervous system development	4/152	80/18723	0.00409465	0.04188	0.0324272	4908/4803/5376/6647	4
1487	Smooth_muscle_cell	GO:0009791	post-embryonic development	4/152	80/18723	0.00409465	0.04188	0.0324272	9314/7422/64651/84159	4
1488	Smooth_muscle_cell	GO:0048145	regulation of fibroblast proliferation	4/152	80/18723	0.00409465	0.04188	0.0324272	5159/4609/5074/2335	4
1489	Smooth_muscle_cell	GO:0071229	cellular response to acid chemical	4/152	80/18723	0.00409465	0.04188	0.0324272	1282/1278/7422/10365	4
1490	Smooth_muscle_cell	GO:0038063	collagen-activated tyrosine kinase receptor signaling pathway	2/152	12/18723	0.00409678	0.04188	0.0324272	1282/1284	2
1491	Smooth_muscle_cell	GO:0038180	nerve growth factor signaling pathway	2/152	12/18723	0.00409678	0.04188	0.0324272	4908/4803	2
1492	Smooth_muscle_cell	GO:0045916	negative regulation of complement activation	2/152	12/18723	0.00409678	0.04188	0.0324272	2/710	2
1493	Smooth_muscle_cell	GO:1903909	regulation of receptor clustering	2/152	12/18723	0.00409678	0.04188	0.0324272	2934/5764	2
1494	Smooth_muscle_cell	GO:1902903	regulation of supramolecular fiber organization	9/152	383/18723	0.00412356	0.0419897	0.0325122	6385/348/10395/1410/11034/10979/4130/2934/9475	9
1495	Smooth_muscle_cell	GO:0030501	positive regulation of bone mineralization	3/152	40/18723	0.00415943	0.042028	0.0325418	196527/116039/5764	3
1496	Smooth_muscle_cell	GO:0045429	positive regulation of nitric oxide biosynthetic process	3/152	40/18723	0.00415943	0.042028	0.0325418	9314/23564/10365	3
1497	Smooth_muscle_cell	GO:0042476	odontogenesis	5/152	130/18723	0.00419213	0.0420518	0.0325602	54829/1278/116039/5054/3912	5
1498	Smooth_muscle_cell	GO:0042692	muscle cell differentiation	9/152	384/18723	0.00419393	0.0420518	0.0325602	5159/4856/4629/87/6604/4000/3488/7422/3280	9
1499	Smooth_muscle_cell	GO:0046209	nitric oxide metabolic process	4/152	81/18723	0.0042806	0.0425944	0.0329804	9314/23564/9475/10365	4
1500	Smooth_muscle_cell	GO:0048144	fibroblast proliferation	4/152	81/18723	0.0042806	0.0425944	0.0329804	5159/4609/5074/2335	4
1501	Smooth_muscle_cell	GO:0090101	negative regulation of transmembrane receptor protein serine/threonine kinase signaling pathway	5/152	131/18723	0.00433054	0.0429281	0.0332388	4856/54829/7041/51232/56937	5
1502	Smooth_muscle_cell	GO:1904407	positive regulation of nitric oxide metabolic process	3/152	41/18723	0.00446139	0.0436705	0.0338136	9314/23564/10365	3
1503	Smooth_muscle_cell	GO:0008625	extrinsic apoptotic signaling pathway via death domain receptors	4/152	82/18723	0.00447217	0.0436705	0.0338136	4803/467/5054/7078	4
1504	Smooth_muscle_cell	GO:2001057	reactive nitrogen species metabolic process	4/152	82/18723	0.00447217	0.0436705	0.0338136	9314/23564/9475/10365	4
1505	Smooth_muscle_cell	GO:0045667	regulation of osteoblast differentiation	5/152	132/18723	0.00447217	0.0436705	0.0338136	9260/51232/10979/3488/1655	5
1506	Smooth_muscle_cell	GO:0009410	response to xenobiotic stimulus	10/152	462/18723	0.00452856	0.0440566	0.0341126	58189/4609/3956/4659/7372/2354/6647/3725/2353/5764	10
1507	Smooth_muscle_cell	GO:0090257	regulation of muscle system process	7/152	252/18723	0.00456642	0.0442604	0.0342704	1264/5592/4000/9314/3488/6647/9475	7
1508	Smooth_muscle_cell	GO:1901214	regulation of neuron death	8/152	319/18723	0.00459024	0.0443271	0.034322	4908/4803/348/3672/7832/6647/3725/2353	8
1509	Smooth_muscle_cell	GO:1902895	positive regulation of pri-miRNA transcription by RNA polymerase II	3/152	42/18723	0.00477629	0.0453358	0.035103	9314/3725/2353	3
1510	Smooth_muscle_cell	GO:0036462	TRAIL-activated apoptotic signaling pathway	2/152	13/18723	0.00481595	0.0453358	0.035103	467/7078	2
1511	Smooth_muscle_cell	GO:0060213	positive regulation of nuclear-transcribed mRNA poly(A) tail shortening	2/152	13/18723	0.00481595	0.0453358	0.035103	7832/7538	2
1512	Smooth_muscle_cell	GO:0060707	trophoblast giant cell differentiation	2/152	13/18723	0.00481595	0.0453358	0.035103	7026/9021	2
1513	Smooth_muscle_cell	GO:1900272	negative regulation of long-term synaptic potentiation	2/152	13/18723	0.00481595	0.0453358	0.035103	348/5764	2
1514	Smooth_muscle_cell	GO:1902043	positive regulation of extrinsic apoptotic signaling pathway via death domain receptors	2/152	13/18723	0.00481595	0.0453358	0.035103	467/7078	2
1515	Smooth_muscle_cell	GO:1905907	negative regulation of amyloid fibril formation	2/152	13/18723	0.00481595	0.0453358	0.035103	348/1410	2
1516	Smooth_muscle_cell	GO:0002088	lens development in camera-type eye	4/152	84/18723	0.00487249	0.0453783	0.0351359	2195/1410/1969/7431	4
1517	Smooth_muscle_cell	GO:0010921	regulation of phosphatase activity	4/152	84/18723	0.00487249	0.0453783	0.0351359	5159/3672/4659/9475	4
1518	Smooth_muscle_cell	GO:0045445	myoblast differentiation	4/152	84/18723	0.00487249	0.0453783	0.0351359	3956/3486/3475/1655	4
1519	Smooth_muscle_cell	GO:0001101	response to acid chemical	5/152	135/18723	0.00491687	0.0456293	0.0353303	1282/1278/7422/10365/5764	5
1520	Smooth_muscle_cell	GO:0090092	regulation of transmembrane receptor protein serine/threonine kinase signaling pathway	7/152	256/18723	0.00497106	0.0459692	0.0355935	4856/11030/54829/7041/51232/56937/3280	7
1521	Smooth_muscle_cell	GO:0001656	metanephros development	4/152	85/18723	0.00508138	0.0465434	0.0360381	5159/4609/116039/3280	4
1522	Smooth_muscle_cell	GO:0055013	cardiac muscle cell development	4/152	85/18723	0.00508138	0.0465434	0.0360381	5159/4629/4000/7422	4
1523	Smooth_muscle_cell	GO:0001709	cell fate determination	3/152	43/18723	0.0051043	0.0465434	0.0360381	9314/3475/3280	3
1524	Smooth_muscle_cell	GO:0006509	membrane protein ectodomain proteolysis	3/152	43/18723	0.0051043	0.0465434	0.0360381	7076/348/7078	3
1525	Smooth_muscle_cell	GO:0032970	regulation of actin filament-based process	9/152	397/18723	0.00519706	0.0472247	0.0365656	4908/5159/6385/10395/11034/390/10979/2934/9475	9
1526	Smooth_muscle_cell	GO:0035023	regulation of Rho protein signal transduction	4/152	86/18723	0.00529619	0.0479589	0.0371341	5159/348/10395/10276	4
1527	Smooth_muscle_cell	GO:0001763	morphogenesis of a branching structure	6/152	196/18723	0.00535176	0.048295	0.0373943	4609/1282/7422/1969/9021/25932	6
1528	Smooth_muscle_cell	GO:0071248	cellular response to metal ion	6/152	197/18723	0.00548377	0.0493163	0.0381851	2354/4502/25932/6647/3725/2353	6
1529	Smooth_muscle_cell	GO:2000177	regulation of neural precursor cell proliferation	4/152	87/18723	0.005517	0.0494119	0.0382591	6604/7832/7422/5764	4
1530	Smooth_muscle_cell	GO:0034616	response to laminar fluid shear stress	2/152	14/18723	0.00558881	0.0494119	0.0382591	9314/10365	2
1531	Smooth_muscle_cell	GO:0050930	induction of positive chemotaxis	2/152	14/18723	0.00558881	0.0494119	0.0382591	4908/7422	2
1532	Smooth_muscle_cell	GO:0070307	lens fiber cell development	2/152	14/18723	0.00558881	0.0494119	0.0382591	1969/7431	2
1533	Smooth_muscle_cell	GO:1905049	negative regulation of metallopeptidase activity	2/152	14/18723	0.00558881	0.0494119	0.0382591	7076/7078	2
1534	Proliferating_cell	GO:0140014	mitotic nuclear division	32/120	287/18723	6.23951e-31	1.06945e-27	8.89295e-28	1063/10592/11065/22974/64151/9493/1062/26271/991/10403/3832/699/9787/56992/3835/3833/83540/4605/54443/7272/24137/55143/9212/151648/157313/54908/9055/990/10051/90417/6790/151246	32
1535	Proliferating_cell	GO:0000280	nuclear division	36/120	439/18723	4.5369e-30	3.88812e-27	3.23314e-27	1063/7153/10592/11065/22974/64151/9493/1062/26271/991/10403/3832/699/9787/56992/3835/3833/83540/4605/54443/7272/24137/55143/9212/151648/157313/84057/54908/9055/990/10051/675/90417/6790/1164/151246	36
1536	Proliferating_cell	GO:0048285	organelle fission	37/120	488/18723	1.07926e-29	6.16618e-27	5.12744e-27	1063/7153/10592/11065/22974/64151/9493/1062/26271/991/10403/3832/699/9787/56992/3835/3833/83540/4605/54443/7272/24137/55143/9212/151648/157313/84057/54908/9055/990/113115/10051/675/90417/6790/1164/151246	37
1537	Proliferating_cell	GO:0000070	mitotic sister chromatid segregation	25/120	168/18723	2.13607e-27	9.15307e-25	7.61117e-25	1063/10592/11065/64151/9493/1062/26271/991/10403/699/9787/3835/3833/83540/7272/24137/55143/9212/151648/54908/9055/990/10051/90417/151246	25
1538	Proliferating_cell	GO:0000819	sister chromatid segregation	26/120	202/18723	8.82572e-27	3.02546e-24	2.5158e-24	1063/7153/10592/11065/64151/9493/1062/26271/991/10403/699/9787/3835/3833/83540/7272/24137/55143/9212/151648/54908/9055/990/10051/90417/151246	26
1539	Proliferating_cell	GO:0007059	chromosome segregation	30/120	346/18723	1.07892e-25	3.08212e-23	2.56291e-23	1063/7153/147841/10592/11065/64151/9493/1062/26271/991/10403/699/9787/3835/332/3833/83540/672/7272/24137/55143/9212/151648/157313/54908/9055/990/10051/90417/151246	30
1540	Proliferating_cell	GO:0098813	nuclear chromosome segregation	26/120	281/18723	5.20942e-23	1.27556e-20	1.06068e-20	1063/7153/10592/11065/64151/9493/1062/26271/991/10403/699/9787/3835/3833/83540/7272/24137/55143/9212/151648/54908/9055/990/10051/90417/151246	26
1541	Proliferating_cell	GO:0007052	mitotic spindle organization	17/120	120/18723	1.76738e-18	3.7866e-16	3.14872e-16	22974/9493/1062/991/10403/3832/9787/56992/3833/83540/4605/7272/24137/9212/9055/6790/9793	17
1542	Proliferating_cell	GO:1902850	microtubule cytoskeleton organization involved in mitosis	18/120	147/18723	2.436e-18	4.63923e-16	3.85771e-16	22974/9493/1062/991/10403/3832/9787/56992/3833/83540/4605/7272/24137/9212/54908/9055/6790/9793	18
1543	Proliferating_cell	GO:0007051	spindle organization	19/120	184/18723	6.89913e-18	1.18251e-15	9.83307e-16	22974/9493/1062/26271/991/10403/3832/9787/56992/3833/83540/4605/7272/24137/9212/9055/90417/6790/9793	19
1544	Proliferating_cell	GO:0071103	DNA conformation change	19/120	290/18723	3.23795e-14	5.04532e-12	4.19539e-12	7153/10592/64151/3024/10721/4172/4174/4171/3148/10051/55723/3070/85236/4176/3006/3008/440689/4678/10541	19
1545	Proliferating_cell	GO:0030071	regulation of mitotic metaphase/anaphase transition	11/120	60/18723	1.23584e-13	1.76519e-11	1.46783e-11	1063/11065/1062/26271/10403/699/9787/7272/9212/54908/990	11
1546	Proliferating_cell	GO:0007091	metaphase/anaphase transition of mitotic cell cycle	11/120	62/18723	1.81339e-13	2.39088e-11	1.98812e-11	1063/11065/1062/26271/10403/699/9787/7272/9212/54908/990	11
1547	Proliferating_cell	GO:1902099	regulation of metaphase/anaphase transition of cell cycle	11/120	63/18723	2.18525e-13	2.67537e-11	2.22469e-11	1063/11065/1062/26271/10403/699/9787/7272/9212/54908/990	11
1548	Proliferating_cell	GO:0044772	mitotic cell cycle phase transition	21/120	424/18723	3.12077e-13	3.16836e-11	2.63462e-11	1063/11065/1062/63967/26271/10403/699/9787/54443/672/7272/890/9212/51512/54908/990/6790/1164/808/2146/4678	21
1549	Proliferating_cell	GO:0010965	regulation of mitotic sister chromatid separation	11/120	65/18723	3.14248e-13	3.16836e-11	2.63462e-11	1063/11065/1062/26271/10403/699/9787/7272/9212/54908/990	11
1550	Proliferating_cell	GO:0044784	metaphase/anaphase transition of cell cycle	11/120	65/18723	3.14248e-13	3.16836e-11	2.63462e-11	1063/11065/1062/26271/10403/699/9787/7272/9212/54908/990	11
1551	Proliferating_cell	GO:0051306	mitotic sister chromatid separation	11/120	67/18723	4.46362e-13	4.25036e-11	3.53435e-11	1063/11065/1062/26271/10403/699/9787/7272/9212/54908/990	11
1552	Proliferating_cell	GO:0051983	regulation of chromosome segregation	12/120	91/18723	5.64824e-13	5.0953e-11	4.23696e-11	1063/11065/1062/26271/10403/699/9787/7272/9212/157313/54908/990	12
1553	Proliferating_cell	GO:0006260	DNA replication	17/120	260/18723	8.34162e-13	7.14876e-11	5.9445e-11	26271/890/10721/79915/4172/4174/6241/4171/990/10535/675/5422/3978/4176/51053/4678/5111	17
1554	Proliferating_cell	GO:0033045	regulation of sister chromatid segregation	11/120	72/18723	1.02203e-12	7.77577e-11	6.46588e-11	1063/11065/1062/26271/10403/699/9787/7272/9212/54908/990	11
1555	Proliferating_cell	GO:1905818	regulation of chromosome separation	11/120	72/18723	1.02203e-12	7.77577e-11	6.46588e-11	1063/11065/1062/26271/10403/699/9787/7272/9212/54908/990	11
1556	Proliferating_cell	GO:0033044	regulation of chromosome organization	15/120	187/18723	1.05649e-12	7.77577e-11	6.46588e-11	1063/7153/11065/1062/26271/10403/699/9787/7272/9212/54908/4171/990/1786/142	15
1557	Proliferating_cell	GO:0051304	chromosome separation	12/120	96/18723	1.08879e-12	7.77577e-11	6.46588e-11	1063/7153/11065/1062/26271/10403/699/9787/7272/9212/54908/990	12
1558	Proliferating_cell	GO:0006323	DNA packaging	15/120	199/18723	2.61149e-12	1.79044e-10	1.48883e-10	7153/10592/64151/3024/4171/3148/10051/55723/3070/85236/3006/3008/440689/4678/10541	15
1559	Proliferating_cell	GO:0065004	protein-DNA complex assembly	15/120	201/18723	3.01873e-12	1.99004e-10	1.6548e-10	1063/1062/3024/9787/4171/3148/55723/3070/85236/3006/3008/51053/440689/4678/10541	15
1560	Proliferating_cell	GO:1901990	regulation of mitotic cell cycle phase transition	17/120	299/18723	7.85031e-12	4.98349e-10	4.14398e-10	1063/11065/1062/63967/26271/10403/699/9787/54443/672/7272/9212/51512/54908/990/6790/2146	17
1561	Proliferating_cell	GO:0090307	mitotic spindle assembly	10/120	65/18723	1.06329e-11	6.50887e-10	5.4124e-10	22974/9493/991/3832/56992/3833/4605/24137/9212/9055	10
1562	Proliferating_cell	GO:0007346	regulation of mitotic cell cycle	20/120	457/18723	1.15929e-11	6.82098e-10	5.67194e-10	1063/11065/1062/63967/26271/10403/699/9787/54443/672/7272/9212/51512/157313/54908/990/675/6790/1164/2146	20
1563	Proliferating_cell	GO:0051225	spindle assembly	12/120	117/18723	1.19387e-11	6.82098e-10	5.67194e-10	22974/9493/26271/991/3832/56992/3833/4605/24137/9212/9055/6790	12
1564	Proliferating_cell	GO:0140013	meiotic nuclear division	14/120	185/18723	1.38461e-11	7.65555e-10	6.36591e-10	7153/10592/26271/991/699/83540/7272/151648/84057/10051/675/6790/1164/151246	14
1565	Proliferating_cell	GO:0071824	protein-DNA complex subunit organization	15/120	241/18723	4.06782e-11	2.17882e-09	1.81178e-09	1063/1062/3024/9787/4171/3148/55723/3070/85236/3006/3008/51053/440689/4678/10541	15
1566	Proliferating_cell	GO:1903046	meiotic cell cycle process	14/120	202/18723	4.52257e-11	2.349e-09	1.95329e-09	7153/10592/26271/991/699/83540/7272/151648/84057/10051/675/6790/1164/151246	14
1567	Proliferating_cell	GO:1901987	regulation of cell cycle phase transition	18/120	390/18723	5.76481e-11	2.90614e-09	2.41658e-09	1063/11065/1062/63967/26271/10403/699/9787/54443/672/7272/9212/51512/79915/54908/990/6790/2146	18
1568	Proliferating_cell	GO:0051383	kinetochore organization	7/120	23/18723	8.38231e-11	4.10494e-09	3.41343e-09	1063/10592/1062/10403/9787/83540/10051	7
1569	Proliferating_cell	GO:0051303	establishment of chromosome localization	10/120	80/18723	9.02432e-11	4.29658e-09	3.57279e-09	1063/1062/10403/9787/3835/3833/83540/55143/9212/54908	10
1570	Proliferating_cell	GO:0050000	chromosome localization	10/120	82/18723	1.16003e-10	5.37374e-09	4.46849e-09	1063/1062/10403/9787/3835/3833/83540/55143/9212/54908	10
1571	Proliferating_cell	GO:0044786	cell cycle DNA replication	8/120	41/18723	1.80047e-10	8.12107e-09	6.75301e-09	26271/4172/4171/675/5422/3978/51053/5111	8
1572	Proliferating_cell	GO:2001251	negative regulation of chromosome organization	10/120	86/18723	1.87933e-10	8.25941e-09	6.86805e-09	1063/7153/26271/10403/699/7272/9212/54908/4171/142	10
1573	Proliferating_cell	GO:0140694	non-membrane-bounded organelle assembly	17/120	367/18723	1.95021e-10	8.35665e-09	6.94891e-09	1063/22974/9493/1062/26271/991/3832/9787/56992/3833/4605/54443/672/24137/9212/9055/6790	17
1574	Proliferating_cell	GO:0006261	DNA-dependent DNA replication	12/120	151/18723	2.43225e-10	1.0168e-08	8.45512e-09	26271/10721/4172/4174/4171/990/675/5422/3978/4176/51053/5111	12
1575	Proliferating_cell	GO:0051310	metaphase plate congression	9/120	65/18723	3.18534e-10	1.29992e-08	1.08094e-08	1063/1062/10403/3835/3833/83540/55143/9212/54908	9
1576	Proliferating_cell	GO:0010639	negative regulation of organelle organization	16/120	348/18723	7.75677e-10	3.09188e-08	2.57103e-08	1063/7153/26586/22974/26271/10403/699/672/7272/9212/54908/4171/5216/142/9168/11151	16
1577	Proliferating_cell	GO:0007080	mitotic metaphase plate congression	8/120	50/18723	9.64289e-10	3.75634e-08	3.12356e-08	1062/10403/3835/3833/83540/55143/9212/54908	8
1578	Proliferating_cell	GO:0006325	chromatin organization	17/120	409/18723	1.02519e-09	3.90483e-08	3.24703e-08	3024/4171/29028/3148/55723/3070/85236/3006/7913/3008/2146/440689/1786/4678/10541/9031/60	17
1579	Proliferating_cell	GO:0051321	meiotic cell cycle	14/120	261/18723	1.32712e-09	4.94495e-08	4.11193e-08	7153/10592/26271/991/699/83540/7272/151648/84057/10051/675/6790/1164/151246	14
1580	Proliferating_cell	GO:0051783	regulation of nuclear division	11/120	139/18723	1.47522e-09	5.37984e-08	4.47356e-08	1063/26271/991/10403/699/9787/7272/9212/157313/54908/6790	11
1581	Proliferating_cell	GO:0006333	chromatin assembly or disassembly	12/120	177/18723	1.52323e-09	5.43921e-08	4.52293e-08	3024/4171/3148/55723/3070/85236/3006/3008/440689/4678/10541/9031	12
1582	Proliferating_cell	GO:1901991	negative regulation of mitotic cell cycle phase transition	12/120	179/18723	1.73206e-09	6.05867e-08	5.03804e-08	1063/63967/26271/10403/699/672/7272/9212/51512/54908/990/2146	12
1583	Proliferating_cell	GO:0007088	regulation of mitotic nuclear division	10/120	110/18723	2.18867e-09	7.50276e-08	6.23886e-08	1063/26271/10403/699/9787/7272/9212/157313/54908/6790	10
1584	Proliferating_cell	GO:0033260	nuclear DNA replication	7/120	37/18723	3.26879e-09	1.09857e-07	9.13508e-08	4172/4171/675/5422/3978/51053/5111	7
1585	Proliferating_cell	GO:0031497	chromatin assembly	11/120	151/18723	3.55514e-09	1.17183e-07	9.74424e-08	3024/4171/3148/55723/3070/85236/3006/3008/440689/4678/10541	11
1586	Proliferating_cell	GO:0045841	negative regulation of mitotic metaphase/anaphase transition	7/120	40/18723	5.82609e-09	1.88413e-07	1.56674e-07	1063/26271/10403/699/7272/9212/54908	7
1587	Proliferating_cell	GO:1902100	negative regulation of metaphase/anaphase transition of cell cycle	7/120	42/18723	8.34196e-09	2.6478e-07	2.20176e-07	1063/26271/10403/699/7272/9212/54908	7
1588	Proliferating_cell	GO:0006310	DNA recombination	14/120	305/18723	9.78896e-09	2.87936e-07	2.39431e-07	7153/3024/672/10721/84057/4172/4174/4171/3148/675/4176/3006/3008/142	14
1589	Proliferating_cell	GO:0006338	chromatin remodeling	13/120	255/18723	9.82452e-09	2.87936e-07	2.39431e-07	3024/4171/3148/55723/3070/85236/3006/3008/440689/4678/10541/9031/60	13
1590	Proliferating_cell	GO:0033046	negative regulation of sister chromatid segregation	7/120	43/18723	9.91144e-09	2.87936e-07	2.39431e-07	1063/26271/10403/699/7272/9212/54908	7
1591	Proliferating_cell	GO:0033048	negative regulation of mitotic sister chromatid segregation	7/120	43/18723	9.91144e-09	2.87936e-07	2.39431e-07	1063/26271/10403/699/7272/9212/54908	7
1592	Proliferating_cell	GO:2000816	negative regulation of mitotic sister chromatid separation	7/120	43/18723	9.91144e-09	2.87936e-07	2.39431e-07	1063/26271/10403/699/7272/9212/54908	7
1593	Proliferating_cell	GO:0006334	nucleosome assembly	10/120	129/18723	1.03653e-08	2.91247e-07	2.42184e-07	3024/4171/3148/55723/85236/3006/3008/440689/4678/10541	10
1594	Proliferating_cell	GO:0007093	mitotic cell cycle checkpoint signaling	10/120	129/18723	1.03653e-08	2.91247e-07	2.42184e-07	1063/63967/10403/699/672/7272/9212/51512/54908/990	10
1595	Proliferating_cell	GO:0051985	negative regulation of chromosome segregation	7/120	45/18723	1.38109e-08	3.75744e-07	3.12447e-07	1063/26271/10403/699/7272/9212/54908	7
1596	Proliferating_cell	GO:1905819	negative regulation of chromosome separation	7/120	45/18723	1.38109e-08	3.75744e-07	3.12447e-07	1063/26271/10403/699/7272/9212/54908	7
1597	Proliferating_cell	GO:0033047	regulation of mitotic sister chromatid segregation	7/120	46/18723	1.62039e-08	4.3396e-07	3.60856e-07	1063/26271/10403/699/7272/9212/54908	7
1598	Proliferating_cell	GO:1902969	mitotic DNA replication	5/120	14/18723	1.90116e-08	5.01321e-07	4.16869e-07	4172/4171/675/5422/3978	5
1599	Proliferating_cell	GO:0030261	chromosome condensation	7/120	48/18723	2.20557e-08	5.6423e-07	4.69181e-07	7153/10592/64151/3024/10051/3006/3008	7
1600	Proliferating_cell	GO:0045839	negative regulation of mitotic nuclear division	7/120	48/18723	2.20557e-08	5.6423e-07	4.69181e-07	1063/26271/10403/699/7272/9212/54908	7
1601	Proliferating_cell	GO:0006271	DNA strand elongation involved in DNA replication	5/120	15/18723	2.83715e-08	7.15128e-07	5.94659e-07	4172/5422/3978/4176/5111	5
1602	Proliferating_cell	GO:0045930	negative regulation of mitotic cell cycle	12/120	235/18723	3.68548e-08	9.15496e-07	7.61273e-07	1063/63967/26271/10403/699/672/7272/9212/51512/54908/990/2146	12
1603	Proliferating_cell	GO:0044839	cell cycle G2/M phase transition	10/120	148/18723	3.87677e-08	9.49255e-07	7.89345e-07	1063/63967/26271/672/890/9212/79915/990/6790/808	10
1604	Proliferating_cell	GO:0051784	negative regulation of nuclear division	7/120	56/18723	6.65936e-08	1.60763e-06	1.33681e-06	1063/26271/10403/699/7272/9212/54908	7
1605	Proliferating_cell	GO:1901988	negative regulation of cell cycle phase transition	12/120	249/18723	6.95929e-08	1.6567e-06	1.37761e-06	1063/63967/26271/10403/699/672/7272/9212/51512/54908/990/2146	12
1606	Proliferating_cell	GO:0006270	DNA replication initiation	6/120	34/18723	7.09812e-08	1.6666e-06	1.38585e-06	4172/4174/4171/990/5422/4176	6
1607	Proliferating_cell	GO:0008608	attachment of spindle microtubules to kinetochore	6/120	35/18723	8.52205e-08	1.97389e-06	1.64137e-06	1062/10403/83540/9212/151648/90417	6
1608	Proliferating_cell	GO:0034728	nucleosome organization	10/120	167/18723	1.21466e-07	2.77591e-06	2.30829e-06	3024/4171/3148/55723/85236/3006/3008/440689/4678/10541	10
1609	Proliferating_cell	GO:0000075	cell cycle checkpoint signaling	10/120	169/18723	1.35813e-07	3.06295e-06	2.54697e-06	1063/63967/10403/699/672/7272/9212/51512/54908/990	10
1610	Proliferating_cell	GO:0007094	mitotic spindle assembly checkpoint signaling	6/120	38/18723	1.4269e-07	3.09582e-06	2.57431e-06	1063/10403/699/7272/9212/54908	6
1611	Proliferating_cell	GO:0071173	spindle assembly checkpoint signaling	6/120	38/18723	1.4269e-07	3.09582e-06	2.57431e-06	1063/10403/699/7272/9212/54908	6
1612	Proliferating_cell	GO:0071174	mitotic spindle checkpoint signaling	6/120	38/18723	1.4269e-07	3.09582e-06	2.57431e-06	1063/10403/699/7272/9212/54908	6
1613	Proliferating_cell	GO:0045132	meiotic chromosome segregation	8/120	93/18723	1.45473e-07	3.11676e-06	2.59171e-06	7153/10592/699/83540/7272/151648/10051/151246	8
1614	Proliferating_cell	GO:0031577	spindle checkpoint signaling	6/120	39/18723	1.67755e-07	3.53347e-06	2.93823e-06	1063/10403/699/7272/9212/54908	6
1615	Proliferating_cell	GO:0000910	cytokinesis	10/120	173/18723	1.69046e-07	3.53347e-06	2.93823e-06	26586/9493/54443/24137/9212/9055/990/675/6790/808	10
1616	Proliferating_cell	GO:0022616	DNA strand elongation	5/120	22/18723	2.40027e-07	4.95576e-06	4.12092e-06	4172/5422/3978/4176/5111	5
1617	Proliferating_cell	GO:0000086	G2/M transition of mitotic cell cycle	9/120	137/18723	2.42873e-07	4.95576e-06	4.12092e-06	1063/63967/26271/672/890/9212/990/6790/808	9
1618	Proliferating_cell	GO:1902749	regulation of cell cycle G2/M phase transition	8/120	102/18723	2.98593e-07	6.02104e-06	5.00675e-06	1063/63967/26271/672/9212/79915/990/6790	8
1619	Proliferating_cell	GO:0010948	negative regulation of cell cycle process	12/120	294/18723	4.18494e-07	8.34068e-06	6.93563e-06	1063/63967/26271/10403/699/672/7272/9212/51512/54908/990/2146	12
1620	Proliferating_cell	GO:0006302	double-strand break repair	11/120	251/18723	6.47279e-07	1.27521e-05	1.06039e-05	672/10721/4172/4174/4171/3148/675/5422/4176/7913/142	11
1621	Proliferating_cell	GO:0000727	double-strand break repair via break-induced replication	4/120	12/18723	7.63452e-07	1.47029e-05	1.22261e-05	4172/4174/4171/4176	4
1622	Proliferating_cell	GO:0051255	spindle midzone assembly	4/120	12/18723	7.63452e-07	1.47029e-05	1.22261e-05	9493/24137/9212/9055	4
1623	Proliferating_cell	GO:0045787	positive regulation of cell cycle	12/120	313/18723	8.12582e-07	1.54752e-05	1.28683e-05	11065/9493/26271/10403/9787/9212/79915/990/675/6790/1164/2146	12
1624	Proliferating_cell	GO:0045786	negative regulation of cell cycle	13/120	385/18723	1.15351e-06	2.17265e-05	1.80665e-05	1063/63967/26271/10403/699/672/7272/9212/51512/54908/990/51053/2146	13
1625	Proliferating_cell	GO:0034508	centromere complex assembly	5/120	30/18723	1.24675e-06	2.32275e-05	1.93147e-05	1063/1062/9787/3070/4678	5
1626	Proliferating_cell	GO:0032392	DNA geometric change	7/120	90/18723	1.79263e-06	3.27788e-05	2.72569e-05	7153/10721/4172/4174/4171/3148/4176	7
1627	Proliferating_cell	GO:0007127	meiosis I	8/120	129/18723	1.79767e-06	3.27788e-05	2.72569e-05	7153/26271/151648/84057/675/6790/1164/151246	8
1628	Proliferating_cell	GO:0051315	attachment of mitotic spindle microtubules to kinetochore	4/120	15/18723	2.07417e-06	3.71344e-05	3.08788e-05	1062/10403/83540/9212	4
1629	Proliferating_cell	GO:0032465	regulation of cytokinesis	7/120	92/18723	2.07987e-06	3.71344e-05	3.08788e-05	9493/9212/9055/990/675/6790/808	7
1630	Proliferating_cell	GO:0010389	regulation of G2/M transition of mitotic cell cycle	7/120	94/18723	2.40461e-06	4.24898e-05	3.5332e-05	1063/63967/26271/672/9212/990/6790	7
1631	Proliferating_cell	GO:0061982	meiosis I cell cycle process	8/120	135/18723	2.53022e-06	4.42531e-05	3.67983e-05	7153/26271/151648/84057/675/6790/1164/151246	8
1632	Proliferating_cell	GO:0090068	positive regulation of cell cycle process	10/120	236/18723	2.89209e-06	5.00711e-05	4.16362e-05	11065/9493/26271/10403/9787/9212/79915/990/6790/2146	10
1633	Proliferating_cell	GO:0000724	double-strand break repair via homologous recombination	8/120	138/18723	2.98281e-06	5.11254e-05	4.25129e-05	672/10721/4172/4174/4171/675/4176/142	8
1634	Proliferating_cell	GO:0000725	recombinational repair	8/120	140/18723	3.32128e-06	5.63631e-05	4.68683e-05	672/10721/4172/4174/4171/675/4176/142	8
1635	Proliferating_cell	GO:0016572	histone phosphorylation	5/120	39/18723	4.81043e-06	8.0834e-05	6.72169e-05	890/9212/7443/6790/9031	5
1636	Proliferating_cell	GO:0006275	regulation of DNA replication	7/120	107/18723	5.71967e-06	9.42541e-05	7.83763e-05	26271/890/79915/990/675/51053/5111	7
1637	Proliferating_cell	GO:0034501	protein localization to kinetochore	4/120	19/18723	5.77403e-06	9.42541e-05	7.83763e-05	10403/7272/9212/54908	4
1638	Proliferating_cell	GO:1903083	protein localization to condensed chromosome	4/120	19/18723	5.77403e-06	9.42541e-05	7.83763e-05	10403/7272/9212/54908	4
1639	Proliferating_cell	GO:0032508	DNA duplex unwinding	6/120	84/18723	1.65283e-05	0.000267259	0.000222237	7153/10721/4172/4174/4171/4176	6
1640	Proliferating_cell	GO:0071459	protein localization to chromosome, centromeric region	4/120	25/18723	1.82925e-05	0.000293022	0.00024366	10403/7272/9212/54908	4
1641	Proliferating_cell	GO:0007098	centrosome cycle	7/120	130/18723	2.05252e-05	0.000325743	0.000270869	10403/3832/672/151648/675/6790/9793	7
1642	Proliferating_cell	GO:0034502	protein localization to chromosome	6/120	92/18723	2.78121e-05	0.000437339	0.000363666	10403/7272/9212/54908/675/2146	6
1643	Proliferating_cell	GO:0007143	female meiotic nuclear division	4/120	29/18723	3.36715e-05	0.000524664	0.00043628	7153/26271/7272/6790	4
1644	Proliferating_cell	GO:0031023	microtubule organizing center organization	7/120	143/18723	3.79216e-05	0.000585564	0.000486921	10403/3832/672/151648/675/6790/9793	7
1645	Proliferating_cell	GO:0035404	histone-serine phosphorylation	3/120	11/18723	4.08064e-05	0.000618958	0.000514689	9212/7443/6790	3
1646	Proliferating_cell	GO:0070601	centromeric sister chromatid cohesion	3/120	11/18723	4.08064e-05	0.000618958	0.000514689	699/151648/151246	3
1647	Proliferating_cell	GO:0016570	histone modification	12/120	463/18723	4.27546e-05	0.000642819	0.000534531	29128/672/890/9212/7443/675/6790/3006/2146/1786/9031/23512	12
1648	Proliferating_cell	GO:0007062	sister chromatid cohesion	5/120	62/18723	4.80715e-05	0.000716474	0.000595778	991/699/3835/151648/151246	5
1649	Proliferating_cell	GO:0008156	negative regulation of DNA replication	4/120	32/18723	5.02289e-05	0.000742176	0.00061715	26271/990/675/51053	4
1650	Proliferating_cell	GO:0042769	DNA damage response, detection of DNA damage	3/120	13/18723	7.00711e-05	0.00102651	0.000853588	64949/7398/142	3
1651	Proliferating_cell	GO:0070192	chromosome organization involved in meiotic cell cycle	5/120	69/18723	8.05602e-05	0.00117017	0.000973046	10592/699/151648/10051/151246	5
1652	Proliferating_cell	GO:1901989	positive regulation of cell cycle phase transition	6/120	115/18723	9.7376e-05	0.00140254	0.00116627	11065/26271/9787/79915/990/2146	6
1653	Proliferating_cell	GO:0051052	regulation of DNA metabolic process	10/120	359/18723	0.000106178	0.00151657	0.00126109	3024/672/9212/10721/3006/7913/3008/5111/7398/142	10
1654	Proliferating_cell	GO:2000104	negative regulation of DNA-dependent DNA replication	3/120	15/18723	0.000110437	0.00156437	0.00130084	26271/675/51053	3
1655	Proliferating_cell	GO:0006305	DNA alkylation	5/120	76/18723	0.000127791	0.00178076	0.00148078	672/3070/2146/1786/142	5
1656	Proliferating_cell	GO:0006306	DNA methylation	5/120	76/18723	0.000127791	0.00178076	0.00148078	672/3070/2146/1786/142	5
1657	Proliferating_cell	GO:0016584	nucleosome positioning	3/120	16/18723	0.000135288	0.00187002	0.001555	3024/3006/3008	3
1658	Proliferating_cell	GO:0051302	regulation of cell division	7/120	177/18723	0.000145299	0.00199233	0.00165671	9493/9212/9055/990/675/6790/808	7
1659	Proliferating_cell	GO:0071897	DNA biosynthetic process	7/120	180/18723	0.000161209	0.00219295	0.00182353	1063/9212/10721/5422/7083/3978/5111	7
1660	Proliferating_cell	GO:0007076	mitotic chromosome condensation	3/120	17/18723	0.00016351	0.00220675	0.001835	10592/64151/10051	3
1661	Proliferating_cell	GO:0006282	regulation of DNA repair	6/120	130/18723	0.000190917	0.0025565	0.00212584	672/10721/7913/5111/7398/142	6
1662	Proliferating_cell	GO:0045910	negative regulation of DNA recombination	4/120	45/18723	0.000195167	0.00257491	0.00214114	3024/10721/3006/3008	4
1663	Proliferating_cell	GO:0051382	kinetochore assembly	3/120	18/18723	0.000195296	0.00257491	0.00214114	1063/1062/9787	3
1664	Proliferating_cell	GO:0051656	establishment of organelle localization	10/120	390/18723	0.000208024	0.00272178	0.00226328	1063/1062/10403/9787/3835/3833/83540/55143/9212/54908	10
1665	Proliferating_cell	GO:0090329	regulation of DNA-dependent DNA replication	4/120	46/18723	0.000212702	0.00276191	0.00229664	26271/675/51053/5111	4
1666	Proliferating_cell	GO:0070734	histone H3-K27 methylation	3/120	19/18723	0.000230832	0.00297478	0.00247365	3006/2146/23512	3
1667	Proliferating_cell	GO:1904666	regulation of ubiquitin protein ligase activity	3/120	23/18723	0.000414064	0.00529631	0.00440411	11065/26271/991	3
1668	Proliferating_cell	GO:0046034	ATP metabolic process	8/120	277/18723	0.000417463	0.00530023	0.00440736	84300/93974/4707/4713/55967/142/518/4512	8
1669	Proliferating_cell	GO:0044728	DNA methylation or demethylation	5/120	100/18723	0.000460918	0.00576652	0.0047951	672/3070/2146/1786/142	5
1670	Proliferating_cell	GO:0061640	cytoskeleton-dependent cytokinesis	5/120	100/18723	0.000460918	0.00576652	0.0047951	26586/9493/54443/24137/9212	5
1671	Proliferating_cell	GO:2001020	regulation of response to DNA damage stimulus	7/120	219/18723	0.000529546	0.00656924	0.0054626	26271/672/10721/7913/5111/7398/142	7
1672	Proliferating_cell	GO:0009147	pyrimidine nucleoside triphosphate metabolic process	3/120	25/18723	0.000532744	0.00656924	0.0054626	1841/79077/4831	3
1673	Proliferating_cell	GO:0010972	negative regulation of G2/M transition of mitotic cell cycle	4/120	60/18723	0.000593224	0.00726275	0.00603929	63967/672/9212/990	4
1674	Proliferating_cell	GO:0001556	oocyte maturation	3/120	26/18723	0.000599427	0.00726401	0.00604033	26271/675/6790	3
1675	Proliferating_cell	GO:0001824	blastocyst development	5/120	106/18723	0.000601802	0.00726401	0.00604033	6241/675/55723/4678/1603	5
1676	Proliferating_cell	GO:0000018	regulation of DNA recombination	5/120	107/18723	0.000628106	0.00752849	0.00626026	3024/10721/3006/3008/142	5
1677	Proliferating_cell	GO:0051494	negative regulation of cytoskeleton organization	6/120	163/18723	0.000640419	0.00762276	0.00633865	26586/22974/672/5216/9168/11151	6
1678	Proliferating_cell	GO:0051258	protein polymerization	8/120	297/18723	0.000660534	0.00780796	0.00649265	11065/22974/26271/81624/9793/5216/9168/11151	8
1679	Proliferating_cell	GO:1902750	negative regulation of cell cycle G2/M phase transition	4/120	62/18723	0.000671989	0.00788897	0.00656001	63967/672/9212/990	4
1680	Proliferating_cell	GO:0009141	nucleoside triphosphate metabolic process	5/120	112/18723	0.00077277	0.0090104	0.00749253	1841/79077/142/518/4831	5
1681	Proliferating_cell	GO:0006303	double-strand break repair via nonhomologous end joining	4/120	66/18723	0.000851275	0.00985868	0.00819791	10721/3148/5422/7913	4
1682	Proliferating_cell	GO:0034968	histone lysine methylation	5/120	115/18723	0.000870726	0.0100163	0.00832895	672/3006/2146/1786/23512	5
1683	Proliferating_cell	GO:0006304	DNA modification	5/120	120/18723	0.00105416	0.0120456	0.0100164	672/3070/2146/1786/142	5
1684	Proliferating_cell	GO:0045931	positive regulation of mitotic cell cycle	5/120	121/18723	0.00109404	0.0124185	0.0103265	11065/26271/9787/990/675	5
1685	Proliferating_cell	GO:0000281	mitotic cytokinesis	4/120	71/18723	0.00111978	0.012627	0.0104999	26586/9493/54443/24137	4
1686	Proliferating_cell	GO:0051298	centrosome duplication	4/120	73/18723	0.00124212	0.013915	0.0115709	10403/672/675/9793	4
1687	Proliferating_cell	GO:0051053	negative regulation of DNA metabolic process	5/120	125/18723	0.00126484	0.0140775	0.011706	3024/10721/3006/3008/142	5
1688	Proliferating_cell	GO:0009060	aerobic respiration	6/120	189/18723	0.00137837	0.0152421	0.0126745	113115/84300/4707/4713/55967/4512	6
1689	Proliferating_cell	GO:0031100	animal organ regeneration	4/120	76/18723	0.00144273	0.0156964	0.0130522	890/6790/2146/5111	4
1690	Proliferating_cell	GO:0006298	mismatch repair	3/120	35/18723	0.00144692	0.0156964	0.0130522	10535/3978/5111	3
1691	Proliferating_cell	GO:0097421	liver regeneration	3/120	35/18723	0.00144692	0.0156964	0.0130522	6790/2146/5111	3
1692	Proliferating_cell	GO:0018022	peptidyl-lysine methylation	5/120	131/18723	0.00155698	0.016784	0.0139566	672/3006/2146/1786/23512	5
1693	Proliferating_cell	GO:0031055	chromatin remodeling at centromere	2/120	10/18723	0.00177259	0.0187544	0.0155951	3070/4678	2
1694	Proliferating_cell	GO:0033314	mitotic DNA replication checkpoint signaling	2/120	10/18723	0.00177259	0.0187544	0.0155951	63967/990	2
1695	Proliferating_cell	GO:1904668	positive regulation of ubiquitin protein ligase activity	2/120	10/18723	0.00177259	0.0187544	0.0155951	11065/991	2
1696	Proliferating_cell	GO:0072527	pyrimidine-containing compound metabolic process	4/120	82/18723	0.0019098	0.0200822	0.0166992	1841/7083/79077/4831	4
1697	Proliferating_cell	GO:0007292	female gamete generation	5/120	140/18723	0.00208439	0.02171	0.0180528	7153/26271/7272/675/6790	5
1698	Proliferating_cell	GO:0006119	oxidative phosphorylation	5/120	141/18723	0.00215013	0.02171	0.0180528	84300/4707/4713/55967/4512	5
1699	Proliferating_cell	GO:0016571	histone methylation	5/120	141/18723	0.00215013	0.02171	0.0180528	672/3006/2146/1786/23512	5
1700	Proliferating_cell	GO:0007144	female meiosis I	2/120	11/18723	0.00215743	0.02171	0.0180528	26271/6790	2
1701	Proliferating_cell	GO:0009120	deoxyribonucleoside metabolic process	2/120	11/18723	0.00215743	0.02171	0.0180528	1841/7083	2
1702	Proliferating_cell	GO:0051573	negative regulation of histone H3-K9 methylation	2/120	11/18723	0.00215743	0.02171	0.0180528	672/1786	2
1703	Proliferating_cell	GO:0070314	G1 to G0 transition	2/120	11/18723	0.00215743	0.02171	0.0180528	26227/2146	2
1704	Proliferating_cell	GO:0009142	nucleoside triphosphate biosynthetic process	4/120	85/18723	0.0021786	0.02171	0.0180528	1841/142/518/4831	4
1705	Proliferating_cell	GO:0044774	mitotic DNA integrity checkpoint signaling	4/120	85/18723	0.0021786	0.02171	0.0180528	63967/672/51512/990	4
1706	Proliferating_cell	GO:0051098	regulation of binding	8/120	363/18723	0.00236227	0.0234043	0.0194616	9212/3148/6790/808/51053/142/60/302	8
1707	Proliferating_cell	GO:0032467	positive regulation of cytokinesis	3/120	42/18723	0.00245659	0.0241988	0.0201223	9493/9212/990	3
1708	Proliferating_cell	GO:0006284	base-excision repair	3/120	43/18723	0.00262859	0.0257452	0.0214082	10721/3978/5111	3
1709	Proliferating_cell	GO:0009411	response to UV	5/120	149/18723	0.00273175	0.0266035	0.022122	9212/675/5111/7398/142	5
1710	Proliferating_cell	GO:0009262	deoxyribonucleotide metabolic process	3/120	44/18723	0.00280785	0.0271901	0.0226098	1841/6241/79077	3
1711	Proliferating_cell	GO:0048599	oocyte development	3/120	45/18723	0.00299447	0.0287316	0.0238916	26271/675/6790	3
1712	Proliferating_cell	GO:0033108	mitochondrial respiratory chain complex assembly	4/120	93/18723	0.00302085	0.0287316	0.0238916	84300/4707/4713/55967	4
1713	Proliferating_cell	GO:1901992	positive regulation of mitotic cell cycle phase transition	4/120	93/18723	0.00302085	0.0287316	0.0238916	11065/26271/9787/990	4
1714	Proliferating_cell	GO:0051988	regulation of attachment of spindle microtubules to kinetochore	2/120	13/18723	0.00303409	0.0287316	0.0238916	9212/90417	2
1715	Proliferating_cell	GO:0000079	regulation of cyclin-dependent protein serine/threonine kinase activity	4/120	94/18723	0.00313971	0.0295685	0.0245875	890/990/1164/60	4
1716	Proliferating_cell	GO:0007019	microtubule depolymerization	3/120	46/18723	0.00318855	0.029702	0.0246985	26586/22974/9793	3
1717	Proliferating_cell	GO:0044818	mitotic G2/M transition checkpoint	3/120	46/18723	0.00318855	0.029702	0.0246985	63967/672/990	3
1718	Proliferating_cell	GO:0007018	microtubule-based movement	8/120	382/18723	0.003227	0.0298963	0.02486	9493/1062/3832/9787/56992/3835/3833/24137	8
1719	Proliferating_cell	GO:0042773	ATP synthesis coupled electron transport	4/120	95/18723	0.00326173	0.0298963	0.02486	4707/4713/55967/4512	4
1720	Proliferating_cell	GO:0042775	mitochondrial ATP synthesis coupled electron transport	4/120	95/18723	0.00326173	0.0298963	0.02486	4707/4713/55967/4512	4
1721	Proliferating_cell	GO:0046777	protein autophosphorylation	6/120	227/18723	0.00344811	0.0314365	0.0261408	7272/9212/7443/6790/808/4831	6
1722	Proliferating_cell	GO:0000212	meiotic spindle organization	2/120	14/18723	0.00352497	0.0314677	0.0261667	26271/6790	2
1723	Proliferating_cell	GO:0006287	base-excision repair, gap-filling	2/120	14/18723	0.00352497	0.0314677	0.0261667	3978/5111	2
1724	Proliferating_cell	GO:0007100	mitotic centrosome separation	2/120	14/18723	0.00352497	0.0314677	0.0261667	3832/6790	2
1725	Proliferating_cell	GO:0051984	positive regulation of chromosome segregation	2/120	14/18723	0.00352497	0.0314677	0.0261667	9212/990	2
1726	Proliferating_cell	GO:0048146	positive regulation of fibroblast proliferation	3/120	48/18723	0.00359944	0.0319661	0.0265811	890/990/302	3
1727	Proliferating_cell	GO:1904029	regulation of cyclin-dependent protein kinase activity	4/120	98/18723	0.0036471	0.0322223	0.0267942	890/990/1164/60	4
1728	Proliferating_cell	GO:0045333	cellular respiration	6/120	230/18723	0.00367682	0.0323183	0.026874	113115/84300/4707/4713/55967/4512	6
1729	Proliferating_cell	GO:0009994	oocyte differentiation	3/120	49/18723	0.00381645	0.033205	0.0276114	26271/675/6790	3
1730	Proliferating_cell	GO:0051445	regulation of meiotic cell cycle	3/120	49/18723	0.00381645	0.033205	0.0276114	26271/991/7272	3
1731	Proliferating_cell	GO:0006220	pyrimidine nucleotide metabolic process	3/120	50/18723	0.00404126	0.0343673	0.0285778	1841/79077/4831	3
1732	Proliferating_cell	GO:0045814	negative regulation of gene expression, epigenetic	3/120	50/18723	0.00404126	0.0343673	0.0285778	3070/2146/1786	3
1733	Proliferating_cell	GO:0006268	DNA unwinding involved in DNA replication	2/120	15/18723	0.00405029	0.0343673	0.0285778	4171/4176	2
1734	Proliferating_cell	GO:0009263	deoxyribonucleotide biosynthetic process	2/120	15/18723	0.00405029	0.0343673	0.0285778	1841/6241	2
1735	Proliferating_cell	GO:0051299	centrosome separation	2/120	15/18723	0.00405029	0.0343673	0.0285778	3832/6790	2
1736	Proliferating_cell	GO:0043414	macromolecule methylation	7/120	316/18723	0.00427961	0.0361342	0.0300471	672/3070/3006/2146/1786/142/23512	7
1737	Proliferating_cell	GO:1902904	negative regulation of supramolecular fiber organization	5/120	167/18723	0.00444508	0.0373474	0.0310559	26586/22974/5216/9168/11151	5
1738	Proliferating_cell	GO:0032886	regulation of microtubule-based process	6/120	240/18723	0.00452116	0.0378013	0.0314333	26586/22974/56992/672/6790/9793	6
1739	Proliferating_cell	GO:0006266	DNA ligation	2/120	16/18723	0.00460957	0.0383534	0.0318925	7153/3978	2
1740	Proliferating_cell	GO:0040029	regulation of gene expression, epigenetic	4/120	105/18723	0.00466408	0.0386195	0.0321137	672/3070/2146/1786	4
1741	Proliferating_cell	GO:0051438	regulation of ubiquitin-protein transferase activity	3/120	53/18723	0.00476343	0.0392525	0.0326401	11065/26271/991	3
1742	Proliferating_cell	GO:0051099	positive regulation of binding	5/120	173/18723	0.00515619	0.0420608	0.0349753	3148/808/51053/142/302	5
1743	Proliferating_cell	GO:0000076	DNA replication checkpoint signaling	2/120	17/18723	0.00520238	0.0420608	0.0349753	63967/990	2
1744	Proliferating_cell	GO:0007096	regulation of exit from mitosis	2/120	17/18723	0.00520238	0.0420608	0.0349753	11065/54443	2
1745	Proliferating_cell	GO:0009200	deoxyribonucleoside triphosphate metabolic process	2/120	17/18723	0.00520238	0.0420608	0.0349753	1841/79077	2
1746	Proliferating_cell	GO:0022900	electron transport chain	5/120	175/18723	0.00541017	0.0435353	0.0362015	26227/4707/4713/55967/4512	5
1747	Proliferating_cell	GO:0043388	positive regulation of DNA binding	3/120	56/18723	0.00555881	0.0445224	0.0370222	3148/808/142	3
1748	Proliferating_cell	GO:0051447	negative regulation of meiotic cell cycle	2/120	18/18723	0.00582827	0.0461321	0.0383608	26271/7272	2
1749	Proliferating_cell	GO:0010257	NADH dehydrogenase complex assembly	3/120	57/18723	0.00584053	0.0461321	0.0383608	4707/4713/55967	3
1750	Proliferating_cell	GO:0032981	mitochondrial respiratory chain complex I assembly	3/120	57/18723	0.00584053	0.0461321	0.0383608	4707/4713/55967	3
1751	Proliferating_cell	GO:1901293	nucleoside phosphate biosynthetic process	6/120	256/18723	0.00615848	0.0483265	0.0401855	1841/6241/7083/142/518/4831	6
1752	Proliferating_cell	GO:0006479	protein methylation	5/120	181/18723	0.00622511	0.0483265	0.0401855	672/3006/2146/1786/23512	5
1753	Proliferating_cell	GO:0008213	protein alkylation	5/120	181/18723	0.00622511	0.0483265	0.0401855	672/3006/2146/1786/23512	5
1754	Proliferating_cell	GO:0022904	respiratory electron transport chain	4/120	114/18723	0.00623113	0.0483265	0.0401855	4707/4713/55967/4512	4
1755	Proliferating_cell	GO:0051568	histone H3-K4 methylation	3/120	59/18723	0.0064293	0.0496355	0.041274	672/3006/1786	3
1756	Proliferating_cell	GO:0009148	pyrimidine nucleoside triphosphate biosynthetic process	2/120	19/18723	0.00648679	0.0496355	0.041274	1841/4831	2
1757	Proliferating_cell	GO:0051571	positive regulation of histone H3-K4 methylation	2/120	19/18723	0.00648679	0.0496355	0.041274	672/1786	2
1758	Macrophage	GO:1902905	positive regulation of supramolecular fiber organization	17/146	209/18723	6.32017e-13	1.91944e-09	1.45763e-09	29108/5341/11151/9535/2876/10109/5216/7454/10096/10093/23075/10092/9788/55704/5879/10094/998	17
1759	Macrophage	GO:0007015	actin filament organization	22/146	442/18723	4.49902e-12	6.23489e-09	4.73481e-09	199/29108/5341/11151/9535/3936/10109/5216/7454/10096/10093/23075/10092/9788/55704/5879/9168/10094/998/65108/4082/5062	22
1760	Macrophage	GO:0110053	regulation of actin filament organization	18/146	278/18723	6.15893e-12	6.23489e-09	4.73481e-09	29108/5341/11151/9535/10109/5216/7454/10096/10093/23075/10092/9788/55704/5879/9168/10094/998/5062	18
1761	Macrophage	GO:0051495	positive regulation of cytoskeleton organization	16/146	226/18723	2.58855e-11	1.96536e-08	1.49251e-08	29108/5341/11151/9535/10109/5216/7454/10096/10093/23075/10092/9788/55704/5879/10094/998	16
1762	Macrophage	GO:1902903	regulation of supramolecular fiber organization	19/146	383/18723	1.54616e-10	8.46307e-08	6.42691e-08	29108/5341/11151/9535/2876/10109/5216/7454/10096/10093/23075/10092/9788/55704/5879/9168/10094/998/5062	19
1763	Macrophage	GO:0008154	actin polymerization or depolymerization	15/146	218/18723	1.67199e-10	8.46307e-08	6.42691e-08	199/29108/5341/11151/9535/10109/5216/7454/10096/10093/23075/10092/5879/9168/10094	15
1764	Macrophage	GO:0032970	regulation of actin filament-based process	19/146	397/18723	2.83619e-10	1.2305e-07	9.3445e-08	29108/5341/11151/9535/10109/5216/7454/10096/10093/23075/10092/9788/55704/5879/9168/10094/998/5062/6717	19
1765	Macrophage	GO:0032956	regulation of actin cytoskeleton organization	18/146	358/18723	3.92663e-10	1.49065e-07	1.13201e-07	29108/5341/11151/9535/10109/5216/7454/10096/10093/23075/10092/9788/55704/5879/9168/10094/998/5062	18
1766	Macrophage	GO:0031334	positive regulation of protein-containing complex assembly	15/146	237/18723	5.37686e-10	1.81439e-07	1.37786e-07	29108/5341/3958/11151/9535/581/3936/10109/5216/7454/10096/10093/10092/5879/10094	15
1767	Macrophage	GO:0097581	lamellipodium organization	10/146	90/18723	2.04723e-09	6.21743e-07	4.72156e-07	10109/7454/10096/51177/10092/960/55704/5879/6643/998	10
1768	Macrophage	GO:0008064	regulation of actin polymerization or depolymerization	13/146	188/18723	2.75479e-09	7.43736e-07	5.64798e-07	29108/5341/11151/9535/10109/5216/7454/10096/10093/23075/10092/9168/10094	13
1769	Macrophage	GO:0030832	regulation of actin filament length	13/146	189/18723	2.9387e-09	7.43736e-07	5.64798e-07	29108/5341/11151/9535/10109/5216/7454/10096/10093/23075/10092/9168/10094	13
1770	Macrophage	GO:0030041	actin filament polymerization	13/146	191/18723	3.34029e-09	7.80342e-07	5.92596e-07	199/29108/11151/9535/10109/5216/7454/10096/10093/10092/5879/9168/10094	13
1771	Macrophage	GO:0051017	actin filament bundle assembly	12/146	157/18723	3.70605e-09	8.03949e-07	6.10523e-07	199/5341/3936/5216/7454/23075/9788/55704/5879/998/4082/5062	12
1772	Macrophage	GO:0002366	leukocyte activation involved in immune response	15/146	275/18723	4.14641e-09	8.39509e-07	6.37528e-07	114548/3122/29108/7462/972/2896/3958/11151/1880/3936/5914/84807/23075/3162/3955	15
1773	Macrophage	GO:0061572	actin filament bundle organization	12/146	161/18723	4.93469e-09	8.86239e-07	6.73015e-07	199/5341/3936/5216/7454/23075/9788/55704/5879/998/4082/5062	12
1774	Macrophage	GO:0002263	cell activation involved in immune response	15/146	279/18723	5.04315e-09	8.86239e-07	6.73015e-07	114548/3122/29108/7462/972/2896/3958/11151/1880/3936/5914/84807/23075/3162/3955	15
1775	Macrophage	GO:0030838	positive regulation of actin filament polymerization	10/146	99/18723	5.25265e-09	8.86239e-07	6.73015e-07	29108/11151/9535/10109/5216/7454/10096/10093/10092/10094	10
1776	Macrophage	GO:0045010	actin nucleation	8/146	52/18723	6.34864e-09	1.00659e-06	7.64409e-07	11151/9535/10109/7454/10096/10093/10092/10094	8
1777	Macrophage	GO:0043254	regulation of protein-containing complex assembly	18/146	428/18723	6.62883e-09	1.00659e-06	7.64409e-07	29108/5341/3958/11151/9535/581/3936/10109/5216/7454/10096/10093/10092/5879/9168/8780/10094/998	18
1778	Macrophage	GO:0032535	regulation of cellular component size	17/146	383/18723	8.10631e-09	1.14275e-06	8.6781e-07	29108/5341/11151/9535/10109/5216/7454/10096/10093/23075/10092/57142/5879/9168/8301/10094/2664	17
1779	Macrophage	GO:0042110	T cell activation	19/146	487/18723	8.27806e-09	1.14275e-06	8.6781e-07	199/114548/3122/29108/972/57823/3958/11151/1880/581/3936/5914/7805/7454/84807/962/960/3955/9935	19
1780	Macrophage	GO:0032273	positive regulation of protein polymerization	11/146	138/18723	1.09452e-08	1.44524e-06	1.09753e-06	29108/11151/9535/10109/5216/7454/10096/10093/10092/5879/10094	11
1781	Macrophage	GO:0034314	Arp2/3 complex-mediated actin nucleation	7/146	39/18723	1.89396e-08	2.39665e-06	1.82003e-06	9535/10109/7454/10096/10093/10092/10094	7
1782	Macrophage	GO:0051258	protein polymerization	14/146	297/18723	8.69618e-08	1.05641e-05	8.02246e-06	199/29108/11151/9535/10109/5216/7454/10096/10093/10092/5879/9168/10094/27243	14
1783	Macrophage	GO:0030833	regulation of actin filament polymerization	11/146	172/18723	1.06971e-07	1.24951e-05	9.48882e-06	29108/11151/9535/10109/5216/7454/10096/10093/10092/9168/10094	11
1784	Macrophage	GO:0032231	regulation of actin filament bundle assembly	9/146	105/18723	1.32412e-07	1.48939e-05	1.13105e-05	5341/5216/7454/23075/9788/55704/5879/998/5062	9
1785	Macrophage	GO:0051051	negative regulation of transport	17/146	470/18723	1.58412e-07	1.71821e-05	1.30482e-05	7097/972/3958/11151/2171/10105/64422/7879/3162/4790/11252/5879/3638/8301/5997/2664/6717	17
1786	Macrophage	GO:0051235	maintenance of location	14/146	327/18723	2.82151e-07	2.9548e-05	2.2439e-05	6646/1535/11151/123/581/4790/5552/55704/3638/9168/114882/7529/3098/6717	14
1787	Macrophage	GO:0032271	regulation of protein polymerization	12/146	233/18723	2.94662e-07	2.98297e-05	2.26528e-05	29108/11151/9535/10109/5216/7454/10096/10093/10092/5879/9168/10094	12
1788	Macrophage	GO:0002285	lymphocyte activation involved in immune response	11/146	194/18723	3.60807e-07	3.53474e-05	2.6843e-05	114548/3122/972/3958/11151/1880/3936/5914/84807/23075/3955	11
1789	Macrophage	GO:0032233	positive regulation of actin filament bundle assembly	7/146	63/18723	5.82838e-07	5.5315e-05	4.20065e-05	5341/5216/23075/9788/55704/5879/998	7
1790	Macrophage	GO:2001233	regulation of apoptotic signaling pathway	14/146	356/18723	7.82681e-07	7.20304e-05	5.47003e-05	29108/972/1512/3958/2876/581/1075/10105/3162/960/3091/4780/2023/5062	14
1791	Macrophage	GO:0045862	positive regulation of proteolysis	14/146	372/18723	1.31712e-06	0.00011765	8.93439e-05	114548/29108/1512/2896/581/1075/7805/10318/11337/55122/4780/2023/8301/7498	14
1792	Macrophage	GO:0002274	myeloid leukocyte activation	11/146	223/18723	1.4317e-06	0.000124231	9.43417e-05	199/3576/7097/29108/7462/972/2896/1075/3162/3459/10397	11
1793	Macrophage	GO:0016236	macroautophagy	12/146	291/18723	3.0604e-06	0.000253786	0.000192727	9114/64422/7879/11337/533/9550/3162/529/3091/9559/8878/27243	12
1794	Macrophage	GO:0002286	T cell activation involved in immune response	8/146	114/18723	3.0919e-06	0.000253786	0.000192727	114548/3122/972/3958/1880/3936/5914/84807	8
1795	Macrophage	GO:0001819	positive regulation of cytokine production	15/146	467/18723	3.84105e-06	0.000299699	0.000227593	199/114548/7097/29108/972/1535/5914/7805/3162/9261/3091/3459/55122/8780/3098	15
1796	Macrophage	GO:1902743	regulation of lamellipodium organization	6/146	54/18723	3.84862e-06	0.000299699	0.000227593	10109/7454/10096/960/5879/998	6
1797	Macrophage	GO:0055072	iron ion homeostasis	7/146	85/18723	4.50748e-06	0.000342231	0.000259892	48/9114/9550/3162/3091/8301/6717	7
1798	Macrophage	GO:2001242	regulation of intrinsic apoptotic signaling pathway	9/146	164/18723	5.64945e-06	0.000414581	0.000314835	29108/972/2876/581/10105/960/3091/4780/2023	9
1799	Macrophage	GO:0071222	cellular response to lipopolysaccharide	10/146	209/18723	5.73343e-06	0.000414581	0.000314835	3576/114548/7097/29108/3656/5914/968/10318/4790/7431	10
1800	Macrophage	GO:0032103	positive regulation of response to external stimulus	14/146	427/18723	6.50581e-06	0.000452611	0.000343716	199/3576/7097/29108/972/2896/1535/1075/10318/23075/55122/5879/8780/5062	14
1801	Macrophage	GO:0050900	leukocyte migration	13/146	369/18723	6.55742e-06	0.000452611	0.000343716	199/3576/114548/29108/972/3958/11151/1880/23075/6793/3162/5879/998	13
1802	Macrophage	GO:0007159	leukocyte cell-cell adhesion	13/146	371/18723	6.95002e-06	0.000469049	0.000356199	199/114548/3122/29108/972/3958/11151/5914/7805/10318/84807/6793/960	13
1803	Macrophage	GO:0045185	maintenance of protein location	7/146	94/18723	8.81748e-06	0.000582145	0.000442085	5552/55704/3638/9168/7529/3098/6717	7
1804	Macrophage	GO:0071219	cellular response to molecule of bacterial origin	10/146	221/18723	9.36815e-06	0.000605342	0.0004597	3576/114548/7097/29108/3656/5914/968/10318/4790/7431	10
1805	Macrophage	GO:0010634	positive regulation of epithelial cell migration	9/146	176/18723	1.00102e-05	0.000633351	0.00048097	1512/2896/5216/3162/3091/57142/4780/5879/152007	9
1806	Macrophage	GO:2001234	negative regulation of apoptotic signaling pathway	10/146	224/18723	1.05395e-05	0.000653232	0.000496068	972/3958/2876/581/10105/3162/960/3091/4780/2023	10
1807	Macrophage	GO:2001243	negative regulation of intrinsic apoptotic signaling pathway	7/146	98/18723	1.16123e-05	0.00070533	0.000535632	972/2876/10105/960/3091/4780/2023	7
1808	Macrophage	GO:0006879	cellular iron ion homeostasis	6/146	67/18723	1.36839e-05	0.000814861	0.000618811	48/9114/9550/3162/3091/6717	6
1809	Macrophage	GO:0034341	response to interferon-gamma	8/146	141/18723	1.49032e-05	0.000870405	0.000660991	199/7097/972/7454/10096/3459/7431/998	8
1810	Macrophage	GO:0052547	regulation of peptidase activity	14/146	461/18723	1.54151e-05	0.000877346	0.000666262	114548/29108/1512/2896/1992/2876/581/1471/7805/960/55122/8301/7498/5062	14
1811	Macrophage	GO:0002577	regulation of antigen processing and presentation	4/146	20/18723	1.55998e-05	0.000877346	0.000666262	29108/972/968/7454	4
1812	Macrophage	GO:0032496	response to lipopolysaccharide	12/146	343/18723	1.61422e-05	0.00089134	0.000676889	3576/114548/7097/29108/3656/5914/968/10318/9261/4790/55122/7431	12
1813	Macrophage	GO:0010591	regulation of lamellipodium assembly	5/146	42/18723	1.81504e-05	0.000971055	0.000737425	10109/7454/10096/5879/998	5
1814	Macrophage	GO:0002764	immune response-regulating signaling pathway	14/146	468/18723	1.82253e-05	0.000971055	0.000737425	7097/7462/1512/1535/3958/581/3656/7805/10318/84807/9261/57142/8780/5062	14
1815	Macrophage	GO:0032722	positive regulation of chemokine production	6/146	71/18723	1.91421e-05	0.00100232	0.000761169	199/7097/29108/972/3162/3091	6
1816	Macrophage	GO:0030032	lamellipodium assembly	6/146	72/18723	2.07493e-05	0.00106806	0.00081109	10109/7454/10096/55704/5879/998	6
1817	Macrophage	GO:0071216	cellular response to biotic stimulus	10/146	246/18723	2.36905e-05	0.00119914	0.000910631	3576/114548/7097/29108/3656/5914/968/10318/4790/7431	10
1818	Macrophage	GO:0010952	positive regulation of peptidase activity	9/146	197/18723	2.45913e-05	0.00122432	0.000929758	114548/29108/1512/2896/581/7805/55122/8301/7498	9
1819	Macrophage	GO:0002237	response to molecule of bacterial origin	12/146	363/18723	2.82073e-05	0.0013817	0.00104927	3576/114548/7097/29108/3656/5914/968/10318/9261/4790/55122/7431	12
1820	Macrophage	GO:0006909	phagocytosis	11/146	308/18723	3.04972e-05	0.00147016	0.00111645	199/122618/7097/29108/1535/11151/5914/64422/7879/5879/998	11
1821	Macrophage	GO:0001774	microglial cell activation	5/146	47/18723	3.17201e-05	0.00150522	0.00114307	199/7097/2896/1075/3459	5
1822	Macrophage	GO:0052548	regulation of endopeptidase activity	13/146	432/18723	3.45577e-05	0.00161464	0.00122617	114548/29108/1512/1992/2876/581/1471/7805/960/55122/8301/7498/5062	13
1823	Macrophage	GO:0071346	cellular response to interferon-gamma	7/146	118/18723	3.88764e-05	0.00177292	0.00134636	199/7097/7454/10096/3459/7431/998	7
1824	Macrophage	GO:0043281	regulation of cysteine-type endopeptidase activity involved in apoptotic process	9/146	209/18723	3.91128e-05	0.00177292	0.00134636	114548/29108/1512/2876/581/7805/960/7498/5062	9
1825	Macrophage	GO:0002685	regulation of leukocyte migration	9/146	210/18723	4.05963e-05	0.0018131	0.00137688	199/3576/29108/972/3958/23075/6793/3162/5879	9
1826	Macrophage	GO:0051651	maintenance of location in cell	9/146	214/18723	4.70161e-05	0.00206939	0.00157151	1535/11151/581/5552/55704/3638/9168/3098/6717	9
1827	Macrophage	GO:1903037	regulation of leukocyte cell-cell adhesion	11/146	336/18723	6.69887e-05	0.00290635	0.0022071	199/114548/3122/29108/972/3958/11151/5914/7805/84807/960	11
1828	Macrophage	GO:0010592	positive regulation of lamellipodium assembly	4/146	29/18723	7.24131e-05	0.00304575	0.00231296	10109/10096/5879/998	4
1829	Macrophage	GO:0002697	regulation of immune effector process	11/146	339/18723	7.2524e-05	0.00304575	0.00231296	114548/3122/972/2896/3958/5914/7805/7454/84807/3162/3098	11
1830	Macrophage	GO:0043619	regulation of transcription from RNA polymerase II promoter in response to oxidative stress	3/146	11/18723	7.32103e-05	0.00304575	0.00231296	3162/3091/4780	3
1831	Macrophage	GO:0071453	cellular response to oxygen levels	8/146	177/18723	7.57328e-05	0.00310812	0.00236032	9114/9550/3162/3091/4780/10397/4720/2023	8
1832	Macrophage	GO:0051492	regulation of stress fiber assembly	6/146	91/18723	7.84081e-05	0.00317501	0.00241112	5216/7454/55704/5879/998/5062	6
1833	Macrophage	GO:0010950	positive regulation of endopeptidase activity	8/146	179/18723	8.193e-05	0.00327396	0.00248627	114548/29108/1512/581/7805/55122/8301/7498	8
1834	Macrophage	GO:0032755	positive regulation of interleukin-6 production	6/146	93/18723	8.85265e-05	0.00347482	0.0026388	199/7097/29108/972/1535/55122	6
1835	Macrophage	GO:0097193	intrinsic apoptotic signaling pathway	10/146	288/18723	8.92446e-05	0.00347482	0.0026388	29108/972/2876/581/10105/3162/960/3091/4780/2023	10
1836	Macrophage	GO:0002687	positive regulation of leukocyte migration	7/146	135/18723	9.14467e-05	0.00347531	0.00263917	199/3576/29108/972/3958/23075/5879	7
1837	Macrophage	GO:0010639	negative regulation of organelle organization	11/146	348/18723	9.15458e-05	0.00347531	0.00263917	84072/11151/9535/2876/5216/7454/10105/23075/7879/9168/5062	11
1838	Macrophage	GO:2000116	regulation of cysteine-type endopeptidase activity	9/146	235/18723	9.6584e-05	0.0036213	0.00275004	114548/29108/1512/2876/581/7805/960/7498/5062	9
1839	Macrophage	GO:0031346	positive regulation of cell projection organization	11/146	353/18723	0.00010385	0.00384102	0.0029169	2896/10109/5216/10096/55704/4780/5879/5997/2146/998/2664	11
1840	Macrophage	GO:0055076	transition metal ion homeostasis	7/146	138/18723	0.000104974	0.00384102	0.0029169	48/9114/9550/3162/3091/8301/6717	7
1841	Macrophage	GO:0120032	regulation of plasma membrane bounded cell projection assembly	8/146	186/18723	0.000107032	0.00384675	0.00292125	10109/5216/7454/10096/64422/55704/5879/998	8
1842	Macrophage	GO:0043372	positive regulation of CD4-positive, alpha-beta T cell differentiation	4/146	32/18723	0.000107664	0.00384675	0.00292125	114548/3122/5914/84807	4
1843	Macrophage	GO:1903039	positive regulation of leukocyte cell-cell adhesion	9/146	239/18723	0.000109801	0.00387752	0.00294461	199/114548/3122/29108/972/11151/5914/84807/960	9
1844	Macrophage	GO:0001818	negative regulation of cytokine production	11/146	357/18723	0.000114685	0.00397817	0.00302105	114548/29108/1992/5914/7805/3162/4790/5552/5879/490/2146	11
1845	Macrophage	GO:0060491	regulation of cell projection assembly	8/146	188/18723	0.000115271	0.00397817	0.00302105	10109/5216/7454/10096/64422/55704/5879/998	8
1846	Macrophage	GO:0032642	regulation of chemokine production	6/146	98/18723	0.000118414	0.00404071	0.00306854	199/7097/29108/972/3162/3091	6
1847	Macrophage	GO:0016241	regulation of macroautophagy	7/146	141/18723	0.000120086	0.00405223	0.00307729	9114/533/9550/3162/529/3091/9559	7
1848	Macrophage	GO:0032602	chemokine production	6/146	99/18723	0.000125253	0.00418013	0.00317442	199/7097/29108/972/3162/3091	6
1849	Macrophage	GO:0042063	gliogenesis	10/146	301/18723	0.000128253	0.00423373	0.00321512	7097/2896/1880/3459/57142/10397/4720/7431/2146/9921	10
1850	Macrophage	GO:0110020	regulation of actomyosin structure organization	6/146	100/18723	0.000132401	0.00432367	0.00328342	5216/7454/55704/5879/998/5062	6
1851	Macrophage	GO:0032507	maintenance of protein location in cell	5/146	65/18723	0.000152625	0.0049311	0.00374471	5552/55704/3638/9168/3098	5
1852	Macrophage	GO:0051764	actin crosslink formation	3/146	14/18723	0.000158755	0.00507514	0.00385409	199/3936/4082	3
1853	Macrophage	GO:0042093	T-helper cell differentiation	5/146	66/18723	0.000164108	0.00516798	0.00392459	114548/3122/1880/5914/84807	5
1854	Macrophage	GO:0045785	positive regulation of cell adhesion	12/146	437/18723	0.000165062	0.00516798	0.00392459	199/114548/3122/29108/972/11151/10109/5914/84807/960/5879/998	12
1855	Macrophage	GO:0120034	positive regulation of plasma membrane bounded cell projection assembly	6/146	105/18723	0.000173144	0.00536571	0.00407475	10109/5216/10096/55704/5879/998	6
1856	Macrophage	GO:0002443	leukocyte mediated immunity	12/146	440/18723	0.000175839	0.00537719	0.00408347	114548/3122/7462/972/1512/57823/11151/1075/7454/23075/3162/23207	12
1857	Macrophage	GO:0019882	antigen processing and presentation	6/146	106/18723	0.000182368	0.00537719	0.00408347	3122/29108/972/1512/968/7454	6
1858	Macrophage	GO:0030038	contractile actin filament bundle assembly	6/146	106/18723	0.000182368	0.00537719	0.00408347	5216/7454/55704/5879/998/5062	6
1859	Macrophage	GO:0042116	macrophage activation	6/146	106/18723	0.000182368	0.00537719	0.00408347	199/7097/972/2896/1075/3459	6
1860	Macrophage	GO:0043149	stress fiber assembly	6/146	106/18723	0.000182368	0.00537719	0.00408347	5216/7454/55704/5879/998/5062	6
1861	Macrophage	GO:0002294	CD4-positive, alpha-beta T cell differentiation involved in immune response	5/146	68/18723	0.000189043	0.00552041	0.00419223	114548/3122/1880/5914/84807	5
1862	Macrophage	GO:1902745	positive regulation of lamellipodium organization	4/146	37/18723	0.000191848	0.00554846	0.00421353	10109/10096/5879/998	4
1863	Macrophage	GO:0002468	dendritic cell antigen processing and presentation	3/146	15/18723	0.000197311	0.00554846	0.00421353	3122/972/968	3
1864	Macrophage	GO:0033599	regulation of mammary gland epithelial cell proliferation	3/146	15/18723	0.000197311	0.00554846	0.00421353	2876/581/57142	3
1865	Macrophage	GO:0090594	inflammatory response to wounding	3/146	15/18723	0.000197311	0.00554846	0.00421353	2896/3162/3091	3
1866	Macrophage	GO:0002287	alpha-beta T cell activation involved in immune response	5/146	69/18723	0.000202544	0.00559205	0.00424664	114548/3122/1880/5914/84807	5
1867	Macrophage	GO:0002293	alpha-beta T cell differentiation involved in immune response	5/146	69/18723	0.000202544	0.00559205	0.00424664	114548/3122/1880/5914/84807	5
1868	Macrophage	GO:0022407	regulation of cell-cell adhesion	12/146	448/18723	0.000207568	0.00567914	0.00431277	199/114548/3122/29108/972/3958/11151/5914/7805/84807/23075/960	12
1869	Macrophage	GO:0045622	regulation of T-helper cell differentiation	4/146	39/18723	0.000236053	0.00634418	0.0048178	114548/3122/5914/84807	4
1870	Macrophage	GO:2000516	positive regulation of CD4-positive, alpha-beta T cell activation	4/146	39/18723	0.000236053	0.00634418	0.0048178	114548/3122/5914/84807	4
1871	Macrophage	GO:0002830	positive regulation of type 2 immune response	3/146	16/18723	0.000241459	0.00643254	0.00488491	114548/972/5914	3
1872	Macrophage	GO:0050863	regulation of T cell activation	10/146	329/18723	0.000262915	0.00694324	0.00527274	199/114548/3122/29108/972/3958/11151/5914/7805/84807	10
1873	Macrophage	GO:0046916	cellular transition metal ion homeostasis	6/146	115/18723	0.000284048	0.00743668	0.00564746	48/9114/9550/3162/3091/6717	6
1874	Macrophage	GO:0048872	homeostasis of number of cells	9/146	272/18723	0.000288544	0.0074898	0.0056878	972/11151/1880/581/3162/3091/211/2146/9935	9
1875	Macrophage	GO:0072673	lamellipodium morphogenesis	3/146	17/18723	0.000291528	0.00748982	0.00568781	51177/960/6643	3
1876	Macrophage	GO:0051494	negative regulation of cytoskeleton organization	7/146	163/18723	0.000293477	0.00748982	0.00568781	11151/9535/5216/7454/23075/9168/5062	7
1877	Macrophage	GO:0050870	positive regulation of T cell activation	8/146	216/18723	0.000297458	0.00752044	0.00571107	199/114548/3122/29108/972/11151/5914/84807	8
1878	Macrophage	GO:0002292	T cell differentiation involved in immune response	5/146	75/18723	0.000299629	0.00752044	0.00571107	114548/3122/1880/5914/84807	5
1879	Macrophage	GO:0032635	interleukin-6 production	7/146	165/18723	0.00031604	0.00780336	0.00592592	199/7097/29108/972/1535/9261/55122	7
1880	Macrophage	GO:0032675	regulation of interleukin-6 production	7/146	165/18723	0.00031604	0.00780336	0.00592592	199/7097/29108/972/1535/9261/55122	7
1881	Macrophage	GO:0031349	positive regulation of defense response	9/146	278/18723	0.000338591	0.00826005	0.00627273	7097/29108/2896/1535/1075/10318/55122/8780/5062	9
1882	Macrophage	GO:1902904	negative regulation of supramolecular fiber organization	7/146	167/18723	0.000339976	0.00826005	0.00627273	11151/9535/5216/7454/23075/9168/5062	7
1883	Macrophage	GO:0006919	activation of cysteine-type endopeptidase activity involved in apoptotic process	5/146	78/18723	0.000359707	0.00867008	0.00658411	29108/1512/581/7805/7498	5
1884	Macrophage	GO:0007249	I-kappaB kinase/NF-kappaB signaling	9/146	281/18723	0.000366185	0.00875672	0.0066499	7097/29108/972/3656/10318/3162/6275/8780/8878	9
1885	Macrophage	GO:0002224	toll-like receptor signaling pathway	6/146	121/18723	0.000373458	0.00886088	0.006729	7097/1535/3656/10318/9261/57142	6
1886	Macrophage	GO:0022409	positive regulation of cell-cell adhesion	9/146	284/18723	0.000395611	0.00931372	0.00707289	199/114548/3122/29108/972/11151/5914/84807/960	9
1887	Macrophage	GO:0070482	response to oxygen levels	10/146	347/18723	0.000400664	0.00936014	0.00710814	7097/1535/9114/9550/3162/3091/4780/10397/4720/2023	10
1888	Macrophage	GO:0002221	pattern recognition receptor signaling pathway	7/146	172/18723	0.00040622	0.00941748	0.00715169	7097/1535/3656/10318/9261/57142/8780	7
1889	Macrophage	GO:0001909	leukocyte mediated cytotoxicity	6/146	124/18723	0.000425715	0.00978744	0.00743264	3122/1512/57823/11151/1075/23207	6
1890	Macrophage	GO:0002449	lymphocyte mediated immunity	10/146	350/18723	0.000428624	0.00978744	0.00743264	114548/3122/972/1512/57823/11151/1075/7454/23075/23207	10
1891	Macrophage	GO:0030595	leukocyte chemotaxis	8/146	230/18723	0.000452421	0.0102014	0.00774697	199/3576/972/3958/11151/1880/23075/5879	8
1892	Macrophage	GO:0008625	extrinsic apoptotic signaling pathway via death domain receptors	5/146	82/18723	0.000453468	0.0102014	0.00774697	3958/2876/581/11337/3162	5
1893	Macrophage	GO:0050867	positive regulation of cell activation	11/146	420/18723	0.000462522	0.0103285	0.00784353	199/114548/3122/29108/5341/972/11151/1880/1075/5914/84807	11
1894	Macrophage	GO:0043367	CD4-positive, alpha-beta T cell differentiation	5/146	83/18723	0.000479542	0.0105694	0.00802644	114548/3122/1880/5914/84807	5
1895	Macrophage	GO:1902176	negative regulation of oxidative stress-induced intrinsic apoptotic signaling pathway	3/146	20/18723	0.000480428	0.0105694	0.00802644	2876/3091/4780	3
1896	Macrophage	GO:0010632	regulation of epithelial cell migration	9/146	292/18723	0.000483748	0.0105694	0.00802644	1512/2896/5216/3162/3091/57142/4780/5879/152007	9
1897	Macrophage	GO:0010631	epithelial cell migration	10/146	357/18723	0.000500231	0.0108514	0.00824065	1512/2896/2876/5216/3162/3091/57142/4780/5879/152007	10
1898	Macrophage	GO:0002699	positive regulation of immune effector process	8/146	235/18723	0.000521536	0.0112327	0.00853018	114548/3122/972/5914/7805/84807/3162/3098	8
1899	Macrophage	GO:0043280	positive regulation of cysteine-type endopeptidase activity involved in apoptotic process	6/146	129/18723	0.000525322	0.0112327	0.00853018	114548/29108/1512/581/7805/7498	6
1900	Macrophage	GO:0090199	regulation of release of cytochrome c from mitochondria	4/146	48/18723	0.000528902	0.0112327	0.00853018	29108/2876/581/10105	4
1901	Macrophage	GO:0090132	epithelium migration	10/146	360/18723	0.000533825	0.0112585	0.00854978	1512/2896/2876/5216/3162/3091/57142/4780/5879/152007	10
1902	Macrophage	GO:0045766	positive regulation of angiogenesis	7/146	181/18723	0.000551227	0.0114663	0.00870755	3576/1512/2896/3162/3091/4780/5315	7
1903	Macrophage	GO:1904018	positive regulation of vasculature development	7/146	181/18723	0.000551227	0.0114663	0.00870755	3576/1512/2896/3162/3091/4780/5315	7
1904	Macrophage	GO:0034332	adherens junction organization	4/146	49/18723	0.000572454	0.0118268	0.00898137	60/9788/998/5062	4
1905	Macrophage	GO:0090130	tissue migration	10/146	365/18723	0.000593967	0.0121331	0.00921396	1512/2896/2876/5216/3162/3091/57142/4780/5879/152007	10
1906	Macrophage	GO:0001776	leukocyte homeostasis	5/146	87/18723	0.00059527	0.0121331	0.00921396	972/11151/1880/581/3091	5
1907	Macrophage	GO:0046638	positive regulation of alpha-beta T cell differentiation	4/146	50/18723	0.000618494	0.0124395	0.00944664	114548/3122/5914/84807	4
1908	Macrophage	GO:0071709	membrane assembly	4/146	50/18723	0.000618494	0.0124395	0.00944664	11252/8301/7357/27243	4
1909	Macrophage	GO:0048732	gland development	11/146	436/18723	0.000630867	0.0125966	0.00956593	2876/581/5914/3162/3091/57142/7498/2146/998/6881/9935	11
1910	Macrophage	GO:0006907	pinocytosis	3/146	22/18723	0.000641629	0.0125966	0.00956593	29108/9261/998	3
1911	Macrophage	GO:0045624	positive regulation of T-helper cell differentiation	3/146	22/18723	0.000641629	0.0125966	0.00956593	114548/5914/84807	3
1912	Macrophage	GO:0050673	epithelial cell proliferation	11/146	437/18723	0.000642895	0.0125966	0.00956593	2896/1535/1992/2876/581/3162/9788/3091/57142/7498/998	11
1913	Macrophage	GO:0043370	regulation of CD4-positive, alpha-beta T cell differentiation	4/146	51/18723	0.0006671	0.0129871	0.00986246	114548/3122/5914/84807	4
1914	Macrophage	GO:0030098	lymphocyte differentiation	10/146	374/18723	0.000716362	0.0138573	0.0105233	114548/3122/972/1880/581/5914/84807/3955/2146/9935	10
1915	Macrophage	GO:0045582	positive regulation of T cell differentiation	5/146	91/18723	0.000730786	0.0140468	0.0106672	114548/3122/972/5914/84807	5
1916	Macrophage	GO:0045744	negative regulation of G protein-coupled receptor signaling pathway	4/146	53/18723	0.000772326	0.0146597	0.0111327	3576/5341/5997/7529	4
1917	Macrophage	GO:0045806	negative regulation of endocytosis	4/146	53/18723	0.000772326	0.0146597	0.0111327	3958/11252/5879/8301	4
1918	Macrophage	GO:0050678	regulation of epithelial cell proliferation	10/146	381/18723	0.000825349	0.015439	0.0117244	2896/1535/2876/581/3162/9788/3091/57142/7498/998	10
1919	Macrophage	GO:0070228	regulation of lymphocyte apoptotic process	4/146	54/18723	0.000829105	0.015439	0.0117244	972/3958/581/3091	4
1920	Macrophage	GO:0002755	MyD88-dependent toll-like receptor signaling pathway	3/146	24/18723	0.000833714	0.015439	0.0117244	7097/3656/10318	3
1921	Macrophage	GO:0090023	positive regulation of neutrophil chemotaxis	3/146	24/18723	0.000833714	0.015439	0.0117244	3576/972/5879	3
1922	Macrophage	GO:0002690	positive regulation of leukocyte chemotaxis	5/146	94/18723	0.000846638	0.0155833	0.011834	199/3576/972/23075/5879	5
1923	Macrophage	GO:0002532	production of molecular mediator involved in inflammatory response	5/146	95/18723	0.000888136	0.0161628	0.0122741	122618/29108/2896/3091/2146	5
1924	Macrophage	GO:0044091	membrane biogenesis	4/146	55/18723	0.000888766	0.0161628	0.0122741	11252/8301/7357/27243	4
1925	Macrophage	GO:0070555	response to interleukin-1	6/146	143/18723	0.000902381	0.0163127	0.0123879	3576/29108/1535/3656/3091/4790	6
1926	Macrophage	GO:0050727	regulation of inflammatory response	10/146	386/18723	0.000911277	0.016376	0.012436	114548/7097/29108/2896/2876/1075/10318/4790/284207/5687	10
1927	Macrophage	GO:0071496	cellular response to external stimulus	9/146	320/18723	0.000928272	0.0164255	0.0124736	199/1535/968/11337/3162/4790/4780/5879/490	9
1928	Macrophage	GO:0002718	regulation of cytokine production involved in immune response	5/146	96/18723	0.000931132	0.0164255	0.0124736	114548/972/7805/3162/3098	5
1929	Macrophage	GO:0030217	T cell differentiation	8/146	257/18723	0.000934585	0.0164255	0.0124736	114548/3122/972/1880/5914/84807/3955/9935	8
1930	Macrophage	GO:0010821	regulation of mitochondrion organization	6/146	144/18723	0.000935662	0.0164255	0.0124736	29108/2876/581/10105/3091/8878	6
1931	Macrophage	GO:1904385	cellular response to angiotensin	3/146	25/18723	0.000942014	0.0164419	0.0124861	1535/4790/4780	3
1932	Macrophage	GO:0031529	ruffle organization	4/146	56/18723	0.000951389	0.0165107	0.0125383	199/5341/5216/5879	4
1933	Macrophage	GO:0042542	response to hydrogen peroxide	6/146	146/18723	0.00100505	0.0173429	0.0131703	2876/23135/10105/3162/4780/2146	6
1934	Macrophage	GO:0060760	positive regulation of response to cytokine stimulus	4/146	57/18723	0.00101705	0.0174328	0.0132386	7097/972/7805/3091	4
1935	Macrophage	GO:0002367	cytokine production involved in immune response	5/146	98/18723	0.00102174	0.0174328	0.0132386	114548/972/7805/3162/3098	5
1936	Macrophage	GO:0033598	mammary gland epithelial cell proliferation	3/146	26/18723	0.00105883	0.0179646	0.0136425	2876/581/57142	3
1937	Macrophage	GO:0008630	intrinsic apoptotic signaling pathway in response to DNA damage	5/146	99/18723	0.00106943	0.0180437	0.0137025	29108/972/581/3162/960	5
1938	Macrophage	GO:2001056	positive regulation of cysteine-type endopeptidase activity	6/146	148/18723	0.00107834	0.0180934	0.0137402	114548/29108/1512/581/7805/7498	6
1939	Macrophage	GO:0001836	release of cytochrome c from mitochondria	4/146	59/18723	0.00115782	0.0193204	0.014672	29108/2876/581/10105	4
1940	Macrophage	GO:0071624	positive regulation of granulocyte chemotaxis	3/146	27/18723	0.00118442	0.0196561	0.014927	3576/972/5879	3
1941	Macrophage	GO:0035710	CD4-positive, alpha-beta T cell activation	5/146	102/18723	0.00122241	0.0201765	0.0153221	114548/3122/1880/5914/84807	5
1942	Macrophage	GO:0032760	positive regulation of tumor necrosis factor production	5/146	103/18723	0.00127683	0.0209608	0.0159177	7097/29108/1535/9261/3459	5
1943	Macrophage	GO:0030865	cortical cytoskeleton organization	4/146	61/18723	0.00131171	0.0209729	0.015927	5341/3936/5879/7094	4
1944	Macrophage	GO:0034123	positive regulation of toll-like receptor signaling pathway	3/146	28/18723	0.00131901	0.0209729	0.015927	7097/1535/57142	3
1945	Macrophage	GO:0061082	myeloid leukocyte cytokine production	3/146	28/18723	0.00131901	0.0209729	0.015927	972/7805/3162	3
1946	Macrophage	GO:0090200	positive regulation of release of cytochrome c from mitochondria	3/146	28/18723	0.00131901	0.0209729	0.015927	29108/581/10105	3
1947	Macrophage	GO:1902624	positive regulation of neutrophil migration	3/146	28/18723	0.00131901	0.0209729	0.015927	3576/972/5879	3
1948	Macrophage	GO:1990776	response to angiotensin	3/146	28/18723	0.00131901	0.0209729	0.015927	1535/4790/4780	3
1949	Macrophage	GO:0045621	positive regulation of lymphocyte differentiation	5/146	104/18723	0.00133302	0.0210854	0.0160123	114548/3122/972/5914/84807	5
1950	Macrophage	GO:0002260	lymphocyte homeostasis	4/146	62/18723	0.00139377	0.0219321	0.0166553	972/11151/581/3091	4
1951	Macrophage	GO:0002696	positive regulation of leukocyte activation	10/146	409/18723	0.00140677	0.0220224	0.0167239	199/114548/3122/29108/972/11151/1880/1075/5914/84807	10
1952	Macrophage	GO:1902600	proton transmembrane transport	6/146	157/18723	0.00146017	0.0226667	0.0172132	10105/9114/533/9550/529/518	6
1953	Macrophage	GO:1902175	regulation of oxidative stress-induced intrinsic apoptotic signaling pathway	3/146	29/18723	0.00146285	0.0226667	0.0172132	2876/3091/4780	3
1954	Macrophage	GO:0046034	ATP metabolic process	8/146	277/18723	0.00150691	0.0229682	0.0174422	10105/3091/4720/2023/5315/518/3098/4707	8
1955	Macrophage	GO:0008637	apoptotic mitochondrial changes	5/146	107/18723	0.00151256	0.0229682	0.0174422	29108/2876/581/10105/64422	5
1956	Macrophage	GO:0021761	limbic system development	5/146	107/18723	0.00151256	0.0229682	0.0174422	581/5914/23135/10092/2146	5
1957	Macrophage	GO:1903557	positive regulation of tumor necrosis factor superfamily cytokine production	5/146	107/18723	0.00151256	0.0229682	0.0174422	7097/29108/1535/9261/3459	5
1958	Macrophage	GO:0051125	regulation of actin nucleation	3/146	30/18723	0.00161616	0.0244193	0.0185441	11151/9535/7454	3
1959	Macrophage	GO:0002456	T cell mediated immunity	5/146	109/18723	0.00164175	0.0246831	0.0187445	114548/3122/1512/1075/7454	5
1960	Macrophage	GO:0002720	positive regulation of cytokine production involved in immune response	4/146	65/18723	0.00166137	0.024855	0.0188751	114548/972/7805/3098	4
1961	Macrophage	GO:0097191	extrinsic apoptotic signaling pathway	7/146	219/18723	0.00167304	0.024907	0.0189145	29108/3958/2876/581/11337/3162/5062	7
1962	Macrophage	GO:0060759	regulation of response to cytokine stimulus	6/146	162/18723	0.00171262	0.0253719	0.0192676	7097/29108/972/3656/7805/3091	6
1963	Macrophage	GO:0001782	B cell homeostasis	3/146	31/18723	0.00177916	0.0259775	0.0197275	972/581/3091	3
1964	Macrophage	GO:0002828	regulation of type 2 immune response	3/146	31/18723	0.00177916	0.0259775	0.0197275	114548/972/5914	3
1965	Macrophage	GO:0030212	hyaluronan metabolic process	3/146	31/18723	0.00177916	0.0259775	0.0197275	960/4790/23670	3
1966	Macrophage	GO:0000302	response to reactive oxygen species	7/146	222/18723	0.00180751	0.0262651	0.0199459	2876/23135/10105/3162/3091/4780/2146	7
1967	Macrophage	GO:0046632	alpha-beta T cell differentiation	5/146	112/18723	0.00185049	0.0264974	0.0201223	114548/3122/1880/5914/84807	5
1968	Macrophage	GO:0046635	positive regulation of alpha-beta T cell activation	4/146	67/18723	0.00185839	0.0264974	0.0201223	114548/3122/5914/84807	4
1969	Macrophage	GO:0061180	mammary gland epithelium development	4/146	67/18723	0.00185839	0.0264974	0.0201223	2876/581/3091/57142	4
1970	Macrophage	GO:2000514	regulation of CD4-positive, alpha-beta T cell activation	4/146	67/18723	0.00185839	0.0264974	0.0201223	114548/3122/5914/84807	4
1971	Macrophage	GO:1903131	mononuclear cell differentiation	10/146	426/18723	0.00189894	0.026949	0.0204652	114548/3122/972/1880/581/5914/84807/3955/2146/9935	10
1972	Macrophage	GO:0034599	cellular response to oxidative stress	8/146	288/18723	0.00192362	0.0270546	0.0205454	199/2876/23135/10105/3162/3091/4780/2146	8
1973	Macrophage	GO:0071347	cellular response to interleukin-1	5/146	113/18723	0.0019242	0.0270546	0.0205454	3576/29108/3656/3091/4790	5
1974	Macrophage	GO:0010039	response to iron ion	3/146	32/18723	0.00195208	0.0270706	0.0205576	48/3162/3091	3
1975	Macrophage	GO:0051497	negative regulation of stress fiber assembly	3/146	32/18723	0.00195208	0.0270706	0.0205576	5216/7454/5062	3
1976	Macrophage	GO:0090022	regulation of neutrophil chemotaxis	3/146	32/18723	0.00195208	0.0270706	0.0205576	3576/972/5879	3
1977	Macrophage	GO:0046637	regulation of alpha-beta T cell differentiation	4/146	68/18723	0.00196273	0.0270945	0.0205758	114548/3122/5914/84807	4
1978	Macrophage	GO:0071375	cellular response to peptide hormone stimulus	8/146	290/18723	0.0020083	0.0275983	0.0209583	1535/4790/4780/3638/5315/5791/490/114882	8
1979	Macrophage	GO:1901653	cellular response to peptide	9/146	359/18723	0.00205049	0.0280255	0.0212827	1535/4790/4780/3638/5315/5791/490/7431/114882	9
1980	Macrophage	GO:0002833	positive regulation of response to biotic stimulus	6/146	168/18723	0.00205785	0.0280255	0.0212827	29108/2896/1535/55122/8780/5062	6
1981	Macrophage	GO:0021543	pallium development	6/146	169/18723	0.00212015	0.028745	0.0218291	581/5914/23135/3091/57142/2146	6
1982	Macrophage	GO:0021782	glial cell development	5/146	116/18723	0.00215823	0.029092	0.0220926	7097/2896/3459/10397/7431	5
1983	Macrophage	GO:0051251	positive regulation of lymphocyte activation	9/146	362/18723	0.00216893	0.029092	0.0220926	199/114548/3122/29108/972/11151/1880/5914/84807	9
1984	Macrophage	GO:0002683	negative regulation of immune system process	10/146	434/18723	0.00217447	0.029092	0.0220926	972/2896/3958/2876/5914/7805/968/3162/8780/9935	10
1985	Macrophage	GO:0016197	endosomal transport	7/146	230/18723	0.00220736	0.0294024	0.0223284	7454/7879/9559/6643/8301/8878/27243	7
1986	Macrophage	GO:0002495	antigen processing and presentation of peptide antigen via MHC class II	3/146	34/18723	0.00232845	0.0307457	0.0233485	3122/29108/972	3
1987	Macrophage	GO:0035308	negative regulation of protein dephosphorylation	3/146	34/18723	0.00232845	0.0307457	0.0233485	3958/23075/7529	3
1988	Macrophage	GO:0002534	cytokine production involved in inflammatory response	4/146	72/18723	0.00242068	0.0315519	0.0239607	122618/29108/3091/2146	4
1989	Macrophage	GO:0070227	lymphocyte apoptotic process	4/146	72/18723	0.00242068	0.0315519	0.0239607	972/3958/581/3091	4
1990	Macrophage	GO:1900015	regulation of cytokine production involved in inflammatory response	4/146	72/18723	0.00242068	0.0315519	0.0239607	122618/29108/3091/2146	4
1991	Macrophage	GO:0045936	negative regulation of phosphate metabolic process	10/146	441/18723	0.00244124	0.0316839	0.024061	29108/5341/3958/581/23075/7498/5997/1848/5062/7529	10
1992	Macrophage	GO:0010563	negative regulation of phosphorus metabolic process	10/146	442/18723	0.00248141	0.0320682	0.0243528	29108/5341/3958/581/23075/7498/5997/1848/5062/7529	10
1993	Macrophage	GO:0022411	cellular component disassembly	10/146	443/18723	0.00252211	0.03245	0.0246427	5341/581/3936/1471/23075/64422/11337/3091/8878/27243	10
1994	Macrophage	GO:0032232	negative regulation of actin filament bundle assembly	3/146	35/18723	0.00253231	0.03245	0.0246427	5216/7454/5062	3
1995	Macrophage	GO:0043500	muscle adaptation	5/146	121/18723	0.00259347	0.0326002	0.0247568	199/1535/3162/5997/2146	5
1996	Macrophage	GO:0006735	NADH regeneration	2/146	10/18723	0.00260844	0.0326002	0.0247568	2023/3098	2
1997	Macrophage	GO:0030214	hyaluronan catabolic process	2/146	10/18723	0.00260844	0.0326002	0.0247568	960/23670	2
1998	Macrophage	GO:0044351	macropinocytosis	2/146	10/18723	0.00260844	0.0326002	0.0247568	29108/9261	2
[truncated: 91 more rows]
