# Supplementary material for: Single-Cell Transcriptomics Analysis Reveals a Cell Atlas and Cell Communication in Yak Ovary
Source: Int J Mol Sci. 2023 Jan 17;24(3):1839. doi: 10.3390/ijms24031839 (PMC9915757; doi:10.3390/ijms24031839)
Supplement: Supplementary file 1 [file ijms-24-01839-s001.zip › Supplementary_Table_S5_Cell_interactions_between_cell_types.xlsx]

## Sheet: cell_comm_annotation
Supplementary Table S5: Cell interactions between cell types based on expression of a receptor by a cell type and its corresponding ligand by another cell type
receptor	ligand	receptor_cell	ligand_cell	expr	secreted	is_integrin	pval	receptor_expr	ligand_expr
CADM1	NECTIN3	Endothelial_cell	Endothelial_cell	0.082	FALSE	FALSE	1	-3.75148	-3.48536
NECTIN2	NECTIN3	Endothelial_cell	Endothelial_cell	0.343	FALSE	FALSE	1	-0.745562	-3.48536
CADM1	CADM1	Endothelial_cell	Endothelial_cell	0.074	FALSE	FALSE	1	-3.75148	-3.75148
CRTAM	CADM1	Endothelial_cell	Endothelial_cell	0.04	FALSE	FALSE	1	-7.51048	-3.75148
TGFBR3	TGFB1	Endothelial_cell	Endothelial_cell	0.157	TRUE	FALSE	1	-2.42399	-2.97294
TGFBR3	INHA	Endothelial_cell	Endothelial_cell	0.101	TRUE	FALSE	1	-2.42399	-6.05114
TGFBR3	TGFB2	Endothelial_cell	Endothelial_cell	0.131	TRUE	FALSE	1	-2.42399	-3.7283
HLA-C	FAM3C	Endothelial_cell	Endothelial_cell	0.117	TRUE	FALSE	1	-2.62142	-3.78859
CXADR	FAM3C	Endothelial_cell	Endothelial_cell	0.096	TRUE	FALSE	1	-3.06873	-3.78859
PGRMC2	CCL4L2	Endothelial_cell	Endothelial_cell	0.132	TRUE	FALSE	1	-2.51245	-3.48951
CD74	COPA	Endothelial_cell	Endothelial_cell	0.673	TRUE	FALSE	1	0.378141	-4.4064
CD44	HBEGF	Endothelial_cell	Endothelial_cell	0.166	TRUE	FALSE	1	-4.94093	-1.74302
CD74	APP	Endothelial_cell	Endothelial_cell	1.027	FALSE	FALSE	0	0.378141	-0.407697
TNFRSF6B	FASLG	Endothelial_cell	Endothelial_cell	0.032	TRUE	FALSE	1	-4.26407	-6.4453
ADORA2A	NAMPT	Endothelial_cell	Endothelial_cell	0.289	TRUE	FALSE	1	-4.56709	-0.902193
NRP2	VEGFA	Endothelial_cell	Endothelial_cell	0.503	TRUE	FALSE	0	-2.28051	-0.319654
VSIR	CCL4L2	Endothelial_cell	Endothelial_cell	0.085	TRUE	FALSE	1	-3.63515	-3.48951
IGF2R	IGF2	Endothelial_cell	Endothelial_cell	0.065	TRUE	FALSE	1	-3.50145	-4.58487
NTRK2	NTF3	Endothelial_cell	Endothelial_cell	0.006	TRUE	FALSE	1	-6.7707	-8.39927
CLEC2D	FAM3C	Endothelial_cell	Endothelial_cell	0.049	TRUE	FALSE	1	-5.2958	-3.78859
RIPK1	TNFSF10	Endothelial_cell	Endothelial_cell	0.428	TRUE	FALSE	0	-1.71099	-0.8624
ACKR3	CXCL12	Endothelial_cell	Endothelial_cell	0.137	TRUE	FALSE	1	-3.25738	-2.56401
NOTCH2	JAG2	Endothelial_cell	Endothelial_cell	0.121	FALSE	FALSE	1	-7.87956	-2.07606
CD46	JAG1	Endothelial_cell	Endothelial_cell	0.296	FALSE	FALSE	0	-2.00599	-1.54332
SIRPA	CD47	Endothelial_cell	Endothelial_cell	0.143	FALSE	FALSE	1	-4.05919	-2.14671
PDGFRA	PDGFA	Endothelial_cell	Endothelial_cell	0.022	TRUE	FALSE	1	-7.29812	-4.70259
NOTCH2	JAG1	Endothelial_cell	Endothelial_cell	0.174	FALSE	FALSE	1	-7.87956	-1.54332
PLXNB2	PTN	Endothelial_cell	Endothelial_cell	0.499	TRUE	FALSE	0	-1.52922	-0.616008
KDR	VEGFA	Endothelial_cell	Endothelial_cell	0.617	TRUE	FALSE	0	-1.20857	-0.319654
EPHA2	EFNA2	Endothelial_cell	Endothelial_cell	0.218	FALSE	FALSE	1	-1.67961	-3.0135
EPHA2	EFNA1	Endothelial_cell	Endothelial_cell	0.484	TRUE	FALSE	0	-1.67961	-0.605999
PODXL	SELL	Endothelial_cell	Endothelial_cell	0.106	FALSE	FALSE	1	-2.27752	-7.55458
CXCR4	CXCL12	Endothelial_cell	Endothelial_cell	0.2	TRUE	FALSE	1	-2.10764	-2.56401
NCR3	BAG6	Endothelial_cell	Endothelial_cell	0.12	FALSE	FALSE	1	-4.92308	-2.26972
TEK	ANGPT2	Endothelial_cell	Endothelial_cell	0.291	TRUE	FALSE	0	-1.81834	-1.74596
SIRPA	CSF1	Endothelial_cell	Endothelial_cell	0.079	TRUE	FALSE	1	-4.05919	-3.34578
CSF1R	CSF1	Endothelial_cell	Endothelial_cell	0.049	TRUE	FALSE	1	-11.5133	-3.34578
CD55	ADGRE5	Endothelial_cell	Endothelial_cell	0.108	TRUE	FALSE	1	-3.02023	-3.41711
SELPLG	SELL	Endothelial_cell	Endothelial_cell	0.006	FALSE	FALSE	1	-7.18653	-7.55458
PDGFRA	PDGFC	Endothelial_cell	Endothelial_cell	0.036	TRUE	FALSE	1	-7.29812	-3.93265
COL1A1	a1b1 complex	Endothelial_cell	Endothelial_cell	0.153	TRUE	TRUE	1	-3.26816	0
COL3A1	a1b1 complex	Endothelial_cell	Endothelial_cell	0.129	TRUE	TRUE	1	-4.15118	0
COL4A1	a1b1 complex	Endothelial_cell	Endothelial_cell	0.388	TRUE	TRUE	0	-0.801982	0
COL5A2	a1b1 complex	Endothelial_cell	Endothelial_cell	0.142	TRUE	TRUE	1	-3.61541	0
COL1A2	a1b1 complex	Endothelial_cell	Endothelial_cell	0.152	TRUE	TRUE	1	-3.27857	0
COL4A2	a1b1 complex	Endothelial_cell	Endothelial_cell	0.236	TRUE	TRUE	0	-1.88753	0
COL6A1	a1b1 complex	Endothelial_cell	Endothelial_cell	0.114	TRUE	TRUE	1	-5.29087	0
COL6A2	a1b1 complex	Endothelial_cell	Endothelial_cell	0.106	TRUE	TRUE	1	-6.63114	0
COL5A1	a1b1 complex	Endothelial_cell	Endothelial_cell	0.172	TRUE	TRUE	1	-2.80555	0
COL5A3	a1b1 complex	Endothelial_cell	Endothelial_cell	0.169	TRUE	TRUE	1	-2.8742	0
COL4A5	a1b1 complex	Endothelial_cell	Endothelial_cell	0.121	TRUE	TRUE	1	-4.61165	0
COL15A1	a1b1 complex	Endothelial_cell	Endothelial_cell	0.125	TRUE	TRUE	1	-4.35574	0
COL18A1	a1b1 complex	Endothelial_cell	Endothelial_cell	0.279	TRUE	TRUE	0	-1.48756	0
COL4A4	a1b1 complex	Endothelial_cell	Endothelial_cell	0.123	TRUE	TRUE	1	-4.51755	0
COL4A3	a1b1 complex	Endothelial_cell	Endothelial_cell	0.107	TRUE	TRUE	1	-6.4767	0
COL14A1	a1b1 complex	Endothelial_cell	Endothelial_cell	0.212	TRUE	TRUE	1	-2.17684	0
COL16A1	a1b1 complex	Endothelial_cell	Endothelial_cell	0.124	TRUE	TRUE	1	-4.42941	0
COL21A1	a1b1 complex	Endothelial_cell	Endothelial_cell	0.116	TRUE	TRUE	1	-5.05362	0
COL12A1	a1b1 complex	Endothelial_cell	Endothelial_cell	0.161	TRUE	TRUE	1	-3.05851	0
COL1A1	a2b1 complex	Endothelial_cell	Endothelial_cell	0.104	TRUE	TRUE	1	-3.26816	0
COL3A1	a2b1 complex	Endothelial_cell	Endothelial_cell	0.08	TRUE	TRUE	1	-4.15118	0
COL4A1	a2b1 complex	Endothelial_cell	Endothelial_cell	0.339	TRUE	TRUE	1	-0.801982	0
FN1	a2b1 complex	Endothelial_cell	Endothelial_cell	0.331	TRUE	TRUE	1	-0.838466	0
COL5A2	a2b1 complex	Endothelial_cell	Endothelial_cell	0.093	TRUE	TRUE	1	-3.61541	0
COL1A2	a2b1 complex	Endothelial_cell	Endothelial_cell	0.103	TRUE	TRUE	1	-3.27857	0
COL4A2	a2b1 complex	Endothelial_cell	Endothelial_cell	0.187	TRUE	TRUE	1	-1.88753	0
COL6A1	a2b1 complex	Endothelial_cell	Endothelial_cell	0.065	TRUE	TRUE	1	-5.29087	0
COL6A2	a2b1 complex	Endothelial_cell	Endothelial_cell	0.057	TRUE	TRUE	1	-6.63114	0
COL5A1	a2b1 complex	Endothelial_cell	Endothelial_cell	0.123	TRUE	TRUE	1	-2.80555	0
COL5A3	a2b1 complex	Endothelial_cell	Endothelial_cell	0.12	TRUE	TRUE	1	-2.8742	0
COL4A5	a2b1 complex	Endothelial_cell	Endothelial_cell	0.072	TRUE	TRUE	1	-4.61165	0
COL15A1	a2b1 complex	Endothelial_cell	Endothelial_cell	0.076	TRUE	TRUE	1	-4.35574	0
COL18A1	a2b1 complex	Endothelial_cell	Endothelial_cell	0.23	TRUE	TRUE	1	-1.48756	0
COL4A4	a2b1 complex	Endothelial_cell	Endothelial_cell	0.074	TRUE	TRUE	1	-4.51755	0
COL4A3	a2b1 complex	Endothelial_cell	Endothelial_cell	0.057	TRUE	TRUE	1	-6.4767	0
COL14A1	a2b1 complex	Endothelial_cell	Endothelial_cell	0.162	TRUE	TRUE	1	-2.17684	0
COL16A1	a2b1 complex	Endothelial_cell	Endothelial_cell	0.075	TRUE	TRUE	1	-4.42941	0
COL21A1	a2b1 complex	Endothelial_cell	Endothelial_cell	0.067	TRUE	TRUE	1	-5.05362	0
COL12A1	a2b1 complex	Endothelial_cell	Endothelial_cell	0.112	TRUE	TRUE	1	-3.05851	0
LAMC1	a2b1 complex	Endothelial_cell	Endothelial_cell	0.195	TRUE	TRUE	1	-1.80297	0
FN1	a4b1 complex	Endothelial_cell	Endothelial_cell	0.286	TRUE	TRUE	1	-0.838466	0
JAM2	a4b1 complex	Endothelial_cell	Endothelial_cell	0.088	FALSE	TRUE	1	-2.60621	0
FN1	a4b7 complex	Endothelial_cell	Endothelial_cell	0.285	TRUE	TRUE	1	-0.838466	0
FN1	a5b1 complex	Endothelial_cell	Endothelial_cell	0.464	TRUE	TRUE	0	-0.838466	0
FBN1	a5b1 complex	Endothelial_cell	Endothelial_cell	0.346	TRUE	TRUE	0	-1.63281	0
FN1	aVb1 complex	Endothelial_cell	Endothelial_cell	0.324	TRUE	TRUE	1	-0.838466	0
FN1	aVb5 complex	Endothelial_cell	Endothelial_cell	0.318	TRUE	TRUE	1	-0.838466	0
LAMC1	a6b1 complex	Endothelial_cell	Endothelial_cell	0.364	TRUE	TRUE	0	-1.80297	0
BMPR1B_BMPR2	BMP6	Endothelial_cell	Endothelial_cell	0.095	TRUE	FALSE	1	-4.93173	-2.44513
BMR1B_AVR2A	BMP6	Endothelial_cell	Endothelial_cell	0.118	TRUE	FALSE	1	0	-2.44513
BMR1B_AVR2B	BMP6	Endothelial_cell	Endothelial_cell	0.095	TRUE	FALSE	1	0	-2.44513
BMPR1B_BMPR2	BMP4	Endothelial_cell	Endothelial_cell	0.197	TRUE	FALSE	1	-4.93173	-1.36597
BMR1B_AVR2A	BMP4	Endothelial_cell	Endothelial_cell	0.22	TRUE	FALSE	1	0	-1.36597
BMR1B_AVR2B	BMP4	Endothelial_cell	Endothelial_cell	0.197	TRUE	FALSE	1	0	-1.36597
TGFbeta receptor1	TGFB1	Endothelial_cell	Endothelial_cell	0.095	TRUE	FALSE	1	0	-2.97294
TGFbeta receptor1	TGFB2	Endothelial_cell	Endothelial_cell	0.069	TRUE	FALSE	1	0	-3.7283
CADM1	NECTIN3	Endothelial_cell	Theca_cell	0.175	FALSE	FALSE	1	-3.75148	-1.86158
NECTIN2	NECTIN3	Endothelial_cell	Theca_cell	0.436	FALSE	FALSE	0	-0.745562	-1.86158
CADM1	CADM1	Endothelial_cell	Theca_cell	0.141	FALSE	FALSE	1	-3.75148	-2.27222
CRTAM	CADM1	Endothelial_cell	Theca_cell	0.106	FALSE	FALSE	1	-7.51048	-2.27222
TGFBR3	TGFB1	Theca_cell	Endothelial_cell	0.228	TRUE	FALSE	1	-1.60275	-2.97294
TGFBR3	INHA	Theca_cell	Endothelial_cell	0.172	TRUE	FALSE	1	-1.60275	-6.05114
TGFBR3	TGFB2	Theca_cell	Endothelial_cell	0.202	TRUE	FALSE	1	-1.60275	-3.7283
HLA-C	FAM3C	Endothelial_cell	Theca_cell	0.129	TRUE	FALSE	1	-2.62142	-3.39999
CXADR	FAM3C	Endothelial_cell	Theca_cell	0.107	TRUE	FALSE	1	-3.06873	-3.39999
PGRMC2	CCL4L2	Endothelial_cell	Theca_cell	0.14	TRUE	FALSE	1	-2.51245	-3.25998
CD74	COPA	Endothelial_cell	Theca_cell	0.699	TRUE	FALSE	0	0.378141	-3.33362
CD44	HBEGF	Endothelial_cell	Theca_cell	0.211	TRUE	FALSE	1	-4.94093	-1.36083
CD74	APP	Endothelial_cell	Theca_cell	0.789	FALSE	FALSE	0	0.378141	-1.84051
TNFRSF6B	FASLG	Endothelial_cell	Theca_cell	0.033	TRUE	FALSE	1	-4.26407	-6.18645
ADORA2A	NAMPT	Endothelial_cell	Theca_cell	0.527	TRUE	FALSE	1	-4.56709	0.016793
NRP2	VEGFA	Endothelial_cell	Theca_cell	1.013	TRUE	FALSE	0	-2.28051	0.864525
VSIR	CCL4L2	Theca_cell	Endothelial_cell	0.057	TRUE	FALSE	1	-5.31655	-3.48951
IGF2R	IGF2	Theca_cell	Endothelial_cell	0.069	TRUE	FALSE	1	-3.37001	-4.58487
NTRK2	NTF3	Theca_cell	Endothelial_cell	0.028	TRUE	FALSE	1	-4.24429	-8.39927
CLEC2D	FAM3C	Theca_cell	Endothelial_cell	0.093	TRUE	FALSE	1	-3.14385	-3.78859
RIPK1	TNFSF10	Theca_cell	Endothelial_cell	0.598	TRUE	FALSE	0	-0.631228	-0.8624
ACKR3	CXCL12	Endothelial_cell	Theca_cell	0.104	TRUE	FALSE	1	-3.25738	-3.26802
NOTCH2	JAG2	Endothelial_cell	Theca_cell	0.01	FALSE	FALSE	1	-7.87956	-6.06102
CD46	JAG1	Endothelial_cell	Theca_cell	0.315	FALSE	FALSE	0	-2.00599	-1.39238
SIRPA	CD47	Endothelial_cell	Theca_cell	0.066	FALSE	FALSE	1	-4.05919	-3.81119
PDGFRA	PDGFA	Theca_cell	Endothelial_cell	0.125	TRUE	FALSE	1	-2.24063	-4.70259
NOTCH2	JAG1	Theca_cell	Endothelial_cell	0.215	FALSE	FALSE	1	-3.51443	-1.54332
PLXNB2	PTN	Endothelial_cell	Theca_cell	0.387	TRUE	FALSE	0	-1.52922	-1.22623
KDR	VEGFA	Theca_cell	Endothelial_cell	0.407	TRUE	FALSE	1	-6.27345	-0.319654
EPHA2	EFNA2	Theca_cell	Endothelial_cell	0.27	FALSE	FALSE	1	-1.26205	-3.0135
EPHA2	EFNA1	Theca_cell	Endothelial_cell	0.537	TRUE	FALSE	0	-1.26205	-0.605999
PODXL	SELL	Endothelial_cell	Theca_cell	0.104	FALSE	FALSE	1	-2.27752	-8.59462
CXCR4	CXCL12	Theca_cell	Endothelial_cell	0.558	TRUE	FALSE	1	-0.0787644	-2.56401
NCR3	BAG6	Endothelial_cell	Theca_cell	0.174	FALSE	FALSE	1	-4.92308	-1.66457
TEK	ANGPT2	Theca_cell	Endothelial_cell	0.156	TRUE	FALSE	1	-6.10915	-1.74596
SIRPA	CSF1	Theca_cell	Endothelial_cell	0.069	TRUE	FALSE	1	-4.62178	-3.34578
CSF1R	CSF1	Endothelial_cell	Theca_cell	0.195	TRUE	FALSE	1	-11.5133	-1.36212
CD55	ADGRE5	Endothelial_cell	Theca_cell	0.146	TRUE	FALSE	1	-3.02023	-2.55858
SELPLG	SELL	Theca_cell	Endothelial_cell	0.006	FALSE	FALSE	1	-7.33317	-7.55458
PDGFRA	PDGFC	Endothelial_cell	Theca_cell	0.057	TRUE	FALSE	1	-7.29812	-3.22585
COL1A1	a1b1 complex	Endothelial_cell	Theca_cell	0.08	TRUE	TRUE	1	-3.26816	0
COL3A1	a1b1 complex	Endothelial_cell	Theca_cell	0.056	TRUE	TRUE	1	-4.15118	0
COL4A1	a1b1 complex	Endothelial_cell	Theca_cell	0.315	TRUE	TRUE	1	-0.801982	0
COL5A2	a1b1 complex	Endothelial_cell	Theca_cell	0.069	TRUE	TRUE	1	-3.61541	0
COL1A2	a1b1 complex	Endothelial_cell	Theca_cell	0.079	TRUE	TRUE	1	-3.27857	0
COL4A2	a1b1 complex	Endothelial_cell	Theca_cell	0.163	TRUE	TRUE	1	-1.88753	0
COL6A1	a1b1 complex	Endothelial_cell	Theca_cell	0.041	TRUE	TRUE	1	-5.29087	0
COL6A2	a1b1 complex	Endothelial_cell	Theca_cell	0.033	TRUE	TRUE	1	-6.63114	0
COL5A1	a1b1 complex	Endothelial_cell	Theca_cell	0.099	TRUE	TRUE	1	-2.80555	0
COL5A3	a1b1 complex	Endothelial_cell	Theca_cell	0.096	TRUE	TRUE	1	-2.8742	0
COL4A5	a1b1 complex	Endothelial_cell	Theca_cell	0.048	TRUE	TRUE	1	-4.61165	0
COL15A1	a1b1 complex	Endothelial_cell	Theca_cell	0.052	TRUE	TRUE	1	-4.35574	0
COL18A1	a1b1 complex	Endothelial_cell	Theca_cell	0.206	TRUE	TRUE	1	-1.48756	0
COL4A4	a1b1 complex	Endothelial_cell	Theca_cell	0.05	TRUE	TRUE	1	-4.51755	0
COL4A3	a1b1 complex	Endothelial_cell	Theca_cell	0.033	TRUE	TRUE	1	-6.4767	0
COL14A1	a1b1 complex	Endothelial_cell	Theca_cell	0.138	TRUE	TRUE	1	-2.17684	0
COL16A1	a1b1 complex	Endothelial_cell	Theca_cell	0.051	TRUE	TRUE	1	-4.42941	0
COL21A1	a1b1 complex	Endothelial_cell	Theca_cell	0.043	TRUE	TRUE	1	-5.05362	0
COL12A1	a1b1 complex	Endothelial_cell	Theca_cell	0.088	TRUE	TRUE	1	-3.05851	0
COL1A1	a2b1 complex	Endothelial_cell	Theca_cell	0.121	TRUE	TRUE	1	-3.26816	0
COL3A1	a2b1 complex	Endothelial_cell	Theca_cell	0.098	TRUE	TRUE	1	-4.15118	0
COL4A1	a2b1 complex	Endothelial_cell	Theca_cell	0.356	TRUE	TRUE	0	-0.801982	0
FN1	a2b1 complex	Endothelial_cell	Theca_cell	0.349	TRUE	TRUE	0	-0.838466	0
COL5A2	a2b1 complex	Endothelial_cell	Theca_cell	0.11	TRUE	TRUE	1	-3.61541	0
COL1A2	a2b1 complex	Endothelial_cell	Theca_cell	0.121	TRUE	TRUE	1	-3.27857	0
COL4A2	a2b1 complex	Endothelial_cell	Theca_cell	0.205	TRUE	TRUE	0	-1.88753	0
COL6A1	a2b1 complex	Endothelial_cell	Theca_cell	0.082	TRUE	TRUE	1	-5.29087	0
COL6A2	a2b1 complex	Endothelial_cell	Theca_cell	0.075	TRUE	TRUE	1	-6.63114	0
COL5A1	a2b1 complex	Endothelial_cell	Theca_cell	0.141	TRUE	TRUE	1	-2.80555	0
COL5A3	a2b1 complex	Endothelial_cell	Theca_cell	0.138	TRUE	TRUE	1	-2.8742	0
COL4A5	a2b1 complex	Endothelial_cell	Theca_cell	0.09	TRUE	TRUE	1	-4.61165	0
COL15A1	a2b1 complex	Endothelial_cell	Theca_cell	0.094	TRUE	TRUE	1	-4.35574	0
COL18A1	a2b1 complex	Endothelial_cell	Theca_cell	0.248	TRUE	TRUE	0	-1.48756	0
COL4A4	a2b1 complex	Endothelial_cell	Theca_cell	0.091	TRUE	TRUE	1	-4.51755	0
COL4A3	a2b1 complex	Endothelial_cell	Theca_cell	0.075	TRUE	TRUE	1	-6.4767	0
COL14A1	a2b1 complex	Endothelial_cell	Theca_cell	0.18	TRUE	TRUE	1	-2.17684	0
COL16A1	a2b1 complex	Endothelial_cell	Theca_cell	0.093	TRUE	TRUE	1	-4.42941	0
COL21A1	a2b1 complex	Endothelial_cell	Theca_cell	0.085	TRUE	TRUE	1	-5.05362	0
COL12A1	a2b1 complex	Endothelial_cell	Theca_cell	0.13	TRUE	TRUE	1	-3.05851	0
LAMC1	a2b1 complex	Endothelial_cell	Theca_cell	0.213	TRUE	TRUE	0	-1.80297	0
FN1	a4b1 complex	Endothelial_cell	Theca_cell	0.354	TRUE	TRUE	0	-0.838466	0
JAM2	a4b1 complex	Endothelial_cell	Theca_cell	0.157	FALSE	TRUE	0	-2.60621	0
FN1	a4b7 complex	Endothelial_cell	Theca_cell	0.285	TRUE	TRUE	1	-0.838466	0
FN1	a5b1 complex	Endothelial_cell	Theca_cell	0.349	TRUE	TRUE	0	-0.838466	0
FBN1	a5b1 complex	Endothelial_cell	Theca_cell	0.23	TRUE	TRUE	0	-1.63281	0
FN1	aVb1 complex	Endothelial_cell	Theca_cell	0.466	TRUE	TRUE	0	-0.838466	0
FN1	aVb5 complex	Endothelial_cell	Theca_cell	0.334	TRUE	TRUE	0	-0.838466	0
LAMC1	a6b1 complex	Endothelial_cell	Theca_cell	0.163	TRUE	TRUE	1	-1.80297	0
BMPR1B_BMPR2	BMP6	Endothelial_cell	Theca_cell	0.048	TRUE	FALSE	1	-4.93173	-3.49176
BMR1B_AVR2A	BMP6	Endothelial_cell	Theca_cell	0.071	TRUE	FALSE	1	0	-3.49176
BMR1B_AVR2B	BMP6	Endothelial_cell	Theca_cell	0.048	TRUE	FALSE	1	0	-3.49176
BMPR1B_BMPR2	BMP4	Endothelial_cell	Theca_cell	0.186	TRUE	FALSE	1	-4.93173	-1.45212
BMR1B_AVR2A	BMP4	Endothelial_cell	Theca_cell	0.209	TRUE	FALSE	1	0	-1.45212
BMR1B_AVR2B	BMP4	Endothelial_cell	Theca_cell	0.186	TRUE	FALSE	1	0	-1.45212
TGFbeta receptor1	TGFB1	Theca_cell	Endothelial_cell	0.174	TRUE	FALSE	1	0	-2.97294
TGFbeta receptor1	TGFB2	Theca_cell	Endothelial_cell	0.148	TRUE	FALSE	1	0	-3.7283
CADM1	NECTIN3	Endothelial_cell	Macrophage	0.039	FALSE	FALSE	1	-3.75148	-8.07774
NECTIN2	NECTIN3	Endothelial_cell	Macrophage	0.3	FALSE	FALSE	1	-0.745562	-8.07774
CADM1	CADM1	Endothelial_cell	Macrophage	0.095	FALSE	FALSE	1	-3.75148	-3.10741
CRTAM	CADM1	Endothelial_cell	Macrophage	0.061	FALSE	FALSE	1	-7.51048	-3.10741
TGFBR3	TGFB1	Macrophage	Endothelial_cell	0.093	TRUE	FALSE	1	-4.09863	-2.97294
TGFBR3	INHA	Macrophage	Endothelial_cell	0.037	TRUE	FALSE	1	-4.09863	-6.05114
TGFBR3	TGFB2	Macrophage	Endothelial_cell	0.067	TRUE	FALSE	1	-4.09863	-3.7283
HLA-C	FAM3C	Endothelial_cell	Macrophage	0.106	TRUE	FALSE	1	-2.62142	-4.35658
CXADR	FAM3C	Endothelial_cell	Macrophage	0.084	TRUE	FALSE	1	-3.06873	-4.35658
PGRMC2	CCL4L2	Endothelial_cell	Macrophage	0.439	TRUE	FALSE	0	-2.51245	-0.510551
CD74	COPA	Endothelial_cell	Macrophage	0.672	TRUE	FALSE	1	0.378141	-4.50468
CD44	HBEGF	Endothelial_cell	Macrophage	0.125	TRUE	FALSE	1	-4.94093	-2.19869
CD74	APP	Endothelial_cell	Macrophage	0.734	FALSE	FALSE	0	0.378141	-2.56808
TNFRSF6B	FASLG	Endothelial_cell	Macrophage	0.031	TRUE	FALSE	1	-4.26407	-6.48778
ADORA2A	NAMPT	Endothelial_cell	Macrophage	0.217	TRUE	FALSE	1	-4.56709	-1.34876
NRP2	VEGFA	Endothelial_cell	Macrophage	0.529	TRUE	FALSE	0.1	-2.28051	-0.230258
VSIR	CCL4L2	Macrophage	Endothelial_cell	0.184	TRUE	FALSE	1	-1.84426	-3.48951
IGF2R	IGF2	Macrophage	Endothelial_cell	0.048	TRUE	FALSE	1	-4.17993	-4.58487
NTRK2	NTF3	Macrophage	Endothelial_cell	0.003	TRUE	FALSE	1	-8.27897	-8.39927
CLEC2D	FAM3C	Macrophage	Endothelial_cell	0.051	TRUE	FALSE	1	-5.07772	-3.78859
RIPK1	TNFSF10	Macrophage	Endothelial_cell	0.558	TRUE	FALSE	0	-0.818867	-0.8624
ACKR3	CXCL12	Endothelial_cell	Macrophage	0.075	TRUE	FALSE	1	-3.25738	-4.43035
NOTCH2	JAG2	Endothelial_cell	Macrophage	0.01	FALSE	FALSE	1	-7.87956	-5.89245
CD46	JAG1	Endothelial_cell	Macrophage	0.203	FALSE	FALSE	0.2	-2.00599	-2.67518
SIRPA	CD47	Endothelial_cell	Macrophage	0.147	FALSE	FALSE	1	-4.05919	-2.09965
PDGFRA	PDGFA	Macrophage	Endothelial_cell	0.027	TRUE	FALSE	1	-5.93847	-4.70259
NOTCH2	JAG1	Macrophage	Endothelial_cell	0.216	FALSE	FALSE	1	-3.49939	-1.54332
PLXNB2	PTN	Endothelial_cell	Macrophage	0.193	TRUE	FALSE	1	-1.52922	-4.63607
KDR	VEGFA	Macrophage	Endothelial_cell	0.406	TRUE	FALSE	1	-6.40418	-0.319654
EPHA2	EFNA2	Macrophage	Endothelial_cell	0.137	FALSE	FALSE	1	-2.72596	-3.0135
EPHA2	EFNA1	Macrophage	Endothelial_cell	0.404	TRUE	FALSE	0	-2.72596	-0.605999
PODXL	SELL	Endothelial_cell	Macrophage	0.243	FALSE	FALSE	0	-2.27752	-1.83296
CXCR4	CXCL12	Macrophage	Endothelial_cell	0.464	TRUE	FALSE	1	-0.396211	-2.56401
NCR3	BAG6	Endothelial_cell	Macrophage	0.156	FALSE	FALSE	1	-4.92308	-1.8443
TEK	ANGPT2	Macrophage	Endothelial_cell	0.152	TRUE	FALSE	1	-7.46143	-1.74596
SIRPA	CSF1	Macrophage	Endothelial_cell	0.193	TRUE	FALSE	1	-1.79808	-3.34578
CSF1R	CSF1	Endothelial_cell	Macrophage	0.08	TRUE	FALSE	1	-11.5133	-2.64783
CD55	ADGRE5	Endothelial_cell	Macrophage	0.404	TRUE	FALSE	1	-3.02023	-0.547454
SELPLG	SELL	Macrophage	Endothelial_cell	0.174	FALSE	FALSE	1	-1.54258	-7.55458
PDGFRA	PDGFC	Endothelial_cell	Macrophage	0.005	TRUE	FALSE	1	-7.29812	-8.08287
COL1A1	a1b1 complex	Endothelial_cell	Macrophage	0.062	TRUE	TRUE	1	-3.26816	0
COL3A1	a1b1 complex	Endothelial_cell	Macrophage	0.039	TRUE	TRUE	1	-4.15118	0
COL4A1	a1b1 complex	Endothelial_cell	Macrophage	0.297	TRUE	TRUE	1	-0.801982	0
COL5A2	a1b1 complex	Endothelial_cell	Macrophage	0.051	TRUE	TRUE	1	-3.61541	0
COL1A2	a1b1 complex	Endothelial_cell	Macrophage	0.062	TRUE	TRUE	1	-3.27857	0
COL4A2	a1b1 complex	Endothelial_cell	Macrophage	0.146	TRUE	TRUE	1	-1.88753	0
COL6A1	a1b1 complex	Endothelial_cell	Macrophage	0.023	TRUE	TRUE	1	-5.29087	0
COL6A2	a1b1 complex	Endothelial_cell	Macrophage	0.016	TRUE	TRUE	1	-6.63114	0
COL5A1	a1b1 complex	Endothelial_cell	Macrophage	0.082	TRUE	TRUE	1	-2.80555	0
COL5A3	a1b1 complex	Endothelial_cell	Macrophage	0.079	TRUE	TRUE	1	-2.8742	0
COL4A5	a1b1 complex	Endothelial_cell	Macrophage	0.031	TRUE	TRUE	1	-4.61165	0
COL15A1	a1b1 complex	Endothelial_cell	Macrophage	0.035	TRUE	TRUE	1	-4.35574	0
COL18A1	a1b1 complex	Endothelial_cell	Macrophage	0.189	TRUE	TRUE	1	-1.48756	0
COL4A4	a1b1 complex	Endothelial_cell	Macrophage	0.032	TRUE	TRUE	1	-4.51755	0
COL4A3	a1b1 complex	Endothelial_cell	Macrophage	0.016	TRUE	TRUE	1	-6.4767	0
COL14A1	a1b1 complex	Endothelial_cell	Macrophage	0.121	TRUE	TRUE	1	-2.17684	0
COL16A1	a1b1 complex	Endothelial_cell	Macrophage	0.034	TRUE	TRUE	1	-4.42941	0
COL21A1	a1b1 complex	Endothelial_cell	Macrophage	0.026	TRUE	TRUE	1	-5.05362	0
COL12A1	a1b1 complex	Endothelial_cell	Macrophage	0.07	TRUE	TRUE	1	-3.05851	0
COL1A1	a2b1 complex	Endothelial_cell	Macrophage	0.054	TRUE	TRUE	1	-3.26816	0
COL3A1	a2b1 complex	Endothelial_cell	Macrophage	0.03	TRUE	TRUE	1	-4.15118	0
COL4A1	a2b1 complex	Endothelial_cell	Macrophage	0.289	TRUE	TRUE	1	-0.801982	0
FN1	a2b1 complex	Endothelial_cell	Macrophage	0.281	TRUE	TRUE	1	-0.838466	0
COL5A2	a2b1 complex	Endothelial_cell	Macrophage	0.043	TRUE	TRUE	1	-3.61541	0
COL1A2	a2b1 complex	Endothelial_cell	Macrophage	0.053	TRUE	TRUE	1	-3.27857	0
COL4A2	a2b1 complex	Endothelial_cell	Macrophage	0.137	TRUE	TRUE	1	-1.88753	0
COL6A1	a2b1 complex	Endothelial_cell	Macrophage	0.015	TRUE	TRUE	1	-5.29087	0
COL6A2	a2b1 complex	Endothelial_cell	Macrophage	0.007	TRUE	TRUE	1	-6.63114	0
COL5A1	a2b1 complex	Endothelial_cell	Macrophage	0.073	TRUE	TRUE	1	-2.80555	0
COL5A3	a2b1 complex	Endothelial_cell	Macrophage	0.07	TRUE	TRUE	1	-2.8742	0
COL4A5	a2b1 complex	Endothelial_cell	Macrophage	0.022	TRUE	TRUE	1	-4.61165	0
COL15A1	a2b1 complex	Endothelial_cell	Macrophage	0.026	TRUE	TRUE	1	-4.35574	0
COL18A1	a2b1 complex	Endothelial_cell	Macrophage	0.18	TRUE	TRUE	1	-1.48756	0
COL4A4	a2b1 complex	Endothelial_cell	Macrophage	0.024	TRUE	TRUE	1	-4.51755	0
COL4A3	a2b1 complex	Endothelial_cell	Macrophage	0.007	TRUE	TRUE	1	-6.4767	0
COL14A1	a2b1 complex	Endothelial_cell	Macrophage	0.112	TRUE	TRUE	1	-2.17684	0
COL16A1	a2b1 complex	Endothelial_cell	Macrophage	0.025	TRUE	TRUE	1	-4.42941	0
COL21A1	a2b1 complex	Endothelial_cell	Macrophage	0.017	TRUE	TRUE	1	-5.05362	0
COL12A1	a2b1 complex	Endothelial_cell	Macrophage	0.062	TRUE	TRUE	1	-3.05851	0
LAMC1	a2b1 complex	Endothelial_cell	Macrophage	0.145	TRUE	TRUE	1	-1.80297	0
FN1	a4b1 complex	Endothelial_cell	Macrophage	0.389	TRUE	TRUE	0	-0.838466	0
JAM2	a4b1 complex	Endothelial_cell	Macrophage	0.191	FALSE	TRUE	0	-2.60621	0
FN1	a4b7 complex	Endothelial_cell	Macrophage	0.376	TRUE	TRUE	0	-0.838466	0
FN1	a5b1 complex	Endothelial_cell	Macrophage	0.389	TRUE	TRUE	0	-0.838466	0
FBN1	a5b1 complex	Endothelial_cell	Macrophage	0.271	TRUE	TRUE	0	-1.63281	0
FN1	aVb1 complex	Endothelial_cell	Macrophage	0.327	TRUE	TRUE	1	-0.838466	0
FN1	aVb5 complex	Endothelial_cell	Macrophage	0.341	TRUE	TRUE	0	-0.838466	0
LAMC1	a6b1 complex	Endothelial_cell	Macrophage	0.197	TRUE	TRUE	1	-1.80297	0
BMPR1B_BMPR2	BMP6	Endothelial_cell	Macrophage	0.013	TRUE	FALSE	1	-4.93173	-5.69252
BMR1B_AVR2A	BMP6	Endothelial_cell	Macrophage	0.036	TRUE	FALSE	1	0	-5.69252
BMR1B_AVR2B	BMP6	Endothelial_cell	Macrophage	0.013	TRUE	FALSE	1	0	-5.69252
BMPR1B_BMPR2	BMP4	Endothelial_cell	Macrophage	0.041	TRUE	FALSE	1	-4.93173	-3.73773
BMR1B_AVR2A	BMP4	Endothelial_cell	Macrophage	0.064	TRUE	FALSE	1	0	-3.73773
BMR1B_AVR2B	BMP4	Endothelial_cell	Macrophage	0.041	TRUE	FALSE	1	0	-3.73773
TGFbeta receptor1	TGFB1	Macrophage	Endothelial_cell	0.116	TRUE	FALSE	1	0	-2.97294
TGFbeta receptor1	TGFB2	Macrophage	Endothelial_cell	0.09	TRUE	FALSE	1	0	-3.7283
CADM1	NECTIN3	Endothelial_cell	Natural_killer_cell	0.048	FALSE	FALSE	1	-3.75148	-5.48062
NECTIN2	NECTIN3	Endothelial_cell	Natural_killer_cell	0.309	FALSE	FALSE	1	-0.745562	-5.48062
CADM1	CADM1	Endothelial_cell	Natural_killer_cell	0.056	FALSE	FALSE	1	-3.75148	-4.73506
CRTAM	CADM1	Endothelial_cell	Natural_killer_cell	0.021	FALSE	FALSE	1	-7.51048	-4.73506
TGFBR3	TGFB1	Natural_killer_cell	Endothelial_cell	0.084	TRUE	FALSE	1	-4.64084	-2.97294
TGFBR3	INHA	Natural_killer_cell	Endothelial_cell	0.027	TRUE	FALSE	1	-4.64084	-6.05114
TGFBR3	TGFB2	Natural_killer_cell	Endothelial_cell	0.058	TRUE	FALSE	1	-4.64084	-3.7283
HLA-C	FAM3C	Endothelial_cell	Natural_killer_cell	0.112	TRUE	FALSE	1	-2.62142	-3.99657
CXADR	FAM3C	Endothelial_cell	Natural_killer_cell	0.091	TRUE	FALSE	1	-3.06873	-3.99657
PGRMC2	CCL4L2	Endothelial_cell	Natural_killer_cell	0.623	TRUE	FALSE	0	-2.51245	0.0986356
CD74	COPA	Endothelial_cell	Natural_killer_cell	0.681	TRUE	FALSE	1	0.378141	-4.00073
CD44	HBEGF	Endothelial_cell	Natural_killer_cell	0.028	TRUE	FALSE	1	-4.94093	-5.40956
CD74	APP	Endothelial_cell	Natural_killer_cell	0.674	FALSE	FALSE	1	0.378141	-4.35656
TNFRSF6B	FASLG	Endothelial_cell	Natural_killer_cell	0.192	TRUE	FALSE	1	-4.26407	-1.58746
ADORA2A	NAMPT	Endothelial_cell	Natural_killer_cell	0.2	TRUE	FALSE	1	-4.56709	-1.4823
NRP2	VEGFA	Endothelial_cell	Natural_killer_cell	0.413	TRUE	FALSE	1	-2.28051	-0.688272
VSIR	CCL4L2	Natural_killer_cell	Endothelial_cell	0.071	TRUE	FALSE	1	-4.23004	-3.48951
IGF2R	IGF2	Natural_killer_cell	Endothelial_cell	0.071	TRUE	FALSE	1	-3.32026	-4.58487
NTRK2	NTF3	Natural_killer_cell	Endothelial_cell	0.007	TRUE	FALSE	1	-6.53	-8.39927
CLEC2D	FAM3C	Natural_killer_cell	Endothelial_cell	0.051	TRUE	FALSE	1	-5.08922	-3.78859
RIPK1	TNFSF10	Natural_killer_cell	Endothelial_cell	0.51	TRUE	FALSE	0	-1.08839	-0.8624
ACKR3	CXCL12	Endothelial_cell	Natural_killer_cell	0.071	TRUE	FALSE	1	-3.25738	-4.76994
NOTCH2	JAG2	Endothelial_cell	Natural_killer_cell	0.015	FALSE	FALSE	1	-7.87956	-5.25226
CD46	JAG1	Endothelial_cell	Natural_killer_cell	0.207	FALSE	FALSE	0	-2.00599	-2.59494
SIRPA	CD47	Endothelial_cell	Natural_killer_cell	0.193	FALSE	FALSE	1	-4.05919	-1.6175
PDGFRA	PDGFA	Natural_killer_cell	Endothelial_cell	0.024	TRUE	FALSE	1	-6.72499	-4.70259
NOTCH2	JAG1	Natural_killer_cell	Endothelial_cell	0.203	FALSE	FALSE	1	-4.00741	-1.54332
PLXNB2	PTN	Endothelial_cell	Natural_killer_cell	0.198	TRUE	FALSE	1	-1.52922	-4.30664
KDR	VEGFA	Natural_killer_cell	Endothelial_cell	0.405	TRUE	FALSE	1	-6.8646	-0.319654
EPHA2	EFNA2	Natural_killer_cell	Endothelial_cell	0.076	FALSE	FALSE	1	-5.10494	-3.0135
EPHA2	EFNA1	Natural_killer_cell	Endothelial_cell	0.343	TRUE	FALSE	1	-5.10494	-0.605999
PODXL	SELL	Endothelial_cell	Natural_killer_cell	0.132	FALSE	FALSE	1	-2.27752	-4.12526
CXCR4	CXCL12	Natural_killer_cell	Endothelial_cell	0.714	TRUE	FALSE	1	0.332304	-2.56401
NCR3	BAG6	Endothelial_cell	Natural_killer_cell	0.137	FALSE	FALSE	1	-4.92308	-2.05369
TEK	ANGPT2	Natural_killer_cell	Endothelial_cell	0.154	TRUE	FALSE	1	-6.78351	-1.74596
SIRPA	CSF1	Natural_killer_cell	Endothelial_cell	0.05	TRUE	FALSE	1	-8.50151	-3.34578
CSF1R	CSF1	Endothelial_cell	Natural_killer_cell	0.042	TRUE	FALSE	1	-11.5133	-3.5832
CD55	ADGRE5	Endothelial_cell	Natural_killer_cell	0.525	TRUE	FALSE	1	-3.02023	-0.107976
SELPLG	SELL	Natural_killer_cell	Endothelial_cell	0.105	FALSE	FALSE	1	-2.28648	-7.55458
PDGFRA	PDGFC	Endothelial_cell	Natural_killer_cell	0.007	TRUE	FALSE	1	-7.29812	-6.96765
COL1A1	a1b1 complex	Endothelial_cell	Natural_killer_cell	0.068	TRUE	TRUE	1	-3.26816	0
COL3A1	a1b1 complex	Endothelial_cell	Natural_killer_cell	0.045	TRUE	TRUE	1	-4.15118	0
COL4A1	a1b1 complex	Endothelial_cell	Natural_killer_cell	0.303	TRUE	TRUE	1	-0.801982	0
COL5A2	a1b1 complex	Endothelial_cell	Natural_killer_cell	0.057	TRUE	TRUE	1	-3.61541	0
COL1A2	a1b1 complex	Endothelial_cell	Natural_killer_cell	0.068	TRUE	TRUE	1	-3.27857	0
COL4A2	a1b1 complex	Endothelial_cell	Natural_killer_cell	0.152	TRUE	TRUE	1	-1.88753	0
COL6A1	a1b1 complex	Endothelial_cell	Natural_killer_cell	0.029	TRUE	TRUE	1	-5.29087	0
COL6A2	a1b1 complex	Endothelial_cell	Natural_killer_cell	0.021	TRUE	TRUE	1	-6.63114	0
COL5A1	a1b1 complex	Endothelial_cell	Natural_killer_cell	0.088	TRUE	TRUE	1	-2.80555	0
COL5A3	a1b1 complex	Endothelial_cell	Natural_killer_cell	0.085	TRUE	TRUE	1	-2.8742	0
COL4A5	a1b1 complex	Endothelial_cell	Natural_killer_cell	0.037	TRUE	TRUE	1	-4.61165	0
COL15A1	a1b1 complex	Endothelial_cell	Natural_killer_cell	0.041	TRUE	TRUE	1	-4.35574	0
COL18A1	a1b1 complex	Endothelial_cell	Natural_killer_cell	0.195	TRUE	TRUE	1	-1.48756	0
COL4A4	a1b1 complex	Endothelial_cell	Natural_killer_cell	0.038	TRUE	TRUE	1	-4.51755	0
COL4A3	a1b1 complex	Endothelial_cell	Natural_killer_cell	0.022	TRUE	TRUE	1	-6.4767	0
COL14A1	a1b1 complex	Endothelial_cell	Natural_killer_cell	0.127	TRUE	TRUE	1	-2.17684	0
COL16A1	a1b1 complex	Endothelial_cell	Natural_killer_cell	0.04	TRUE	TRUE	1	-4.42941	0
COL21A1	a1b1 complex	Endothelial_cell	Natural_killer_cell	0.031	TRUE	TRUE	1	-5.05362	0
COL12A1	a1b1 complex	Endothelial_cell	Natural_killer_cell	0.076	TRUE	TRUE	1	-3.05851	0
COL1A1	a2b1 complex	Endothelial_cell	Natural_killer_cell	0.056	TRUE	TRUE	1	-3.26816	0
COL3A1	a2b1 complex	Endothelial_cell	Natural_killer_cell	0.032	TRUE	TRUE	1	-4.15118	0
COL4A1	a2b1 complex	Endothelial_cell	Natural_killer_cell	0.291	TRUE	TRUE	1	-0.801982	0
FN1	a2b1 complex	Endothelial_cell	Natural_killer_cell	0.284	TRUE	TRUE	1	-0.838466	0
COL5A2	a2b1 complex	Endothelial_cell	Natural_killer_cell	0.045	TRUE	TRUE	1	-3.61541	0
COL1A2	a2b1 complex	Endothelial_cell	Natural_killer_cell	0.056	TRUE	TRUE	1	-3.27857	0
COL4A2	a2b1 complex	Endothelial_cell	Natural_killer_cell	0.139	TRUE	TRUE	1	-1.88753	0
COL6A1	a2b1 complex	Endothelial_cell	Natural_killer_cell	0.017	TRUE	TRUE	1	-5.29087	0
COL6A2	a2b1 complex	Endothelial_cell	Natural_killer_cell	0.009	TRUE	TRUE	1	-6.63114	0
COL5A1	a2b1 complex	Endothelial_cell	Natural_killer_cell	0.076	TRUE	TRUE	1	-2.80555	0
COL5A3	a2b1 complex	Endothelial_cell	Natural_killer_cell	0.072	TRUE	TRUE	1	-2.8742	0
COL4A5	a2b1 complex	Endothelial_cell	Natural_killer_cell	0.024	TRUE	TRUE	1	-4.61165	0
COL15A1	a2b1 complex	Endothelial_cell	Natural_killer_cell	0.028	TRUE	TRUE	1	-4.35574	0
COL18A1	a2b1 complex	Endothelial_cell	Natural_killer_cell	0.182	TRUE	TRUE	1	-1.48756	0
COL4A4	a2b1 complex	Endothelial_cell	Natural_killer_cell	0.026	TRUE	TRUE	1	-4.51755	0
COL4A3	a2b1 complex	Endothelial_cell	Natural_killer_cell	0.01	TRUE	TRUE	1	-6.4767	0
COL14A1	a2b1 complex	Endothelial_cell	Natural_killer_cell	0.115	TRUE	TRUE	1	-2.17684	0
COL16A1	a2b1 complex	Endothelial_cell	Natural_killer_cell	0.027	TRUE	TRUE	1	-4.42941	0
COL21A1	a2b1 complex	Endothelial_cell	Natural_killer_cell	0.019	TRUE	TRUE	1	-5.05362	0
COL12A1	a2b1 complex	Endothelial_cell	Natural_killer_cell	0.064	TRUE	TRUE	1	-3.05851	0
LAMC1	a2b1 complex	Endothelial_cell	Natural_killer_cell	0.147	TRUE	TRUE	1	-1.80297	0
FN1	a4b1 complex	Endothelial_cell	Natural_killer_cell	0.438	TRUE	TRUE	0	-0.838466	0
JAM2	a4b1 complex	Endothelial_cell	Natural_killer_cell	0.24	FALSE	TRUE	0	-2.60621	0
FN1	a4b7 complex	Endothelial_cell	Natural_killer_cell	0.39	TRUE	TRUE	0	-0.838466	0
FN1	a5b1 complex	Endothelial_cell	Natural_killer_cell	0.317	TRUE	TRUE	1	-0.838466	0
FBN1	a5b1 complex	Endothelial_cell	Natural_killer_cell	0.199	TRUE	TRUE	1	-1.63281	0
FN1	aVb1 complex	Endothelial_cell	Natural_killer_cell	0.304	TRUE	TRUE	1	-0.838466	0
FN1	aVb5 complex	Endothelial_cell	Natural_killer_cell	0.291	TRUE	TRUE	1	-0.838466	0
LAMC1	a6b1 complex	Endothelial_cell	Natural_killer_cell	0.186	TRUE	TRUE	1	-1.80297	0
BMPR1B_BMPR2	BMP6	Endothelial_cell	Natural_killer_cell	0.006	TRUE	FALSE	1	-4.93173	-7.52651
BMR1B_AVR2A	BMP6	Endothelial_cell	Natural_killer_cell	0.029	TRUE	FALSE	1	0	-7.52651
BMR1B_AVR2B	BMP6	Endothelial_cell	Natural_killer_cell	0.006	TRUE	FALSE	1	0	-7.52651
BMPR1B_BMPR2	BMP4	Endothelial_cell	Natural_killer_cell	0.021	TRUE	FALSE	1	-4.93173	-4.85875
BMR1B_AVR2A	BMP4	Endothelial_cell	Natural_killer_cell	0.043	TRUE	FALSE	1	0	-4.85875
BMR1B_AVR2B	BMP4	Endothelial_cell	Natural_killer_cell	0.021	TRUE	FALSE	1	0	-4.85875
TGFbeta receptor1	TGFB1	Natural_killer_cell	Endothelial_cell	0.104	TRUE	FALSE	1	0	-2.97294
TGFbeta receptor1	TGFB2	Natural_killer_cell	Endothelial_cell	0.078	TRUE	FALSE	1	0	-3.7283
CADM1	NECTIN3	Endothelial_cell	Proliferating_cell	0.1	FALSE	FALSE	1	-3.75148	-2.99152
NECTIN2	NECTIN3	Endothelial_cell	Proliferating_cell	0.361	FALSE	FALSE	0	-0.745562	-2.99152
CADM1	CADM1	Endothelial_cell	Proliferating_cell	0.088	FALSE	FALSE	1	-3.75148	-3.29466
CRTAM	CADM1	Endothelial_cell	Proliferating_cell	0.054	FALSE	FALSE	1	-7.51048	-3.29466
TGFBR3	TGFB1	Proliferating_cell	Endothelial_cell	0.129	TRUE	FALSE	1	-2.92626	-2.97294
TGFBR3	INHA	Proliferating_cell	Endothelial_cell	0.073	TRUE	FALSE	1	-2.92626	-6.05114
TGFBR3	TGFB2	Proliferating_cell	Endothelial_cell	0.103	TRUE	FALSE	1	-2.92626	-3.7283
HLA-C	FAM3C	Endothelial_cell	Proliferating_cell	0.131	TRUE	FALSE	0.85	-2.62142	-3.3267
CXADR	FAM3C	Endothelial_cell	Proliferating_cell	0.109	TRUE	FALSE	1	-3.06873	-3.3267
PGRMC2	CCL4L2	Endothelial_cell	Proliferating_cell	0.276	TRUE	FALSE	0.6	-2.51245	-1.40887
CD74	COPA	Endothelial_cell	Proliferating_cell	0.697	TRUE	FALSE	1	0.378141	-3.41151
CD44	HBEGF	Endothelial_cell	Proliferating_cell	0.15	TRUE	FALSE	1	-4.94093	-1.90656
CD74	APP	Endothelial_cell	Proliferating_cell	0.786	FALSE	FALSE	0	0.378141	-1.87876
TNFRSF6B	FASLG	Endothelial_cell	Proliferating_cell	0.087	TRUE	FALSE	1	-4.26407	-3.02802
ADORA2A	NAMPT	Endothelial_cell	Proliferating_cell	0.338	TRUE	FALSE	1	-4.56709	-0.659538
NRP2	VEGFA	Endothelial_cell	Proliferating_cell	0.638	TRUE	FALSE	0	-2.28051	0.0981373
VSIR	CCL4L2	Proliferating_cell	Endothelial_cell	0.072	TRUE	FALSE	1	-4.15744	-3.48951
IGF2R	IGF2	Proliferating_cell	Endothelial_cell	0.108	TRUE	FALSE	1	-2.52243	-4.58487
NTRK2	NTF3	Proliferating_cell	Endothelial_cell	0.026	TRUE	FALSE	1	-4.33029	-8.39927
CLEC2D	FAM3C	Proliferating_cell	Endothelial_cell	0.07	TRUE	FALSE	1	-3.87826	-3.78859
RIPK1	TNFSF10	Proliferating_cell	Endothelial_cell	0.496	TRUE	FALSE	0	-1.1769	-0.8624
ACKR3	CXCL12	Endothelial_cell	Proliferating_cell	0.101	TRUE	FALSE	1	-3.25738	-3.35209
NOTCH2	JAG2	Endothelial_cell	Proliferating_cell	0.027	FALSE	FALSE	1	-7.87956	-4.2975
CD46	JAG1	Endothelial_cell	Proliferating_cell	0.224	FALSE	FALSE	0	-2.00599	-2.33421
SIRPA	CD47	Endothelial_cell	Proliferating_cell	0.138	FALSE	FALSE	1	-4.05919	-2.20582
PDGFRA	PDGFA	Proliferating_cell	Endothelial_cell	0.073	TRUE	FALSE	1	-3.21949	-4.70259
NOTCH2	JAG1	Proliferating_cell	Endothelial_cell	0.206	FALSE	FALSE	1	-3.84777	-1.54332
PLXNB2	PTN	Endothelial_cell	Proliferating_cell	0.483	TRUE	FALSE	0	-1.52922	-0.691047
KDR	VEGFA	Proliferating_cell	Endothelial_cell	0.476	TRUE	FALSE	0.87	-2.73162	-0.319654
EPHA2	EFNA2	Proliferating_cell	Endothelial_cell	0.186	FALSE	FALSE	1	-2.00725	-3.0135
EPHA2	EFNA1	Proliferating_cell	Endothelial_cell	0.453	TRUE	FALSE	0	-2.00725	-0.605999
PODXL	SELL	Endothelial_cell	Proliferating_cell	0.109	FALSE	FALSE	1	-2.27752	-6.46417
CXCR4	CXCL12	Proliferating_cell	Endothelial_cell	0.503	TRUE	FALSE	1	-0.258116	-2.56401
NCR3	BAG6	Endothelial_cell	Proliferating_cell	0.176	FALSE	FALSE	1	-4.92308	-1.64806
TEK	ANGPT2	Proliferating_cell	Endothelial_cell	0.18	TRUE	FALSE	1	-4.00354	-1.74596
SIRPA	CSF1	Proliferating_cell	Endothelial_cell	0.07	TRUE	FALSE	1	-4.59345	-3.34578
CSF1R	CSF1	Endothelial_cell	Proliferating_cell	0.081	TRUE	FALSE	1	-11.5133	-2.63532
CD55	ADGRE5	Endothelial_cell	Proliferating_cell	0.228	TRUE	FALSE	1	-3.02023	-1.58244
SELPLG	SELL	Proliferating_cell	Endothelial_cell	0.036	FALSE	FALSE	1	-3.92245	-7.55458
PDGFRA	PDGFC	Endothelial_cell	Proliferating_cell	0.043	TRUE	FALSE	1	-7.29812	-3.63419
COL1A1	a1b1 complex	Endothelial_cell	Proliferating_cell	0.113	TRUE	TRUE	1	-3.26816	0
COL3A1	a1b1 complex	Endothelial_cell	Proliferating_cell	0.089	TRUE	TRUE	1	-4.15118	0
COL4A1	a1b1 complex	Endothelial_cell	Proliferating_cell	0.347	TRUE	TRUE	0.46	-0.801982	0
COL5A2	a1b1 complex	Endothelial_cell	Proliferating_cell	0.102	TRUE	TRUE	1	-3.61541	0
COL1A2	a1b1 complex	Endothelial_cell	Proliferating_cell	0.112	TRUE	TRUE	1	-3.27857	0
COL4A2	a1b1 complex	Endothelial_cell	Proliferating_cell	0.196	TRUE	TRUE	0.62	-1.88753	0
COL6A1	a1b1 complex	Endothelial_cell	Proliferating_cell	0.073	TRUE	TRUE	1	-5.29087	0
COL6A2	a1b1 complex	Endothelial_cell	Proliferating_cell	0.066	TRUE	TRUE	1	-6.63114	0
COL5A1	a1b1 complex	Endothelial_cell	Proliferating_cell	0.132	TRUE	TRUE	1	-2.80555	0
COL5A3	a1b1 complex	Endothelial_cell	Proliferating_cell	0.129	TRUE	TRUE	1	-2.8742	0
COL4A5	a1b1 complex	Endothelial_cell	Proliferating_cell	0.081	TRUE	TRUE	1	-4.61165	0
COL15A1	a1b1 complex	Endothelial_cell	Proliferating_cell	0.085	TRUE	TRUE	1	-4.35574	0
COL18A1	a1b1 complex	Endothelial_cell	Proliferating_cell	0.239	TRUE	TRUE	0.83	-1.48756	0
COL4A4	a1b1 complex	Endothelial_cell	Proliferating_cell	0.083	TRUE	TRUE	1	-4.51755	0
COL4A3	a1b1 complex	Endothelial_cell	Proliferating_cell	0.066	TRUE	TRUE	1	-6.4767	0
COL14A1	a1b1 complex	Endothelial_cell	Proliferating_cell	0.171	TRUE	TRUE	1	-2.17684	0
COL16A1	a1b1 complex	Endothelial_cell	Proliferating_cell	0.084	TRUE	TRUE	1	-4.42941	0
COL21A1	a1b1 complex	Endothelial_cell	Proliferating_cell	0.076	TRUE	TRUE	1	-5.05362	0
COL12A1	a1b1 complex	Endothelial_cell	Proliferating_cell	0.121	TRUE	TRUE	1	-3.05851	0
COL1A1	a2b1 complex	Endothelial_cell	Proliferating_cell	0.076	TRUE	TRUE	1	-3.26816	0
COL3A1	a2b1 complex	Endothelial_cell	Proliferating_cell	0.052	TRUE	TRUE	1	-4.15118	0
COL4A1	a2b1 complex	Endothelial_cell	Proliferating_cell	0.311	TRUE	TRUE	1	-0.801982	0
FN1	a2b1 complex	Endothelial_cell	Proliferating_cell	0.304	TRUE	TRUE	1	-0.838466	0
COL5A2	a2b1 complex	Endothelial_cell	Proliferating_cell	0.065	TRUE	TRUE	1	-3.61541	0
COL1A2	a2b1 complex	Endothelial_cell	Proliferating_cell	0.076	TRUE	TRUE	1	-3.27857	0
COL4A2	a2b1 complex	Endothelial_cell	Proliferating_cell	0.159	TRUE	TRUE	1	-1.88753	0
COL6A1	a2b1 complex	Endothelial_cell	Proliferating_cell	0.037	TRUE	TRUE	1	-5.29087	0
COL6A2	a2b1 complex	Endothelial_cell	Proliferating_cell	0.029	TRUE	TRUE	1	-6.63114	0
COL5A1	a2b1 complex	Endothelial_cell	Proliferating_cell	0.096	TRUE	TRUE	1	-2.80555	0
COL5A3	a2b1 complex	Endothelial_cell	Proliferating_cell	0.092	TRUE	TRUE	1	-2.8742	0
COL4A5	a2b1 complex	Endothelial_cell	Proliferating_cell	0.044	TRUE	TRUE	1	-4.61165	0
COL15A1	a2b1 complex	Endothelial_cell	Proliferating_cell	0.048	TRUE	TRUE	1	-4.35574	0
COL18A1	a2b1 complex	Endothelial_cell	Proliferating_cell	0.202	TRUE	TRUE	1	-1.48756	0
COL4A4	a2b1 complex	Endothelial_cell	Proliferating_cell	0.046	TRUE	TRUE	1	-4.51755	0
COL4A3	a2b1 complex	Endothelial_cell	Proliferating_cell	0.03	TRUE	TRUE	1	-6.4767	0
COL14A1	a2b1 complex	Endothelial_cell	Proliferating_cell	0.135	TRUE	TRUE	1	-2.17684	0
COL16A1	a2b1 complex	Endothelial_cell	Proliferating_cell	0.047	TRUE	TRUE	1	-4.42941	0
COL21A1	a2b1 complex	Endothelial_cell	Proliferating_cell	0.039	TRUE	TRUE	1	-5.05362	0
COL12A1	a2b1 complex	Endothelial_cell	Proliferating_cell	0.084	TRUE	TRUE	1	-3.05851	0
LAMC1	a2b1 complex	Endothelial_cell	Proliferating_cell	0.167	TRUE	TRUE	1	-1.80297	0
FN1	a4b1 complex	Endothelial_cell	Proliferating_cell	0.392	TRUE	TRUE	0	-0.838466	0
JAM2	a4b1 complex	Endothelial_cell	Proliferating_cell	0.195	FALSE	TRUE	0	-2.60621	0
FN1	a4b7 complex	Endothelial_cell	Proliferating_cell	0.354	TRUE	TRUE	0	-0.838466	0
FN1	a5b1 complex	Endothelial_cell	Proliferating_cell	0.407	TRUE	TRUE	0	-0.838466	0
FBN1	a5b1 complex	Endothelial_cell	Proliferating_cell	0.289	TRUE	TRUE	0	-1.63281	0
FN1	aVb1 complex	Endothelial_cell	Proliferating_cell	0.329	TRUE	TRUE	1	-0.838466	0
FN1	aVb5 complex	Endothelial_cell	Proliferating_cell	0.312	TRUE	TRUE	1	-0.838466	0
LAMC1	a6b1 complex	Endothelial_cell	Proliferating_cell	0.205	TRUE	TRUE	0	-1.80297	0
BMPR1B_BMPR2	BMP6	Endothelial_cell	Proliferating_cell	0.024	TRUE	FALSE	1	-4.93173	-4.62402
BMR1B_AVR2A	BMP6	Endothelial_cell	Proliferating_cell	0.046	TRUE	FALSE	1	0	-4.62402
BMR1B_AVR2B	BMP6	Endothelial_cell	Proliferating_cell	0.024	TRUE	FALSE	1	0	-4.62402
BMPR1B_BMPR2	BMP4	Endothelial_cell	Proliferating_cell	0.106	TRUE	FALSE	1	-4.93173	-2.28313
BMR1B_AVR2A	BMP4	Endothelial_cell	Proliferating_cell	0.129	TRUE	FALSE	1	0	-2.28313
BMR1B_AVR2B	BMP4	Endothelial_cell	Proliferating_cell	0.106	TRUE	FALSE	1	0	-2.28313
TGFbeta receptor1	TGFB1	Proliferating_cell	Endothelial_cell	0.131	TRUE	FALSE	1	0	-2.97294
TGFbeta receptor1	TGFB2	Proliferating_cell	Endothelial_cell	0.105	TRUE	FALSE	1	0	-3.7283
CADM1	NECTIN3	Endothelial_cell	Smooth_muscle_cell	0.163	FALSE	FALSE	1	-3.75148	-1.9873
NECTIN2	NECTIN3	Endothelial_cell	Smooth_muscle_cell	0.424	FALSE	FALSE	0	-0.745562	-1.9873
CADM1	CADM1	Endothelial_cell	Smooth_muscle_cell	0.062	FALSE	FALSE	1	-3.75148	-4.32492
CRTAM	CADM1	Endothelial_cell	Smooth_muscle_cell	0.028	FALSE	FALSE	1	-7.51048	-4.32492
TGFBR3	TGFB1	Smooth_muscle_cell	Endothelial_cell	0.14	TRUE	FALSE	1	-2.71732	-2.97294
TGFBR3	INHA	Smooth_muscle_cell	Endothelial_cell	0.083	TRUE	FALSE	1	-2.71732	-6.05114
TGFBR3	TGFB2	Smooth_muscle_cell	Endothelial_cell	0.114	TRUE	FALSE	1	-2.71732	-3.7283
HLA-C	FAM3C	Endothelial_cell	Smooth_muscle_cell	0.145	TRUE	FALSE	0.28	-2.62142	-2.96304
CXADR	FAM3C	Endothelial_cell	Smooth_muscle_cell	0.124	TRUE	FALSE	1	-3.06873	-2.96304
PGRMC2	CCL4L2	Endothelial_cell	Smooth_muscle_cell	0.14	TRUE	FALSE	1	-2.51245	-3.25412
CD74	COPA	Endothelial_cell	Smooth_muscle_cell	0.671	TRUE	FALSE	1	0.378141	-4.55122
CD44	HBEGF	Endothelial_cell	Smooth_muscle_cell	0.18	TRUE	FALSE	1	-4.94093	-1.60552
CD74	APP	Endothelial_cell	Smooth_muscle_cell	0.91	FALSE	FALSE	0	0.378141	-0.94176
TNFRSF6B	FASLG	Endothelial_cell	Smooth_muscle_cell	0.028	TRUE	FALSE	1	-4.26407	-7.68481
ADORA2A	NAMPT	Endothelial_cell	Smooth_muscle_cell	0.383	TRUE	FALSE	1	-4.56709	-0.464038
NRP2	VEGFA	Endothelial_cell	Smooth_muscle_cell	0.884	TRUE	FALSE	0	-2.28051	0.642964
VSIR	CCL4L2	Smooth_muscle_cell	Endothelial_cell	0.066	TRUE	FALSE	1	-4.53187	-3.48951
IGF2R	IGF2	Smooth_muscle_cell	Endothelial_cell	0.113	TRUE	FALSE	1	-2.44211	-4.58487
NTRK2	NTF3	Smooth_muscle_cell	Endothelial_cell	0.112	TRUE	FALSE	1	-2.17521	-8.39927
CLEC2D	FAM3C	Smooth_muscle_cell	Endothelial_cell	0.068	TRUE	FALSE	1	-3.95403	-3.78859
RIPK1	TNFSF10	Smooth_muscle_cell	Endothelial_cell	0.531	TRUE	FALSE	0	-0.966459	-0.8624
ACKR3	CXCL12	Endothelial_cell	Smooth_muscle_cell	0.332	TRUE	FALSE	1	-3.25738	-0.839305
NOTCH2	JAG2	Endothelial_cell	Smooth_muscle_cell	0.01	FALSE	FALSE	1	-7.87956	-6.021
CD46	JAG1	Endothelial_cell	Smooth_muscle_cell	0.348	FALSE	FALSE	0	-2.00599	-1.16169
SIRPA	CD47	Endothelial_cell	Smooth_muscle_cell	0.08	FALSE	FALSE	1	-4.05919	-3.31688
PDGFRA	PDGFA	Smooth_muscle_cell	Endothelial_cell	0.032	TRUE	FALSE	1	-5.23987	-4.70259
NOTCH2	JAG1	Smooth_muscle_cell	Endothelial_cell	0.227	FALSE	FALSE	0	-3.17629	-1.54332
PLXNB2	PTN	Endothelial_cell	Smooth_muscle_cell	0.542	TRUE	FALSE	0	-1.52922	-0.440371
KDR	VEGFA	Smooth_muscle_cell	Endothelial_cell	0.412	TRUE	FALSE	1	-5.437	-0.319654
EPHA2	EFNA2	Smooth_muscle_cell	Endothelial_cell	0.283	FALSE	FALSE	1	-1.17523	-3.0135
EPHA2	EFNA1	Smooth_muscle_cell	Endothelial_cell	0.55	TRUE	FALSE	0	-1.17523	-0.605999
PODXL	SELL	Endothelial_cell	Smooth_muscle_cell	0.105	FALSE	FALSE	1	-2.27752	-8.14926
CXCR4	CXCL12	Smooth_muscle_cell	Endothelial_cell	0.335	TRUE	FALSE	1	-0.994151	-2.56401
NCR3	BAG6	Endothelial_cell	Smooth_muscle_cell	0.108	FALSE	FALSE	1	-4.92308	-2.4508
TEK	ANGPT2	Smooth_muscle_cell	Endothelial_cell	0.157	TRUE	FALSE	1	-5.96753	-1.74596
SIRPA	CSF1	Smooth_muscle_cell	Endothelial_cell	0.051	TRUE	FALSE	1	-7.79823	-3.34578
CSF1R	CSF1	Endothelial_cell	Smooth_muscle_cell	0.136	TRUE	FALSE	1	-11.5133	-1.88132
CD55	ADGRE5	Endothelial_cell	Smooth_muscle_cell	0.156	TRUE	FALSE	1	-3.02023	-2.40288
SELPLG	SELL	Smooth_muscle_cell	Endothelial_cell	0.005	FALSE	FALSE	1	-7.55699	-7.55458
PDGFRA	PDGFC	Endothelial_cell	Smooth_muscle_cell	0.032	TRUE	FALSE	1	-7.29812	-4.11822
COL1A1	a1b1 complex	Endothelial_cell	Smooth_muscle_cell	0.293	TRUE	TRUE	1	-3.26816	0
COL3A1	a1b1 complex	Endothelial_cell	Smooth_muscle_cell	0.27	TRUE	TRUE	1	-4.15118	0
COL4A1	a1b1 complex	Endothelial_cell	Smooth_muscle_cell	0.528	TRUE	TRUE	0	-0.801982	0
COL5A2	a1b1 complex	Endothelial_cell	Smooth_muscle_cell	0.282	TRUE	TRUE	1	-3.61541	0
COL1A2	a1b1 complex	Endothelial_cell	Smooth_muscle_cell	0.293	TRUE	TRUE	1	-3.27857	0
COL4A2	a1b1 complex	Endothelial_cell	Smooth_muscle_cell	0.377	TRUE	TRUE	0	-1.88753	0
COL6A1	a1b1 complex	Endothelial_cell	Smooth_muscle_cell	0.254	TRUE	TRUE	1	-5.29087	0
COL6A2	a1b1 complex	Endothelial_cell	Smooth_muscle_cell	0.246	TRUE	TRUE	1	-6.63114	0
COL5A1	a1b1 complex	Endothelial_cell	Smooth_muscle_cell	0.313	TRUE	TRUE	0	-2.80555	0
COL5A3	a1b1 complex	Endothelial_cell	Smooth_muscle_cell	0.31	TRUE	TRUE	1	-2.8742	0
COL4A5	a1b1 complex	Endothelial_cell	Smooth_muscle_cell	0.262	TRUE	TRUE	1	-4.61165	0
COL15A1	a1b1 complex	Endothelial_cell	Smooth_muscle_cell	0.266	TRUE	TRUE	1	-4.35574	0
COL18A1	a1b1 complex	Endothelial_cell	Smooth_muscle_cell	0.42	TRUE	TRUE	0	-1.48756	0
COL4A4	a1b1 complex	Endothelial_cell	Smooth_muscle_cell	0.263	TRUE	TRUE	1	-4.51755	0
COL4A3	a1b1 complex	Endothelial_cell	Smooth_muscle_cell	0.247	TRUE	TRUE	1	-6.4767	0
COL14A1	a1b1 complex	Endothelial_cell	Smooth_muscle_cell	0.352	TRUE	TRUE	0	-2.17684	0
COL16A1	a1b1 complex	Endothelial_cell	Smooth_muscle_cell	0.265	TRUE	TRUE	1	-4.42941	0
COL21A1	a1b1 complex	Endothelial_cell	Smooth_muscle_cell	0.256	TRUE	TRUE	1	-5.05362	0
COL12A1	a1b1 complex	Endothelial_cell	Smooth_muscle_cell	0.301	TRUE	TRUE	1	-3.05851	0
COL1A1	a2b1 complex	Endothelial_cell	Smooth_muscle_cell	0.083	TRUE	TRUE	1	-3.26816	0
COL3A1	a2b1 complex	Endothelial_cell	Smooth_muscle_cell	0.059	TRUE	TRUE	1	-4.15118	0
COL4A1	a2b1 complex	Endothelial_cell	Smooth_muscle_cell	0.317	TRUE	TRUE	1	-0.801982	0
FN1	a2b1 complex	Endothelial_cell	Smooth_muscle_cell	0.31	TRUE	TRUE	1	-0.838466	0
COL5A2	a2b1 complex	Endothelial_cell	Smooth_muscle_cell	0.071	TRUE	TRUE	1	-3.61541	0
COL1A2	a2b1 complex	Endothelial_cell	Smooth_muscle_cell	0.082	TRUE	TRUE	1	-3.27857	0
COL4A2	a2b1 complex	Endothelial_cell	Smooth_muscle_cell	0.166	TRUE	TRUE	1	-1.88753	0
COL6A1	a2b1 complex	Endothelial_cell	Smooth_muscle_cell	0.043	TRUE	TRUE	1	-5.29087	0
COL6A2	a2b1 complex	Endothelial_cell	Smooth_muscle_cell	0.036	TRUE	TRUE	1	-6.63114	0
COL5A1	a2b1 complex	Endothelial_cell	Smooth_muscle_cell	0.102	TRUE	TRUE	1	-2.80555	0
COL5A3	a2b1 complex	Endothelial_cell	Smooth_muscle_cell	0.099	TRUE	TRUE	1	-2.8742	0
COL4A5	a2b1 complex	Endothelial_cell	Smooth_muscle_cell	0.051	TRUE	TRUE	1	-4.61165	0
COL15A1	a2b1 complex	Endothelial_cell	Smooth_muscle_cell	0.055	TRUE	TRUE	1	-4.35574	0
COL18A1	a2b1 complex	Endothelial_cell	Smooth_muscle_cell	0.209	TRUE	TRUE	1	-1.48756	0
COL4A4	a2b1 complex	Endothelial_cell	Smooth_muscle_cell	0.053	TRUE	TRUE	1	-4.51755	0
COL4A3	a2b1 complex	Endothelial_cell	Smooth_muscle_cell	0.036	TRUE	TRUE	1	-6.4767	0
COL14A1	a2b1 complex	Endothelial_cell	Smooth_muscle_cell	0.141	TRUE	TRUE	1	-2.17684	0
COL16A1	a2b1 complex	Endothelial_cell	Smooth_muscle_cell	0.054	TRUE	TRUE	1	-4.42941	0
COL21A1	a2b1 complex	Endothelial_cell	Smooth_muscle_cell	0.046	TRUE	TRUE	1	-5.05362	0
COL12A1	a2b1 complex	Endothelial_cell	Smooth_muscle_cell	0.091	TRUE	TRUE	1	-3.05851	0
LAMC1	a2b1 complex	Endothelial_cell	Smooth_muscle_cell	0.174	TRUE	TRUE	1	-1.80297	0
FN1	a4b1 complex	Endothelial_cell	Smooth_muscle_cell	0.352	TRUE	TRUE	0	-0.838466	0
JAM2	a4b1 complex	Endothelial_cell	Smooth_muscle_cell	0.154	FALSE	TRUE	0	-2.60621	0
FN1	a4b7 complex	Endothelial_cell	Smooth_muscle_cell	0.281	TRUE	TRUE	1	-0.838466	0
FN1	a5b1 complex	Endothelial_cell	Smooth_muscle_cell	0.35	TRUE	TRUE	0	-0.838466	0
FBN1	a5b1 complex	Endothelial_cell	Smooth_muscle_cell	0.231	TRUE	TRUE	0	-1.63281	0
FN1	aVb1 complex	Endothelial_cell	Smooth_muscle_cell	0.38	TRUE	TRUE	0	-0.838466	0
FN1	aVb5 complex	Endothelial_cell	Smooth_muscle_cell	0.358	TRUE	TRUE	0	-0.838466	0
LAMC1	a6b1 complex	Endothelial_cell	Smooth_muscle_cell	0.168	TRUE	TRUE	1	-1.80297	0
BMPR1B_BMPR2	BMP6	Endothelial_cell	Smooth_muscle_cell	0.032	TRUE	FALSE	1	-4.93173	-4.12282
BMR1B_AVR2A	BMP6	Endothelial_cell	Smooth_muscle_cell	0.055	TRUE	FALSE	1	0	-4.12282
BMR1B_AVR2B	BMP6	Endothelial_cell	Smooth_muscle_cell	0.032	TRUE	FALSE	1	0	-4.12282
BMPR1B_BMPR2	BMP4	Endothelial_cell	Smooth_muscle_cell	0.181	TRUE	FALSE	1	-4.93173	-1.49155
BMR1B_AVR2A	BMP4	Endothelial_cell	Smooth_muscle_cell	0.204	TRUE	FALSE	1	0	-1.49155
BMR1B_AVR2B	BMP4	Endothelial_cell	Smooth_muscle_cell	0.181	TRUE	FALSE	1	0	-1.49155
TGFbeta receptor1	TGFB1	Smooth_muscle_cell	Endothelial_cell	0.126	TRUE	FALSE	1	0	-2.97294
TGFbeta receptor1	TGFB2	Smooth_muscle_cell	Endothelial_cell	0.1	TRUE	FALSE	1	0	-3.7283
CADM1	NECTIN3	Endothelial_cell	Stromal_cell	0.101	FALSE	FALSE	1	-3.75148	-2.96539
NECTIN2	NECTIN3	Endothelial_cell	Stromal_cell	0.362	FALSE	FALSE	1	-0.745562	-2.96539
CADM1	CADM1	Endothelial_cell	Stromal_cell	0.08	FALSE	FALSE	1	-3.75148	-3.54234
CRTAM	CADM1	Endothelial_cell	Stromal_cell	0.046	FALSE	FALSE	1	-7.51048	-3.54234
TGFBR3	TGFB1	Stromal_cell	Endothelial_cell	0.255	TRUE	FALSE	1	-1.38545	-2.97294
TGFBR3	INHA	Stromal_cell	Endothelial_cell	0.199	TRUE	FALSE	1	-1.38545	-6.05114
TGFBR3	TGFB2	Stromal_cell	Endothelial_cell	0.229	TRUE	FALSE	1	-1.38545	-3.7283
HLA-C	FAM3C	Endothelial_cell	Stromal_cell	0.124	TRUE	FALSE	1	-2.62142	-3.54502
CXADR	FAM3C	Endothelial_cell	Stromal_cell	0.102	TRUE	FALSE	1	-3.06873	-3.54502
PGRMC2	CCL4L2	Endothelial_cell	Stromal_cell	0.128	TRUE	FALSE	1	-2.51245	-3.61459
CD74	COPA	Endothelial_cell	Stromal_cell	0.679	TRUE	FALSE	1	0.378141	-4.09964
CD44	HBEGF	Endothelial_cell	Stromal_cell	0.158	TRUE	FALSE	1	-4.94093	-1.81851
CD74	APP	Endothelial_cell	Stromal_cell	0.805	FALSE	FALSE	0	0.378141	-1.68504
TNFRSF6B	FASLG	Endothelial_cell	Stromal_cell	0.029	TRUE	FALSE	1	-4.26407	-7.17917
ADORA2A	NAMPT	Endothelial_cell	Stromal_cell	0.269	TRUE	FALSE	1	-4.56709	-1.01033
NRP2	VEGFA	Endothelial_cell	Stromal_cell	0.664	TRUE	FALSE	0	-2.28051	0.166969
VSIR	CCL4L2	Stromal_cell	Endothelial_cell	0.061	TRUE	FALSE	1	-4.92772	-3.48951
IGF2R	IGF2	Stromal_cell	Endothelial_cell	0.098	TRUE	FALSE	1	-2.70198	-4.58487
NTRK2	NTF3	Stromal_cell	Endothelial_cell	0.087	TRUE	FALSE	1	-2.54905	-8.39927
CLEC2D	FAM3C	Stromal_cell	Endothelial_cell	0.064	TRUE	FALSE	1	-4.18728	-3.78859
RIPK1	TNFSF10	Stromal_cell	Endothelial_cell	0.397	TRUE	FALSE	0	-2.03644	-0.8624
ACKR3	CXCL12	Endothelial_cell	Stromal_cell	0.299	TRUE	FALSE	1	-3.25738	-1.02011
NOTCH2	JAG2	Endothelial_cell	Stromal_cell	0.007	FALSE	FALSE	1	-7.87956	-6.69101
CD46	JAG1	Endothelial_cell	Stromal_cell	0.213	FALSE	FALSE	0	-2.00599	-2.49701
SIRPA	CD47	Endothelial_cell	Stromal_cell	0.068	FALSE	FALSE	1	-4.05919	-3.70635
PDGFRA	PDGFA	Stromal_cell	Endothelial_cell	0.109	TRUE	FALSE	1	-2.482	-4.70259
NOTCH2	JAG1	Stromal_cell	Endothelial_cell	0.223	FALSE	FALSE	1	-3.26885	-1.54332
PLXNB2	PTN	Endothelial_cell	Stromal_cell	0.496	TRUE	FALSE	0	-1.52922	-0.62988
KDR	VEGFA	Stromal_cell	Endothelial_cell	0.406	TRUE	FALSE	1	-6.45596	-0.319654
EPHA2	EFNA2	Stromal_cell	Endothelial_cell	0.13	FALSE	FALSE	1	-2.87767	-3.0135
EPHA2	EFNA1	Stromal_cell	Endothelial_cell	0.396	TRUE	FALSE	1	-2.87767	-0.605999
PODXL	SELL	Endothelial_cell	Stromal_cell	0.104	FALSE	FALSE	1	-2.27752	-10.0068
CXCR4	CXCL12	Stromal_cell	Endothelial_cell	0.207	TRUE	FALSE	1	-2.02927	-2.56401
NCR3	BAG6	Endothelial_cell	Stromal_cell	0.084	FALSE	FALSE	1	-4.92308	-2.88334
TEK	ANGPT2	Stromal_cell	Endothelial_cell	0.153	TRUE	FALSE	1	-6.81837	-1.74596
SIRPA	CSF1	Stromal_cell	Endothelial_cell	0.058	TRUE	FALSE	1	-5.8759	-3.34578
CSF1R	CSF1	Endothelial_cell	Stromal_cell	0.054	TRUE	FALSE	1	-11.5133	-3.21375
CD55	ADGRE5	Endothelial_cell	Stromal_cell	0.102	TRUE	FALSE	1	-3.02023	-3.64339
SELPLG	SELL	Stromal_cell	Endothelial_cell	0.006	FALSE	FALSE	1	-7.34359	-7.55458
PDGFRA	PDGFC	Endothelial_cell	Stromal_cell	0.035	TRUE	FALSE	1	-7.29812	-3.97047
COL1A1	a1b1 complex	Endothelial_cell	Stromal_cell	0.146	TRUE	TRUE	1	-3.26816	0
COL3A1	a1b1 complex	Endothelial_cell	Stromal_cell	0.123	TRUE	TRUE	1	-4.15118	0
COL4A1	a1b1 complex	Endothelial_cell	Stromal_cell	0.381	TRUE	TRUE	0	-0.801982	0
COL5A2	a1b1 complex	Endothelial_cell	Stromal_cell	0.135	TRUE	TRUE	1	-3.61541	0
COL1A2	a1b1 complex	Endothelial_cell	Stromal_cell	0.146	TRUE	TRUE	1	-3.27857	0
COL4A2	a1b1 complex	Endothelial_cell	Stromal_cell	0.23	TRUE	TRUE	0	-1.88753	0
COL6A1	a1b1 complex	Endothelial_cell	Stromal_cell	0.107	TRUE	TRUE	1	-5.29087	0
COL6A2	a1b1 complex	Endothelial_cell	Stromal_cell	0.1	TRUE	TRUE	1	-6.63114	0
COL5A1	a1b1 complex	Endothelial_cell	Stromal_cell	0.166	TRUE	TRUE	1	-2.80555	0
COL5A3	a1b1 complex	Endothelial_cell	Stromal_cell	0.163	TRUE	TRUE	1	-2.8742	0
COL4A5	a1b1 complex	Endothelial_cell	Stromal_cell	0.115	TRUE	TRUE	1	-4.61165	0
COL15A1	a1b1 complex	Endothelial_cell	Stromal_cell	0.119	TRUE	TRUE	1	-4.35574	0
COL18A1	a1b1 complex	Endothelial_cell	Stromal_cell	0.273	TRUE	TRUE	0	-1.48756	0
COL4A4	a1b1 complex	Endothelial_cell	Stromal_cell	0.116	TRUE	TRUE	1	-4.51755	0
COL4A3	a1b1 complex	Endothelial_cell	Stromal_cell	0.1	TRUE	TRUE	1	-6.4767	0
COL14A1	a1b1 complex	Endothelial_cell	Stromal_cell	0.205	TRUE	TRUE	1	-2.17684	0
COL16A1	a1b1 complex	Endothelial_cell	Stromal_cell	0.118	TRUE	TRUE	1	-4.42941	0
COL21A1	a1b1 complex	Endothelial_cell	Stromal_cell	0.11	TRUE	TRUE	1	-5.05362	0
COL12A1	a1b1 complex	Endothelial_cell	Stromal_cell	0.155	TRUE	TRUE	1	-3.05851	0
COL1A1	a2b1 complex	Endothelial_cell	Stromal_cell	0.066	TRUE	TRUE	1	-3.26816	0
COL3A1	a2b1 complex	Endothelial_cell	Stromal_cell	0.042	TRUE	TRUE	1	-4.15118	0
COL4A1	a2b1 complex	Endothelial_cell	Stromal_cell	0.301	TRUE	TRUE	1	-0.801982	0
FN1	a2b1 complex	Endothelial_cell	Stromal_cell	0.294	TRUE	TRUE	1	-0.838466	0
COL5A2	a2b1 complex	Endothelial_cell	Stromal_cell	0.055	TRUE	TRUE	1	-3.61541	0
COL1A2	a2b1 complex	Endothelial_cell	Stromal_cell	0.066	TRUE	TRUE	1	-3.27857	0
COL4A2	a2b1 complex	Endothelial_cell	Stromal_cell	0.149	TRUE	TRUE	1	-1.88753	0
COL6A1	a2b1 complex	Endothelial_cell	Stromal_cell	0.027	TRUE	TRUE	1	-5.29087	0
COL6A2	a2b1 complex	Endothelial_cell	Stromal_cell	0.019	TRUE	TRUE	1	-6.63114	0
COL5A1	a2b1 complex	Endothelial_cell	Stromal_cell	0.086	TRUE	TRUE	1	-2.80555	0
COL5A3	a2b1 complex	Endothelial_cell	Stromal_cell	0.082	TRUE	TRUE	1	-2.8742	0
COL4A5	a2b1 complex	Endothelial_cell	Stromal_cell	0.034	TRUE	TRUE	1	-4.61165	0
COL15A1	a2b1 complex	Endothelial_cell	Stromal_cell	0.038	TRUE	TRUE	1	-4.35574	0
COL18A1	a2b1 complex	Endothelial_cell	Stromal_cell	0.192	TRUE	TRUE	1	-1.48756	0
COL4A4	a2b1 complex	Endothelial_cell	Stromal_cell	0.036	TRUE	TRUE	1	-4.51755	0
COL4A3	a2b1 complex	Endothelial_cell	Stromal_cell	0.02	TRUE	TRUE	1	-6.4767	0
COL14A1	a2b1 complex	Endothelial_cell	Stromal_cell	0.125	TRUE	TRUE	1	-2.17684	0
COL16A1	a2b1 complex	Endothelial_cell	Stromal_cell	0.037	TRUE	TRUE	1	-4.42941	0
COL21A1	a2b1 complex	Endothelial_cell	Stromal_cell	0.029	TRUE	TRUE	1	-5.05362	0
COL12A1	a2b1 complex	Endothelial_cell	Stromal_cell	0.074	TRUE	TRUE	1	-3.05851	0
LAMC1	a2b1 complex	Endothelial_cell	Stromal_cell	0.157	TRUE	TRUE	1	-1.80297	0
FN1	a4b1 complex	Endothelial_cell	Stromal_cell	0.295	TRUE	TRUE	1	-0.838466	0
JAM2	a4b1 complex	Endothelial_cell	Stromal_cell	0.098	FALSE	TRUE	1	-2.60621	0
FN1	a4b7 complex	Endothelial_cell	Stromal_cell	0.283	TRUE	TRUE	1	-0.838466	0
FN1	a5b1 complex	Endothelial_cell	Stromal_cell	0.325	TRUE	TRUE	1	-0.838466	0
FBN1	a5b1 complex	Endothelial_cell	Stromal_cell	0.207	TRUE	TRUE	1	-1.63281	0
FN1	aVb1 complex	Endothelial_cell	Stromal_cell	0.336	TRUE	TRUE	1	-0.838466	0
FN1	aVb5 complex	Endothelial_cell	Stromal_cell	0.336	TRUE	TRUE	1	-0.838466	0
LAMC1	a6b1 complex	Endothelial_cell	Stromal_cell	0.161	TRUE	TRUE	1	-1.80297	0
BMPR1B_BMPR2	BMP6	Endothelial_cell	Stromal_cell	0.026	TRUE	FALSE	1	-4.93173	-4.46654
BMR1B_AVR2A	BMP6	Endothelial_cell	Stromal_cell	0.049	TRUE	FALSE	1	0	-4.46654
BMR1B_AVR2B	BMP6	Endothelial_cell	Stromal_cell	0.026	TRUE	FALSE	1	0	-4.46654
BMPR1B_BMPR2	BMP4	Endothelial_cell	Stromal_cell	0.12	TRUE	FALSE	1	-4.93173	-2.10488
BMR1B_AVR2A	BMP4	Endothelial_cell	Stromal_cell	0.142	TRUE	FALSE	1	0	-2.10488
BMR1B_AVR2B	BMP4	Endothelial_cell	Stromal_cell	0.12	TRUE	FALSE	1	0	-2.10488
TGFbeta receptor1	TGFB1	Stromal_cell	Endothelial_cell	0.118	TRUE	FALSE	1	0	-2.97294
TGFbeta receptor1	TGFB2	Stromal_cell	Endothelial_cell	0.093	TRUE	FALSE	1	0	-3.7283
CADM1	NECTIN3	Endothelial_cell	Unknown	0.051	FALSE	FALSE	1	-3.75148	-5.17358
NECTIN2	NECTIN3	Endothelial_cell	Unknown	0.312	FALSE	FALSE	1	-0.745562	-5.17358
CADM1	CADM1	Endothelial_cell	Unknown	0.052	FALSE	FALSE	1	-3.75148	-5.0774
CRTAM	CADM1	Endothelial_cell	Unknown	0.017	FALSE	FALSE	1	-7.51048	-5.0774
TGFBR3	TGFB1	Unknown	Endothelial_cell	0.111	TRUE	FALSE	1	-3.40942	-2.97294
TGFBR3	INHA	Unknown	Endothelial_cell	0.054	TRUE	FALSE	1	-3.40942	-6.05114
TGFBR3	TGFB2	Unknown	Endothelial_cell	0.085	TRUE	FALSE	1	-3.40942	-3.7283
HLA-C	FAM3C	Endothelial_cell	Unknown	0.108	TRUE	FALSE	1	-2.62142	-4.23104
CXADR	FAM3C	Endothelial_cell	Unknown	0.086	TRUE	FALSE	1	-3.06873	-4.23104
PGRMC2	CCL4L2	Endothelial_cell	Unknown	0.135	TRUE	FALSE	1	-2.51245	-3.40179
CD74	COPA	Endothelial_cell	Unknown	0.66	TRUE	FALSE	1	0.378141	-5.60273
CD44	HBEGF	Endothelial_cell	Unknown	0.049	TRUE	FALSE	1	-4.94093	-3.92014
CD74	APP	Endothelial_cell	Unknown	0.71	FALSE	FALSE	1	0.378141	-3.06167
TNFRSF6B	FASLG	Endothelial_cell	Unknown	0.027	TRUE	FALSE	1	-4.26407	-9.42821
ADORA2A	NAMPT	Endothelial_cell	Unknown	0.093	TRUE	FALSE	1	-4.56709	-2.79988
NRP2	VEGFA	Endothelial_cell	Unknown	0.188	TRUE	FALSE	1	-2.28051	-2.54534
VSIR	CCL4L2	Unknown	Endothelial_cell	0.055	TRUE	FALSE	1	-5.55946	-3.48951
IGF2R	IGF2	Unknown	Endothelial_cell	0.041	TRUE	FALSE	1	-4.60038	-4.58487
NTRK2	NTF3	Unknown	Endothelial_cell	0.011	TRUE	FALSE	1	-5.63193	-8.39927
CLEC2D	FAM3C	Unknown	Endothelial_cell	0.046	TRUE	FALSE	1	-5.62888	-3.78859
RIPK1	TNFSF10	Unknown	Endothelial_cell	0.317	TRUE	FALSE	1	-3.56046	-0.8624
ACKR3	CXCL12	Endothelial_cell	Unknown	0.106	TRUE	FALSE	1	-3.25738	-3.20534
NOTCH2	JAG2	Endothelial_cell	Unknown	0.013	FALSE	FALSE	1	-7.87956	-5.53725
CD46	JAG1	Endothelial_cell	Unknown	0.137	FALSE	FALSE	1	-2.00599	-5.27044
SIRPA	CD47	Endothelial_cell	Unknown	0.06	FALSE	FALSE	1	-4.05919	-4.05625
PDGFRA	PDGFA	Unknown	Endothelial_cell	0.036	TRUE	FALSE	1	-4.90885	-4.70259
NOTCH2	JAG1	Unknown	Endothelial_cell	0.174	FALSE	FALSE	1	-7.36427	-1.54332
PLXNB2	PTN	Endothelial_cell	Unknown	0.235	TRUE	FALSE	1	-1.52922	-3.02357
KDR	VEGFA	Unknown	Endothelial_cell	0.417	TRUE	FALSE	1	-4.888	-0.319654
EPHA2	EFNA2	Unknown	Endothelial_cell	0.086	FALSE	FALSE	1	-4.37007	-3.0135
EPHA2	EFNA1	Unknown	Endothelial_cell	0.353	TRUE	FALSE	1	-4.37007	-0.605999
PODXL	SELL	Endothelial_cell	Unknown	0	FALSE	FALSE	1	-2.27752	-13.2877
CXCR4	CXCL12	Unknown	Endothelial_cell	0.143	TRUE	FALSE	1	-3.08948	-2.56401
NCR3	BAG6	Endothelial_cell	Unknown	0.069	FALSE	FALSE	1	-4.92308	-3.24645
TEK	ANGPT2	Unknown	Endothelial_cell	0.152	TRUE	FALSE	1	-7.2562	-1.74596
SIRPA	CSF1	Unknown	Endothelial_cell	0.052	TRUE	FALSE	1	-7.3451	-3.34578
CSF1R	CSF1	Endothelial_cell	Unknown	0.014	TRUE	FALSE	1	-11.5133	-5.17009
CD55	ADGRE5	Endothelial_cell	Unknown	0.077	TRUE	FALSE	1	-3.02023	-5.01261
SELPLG	SELL	Unknown	Endothelial_cell	0.004	FALSE	FALSE	1	-8.67097	-7.55458
PDGFRA	PDGFC	Endothelial_cell	Unknown	0.014	TRUE	FALSE	1	-7.29812	-5.50867
COL1A1	a1b1 complex	Endothelial_cell	Unknown	0.058	TRUE	TRUE	1	-3.26816	0
COL3A1	a1b1 complex	Endothelial_cell	Unknown	0.035	TRUE	TRUE	1	-4.15118	0
COL4A1	a1b1 complex	Endothelial_cell	Unknown	0.293	TRUE	TRUE	1	-0.801982	0
COL5A2	a1b1 complex	Endothelial_cell	Unknown	0.047	TRUE	TRUE	1	-3.61541	0
COL1A2	a1b1 complex	Endothelial_cell	Unknown	0.058	TRUE	TRUE	1	-3.27857	0
COL4A2	a1b1 complex	Endothelial_cell	Unknown	0.142	TRUE	TRUE	1	-1.88753	0
COL6A1	a1b1 complex	Endothelial_cell	Unknown	0.019	TRUE	TRUE	1	-5.29087	0
COL6A2	a1b1 complex	Endothelial_cell	Unknown	0.012	TRUE	TRUE	1	-6.63114	0
COL5A1	a1b1 complex	Endothelial_cell	Unknown	0.078	TRUE	TRUE	1	-2.80555	0
COL5A3	a1b1 complex	Endothelial_cell	Unknown	0.075	TRUE	TRUE	1	-2.8742	0
COL4A5	a1b1 complex	Endothelial_cell	Unknown	0.027	TRUE	TRUE	1	-4.61165	0
COL15A1	a1b1 complex	Endothelial_cell	Unknown	0.031	TRUE	TRUE	1	-4.35574	0
COL18A1	a1b1 complex	Endothelial_cell	Unknown	0.185	TRUE	TRUE	1	-1.48756	0
COL4A4	a1b1 complex	Endothelial_cell	Unknown	0.028	TRUE	TRUE	1	-4.51755	0
COL4A3	a1b1 complex	Endothelial_cell	Unknown	0.012	TRUE	TRUE	1	-6.4767	0
COL14A1	a1b1 complex	Endothelial_cell	Unknown	0.117	TRUE	TRUE	1	-2.17684	0
COL16A1	a1b1 complex	Endothelial_cell	Unknown	0.03	TRUE	TRUE	1	-4.42941	0
COL21A1	a1b1 complex	Endothelial_cell	Unknown	0.022	TRUE	TRUE	1	-5.05362	0
COL12A1	a1b1 complex	Endothelial_cell	Unknown	0.067	TRUE	TRUE	1	-3.05851	0
COL1A1	a2b1 complex	Endothelial_cell	Unknown	0.058	TRUE	TRUE	1	-3.26816	0
COL3A1	a2b1 complex	Endothelial_cell	Unknown	0.034	TRUE	TRUE	1	-4.15118	0
COL4A1	a2b1 complex	Endothelial_cell	Unknown	0.293	TRUE	TRUE	1	-0.801982	0
FN1	a2b1 complex	Endothelial_cell	Unknown	0.286	TRUE	TRUE	1	-0.838466	0
COL5A2	a2b1 complex	Endothelial_cell	Unknown	0.047	TRUE	TRUE	1	-3.61541	0
COL1A2	a2b1 complex	Endothelial_cell	Unknown	0.058	TRUE	TRUE	1	-3.27857	0
COL4A2	a2b1 complex	Endothelial_cell	Unknown	0.141	TRUE	TRUE	1	-1.88753	0
COL6A1	a2b1 complex	Endothelial_cell	Unknown	0.019	TRUE	TRUE	1	-5.29087	0
COL6A2	a2b1 complex	Endothelial_cell	Unknown	0.011	TRUE	TRUE	1	-6.63114	0
COL5A1	a2b1 complex	Endothelial_cell	Unknown	0.078	TRUE	TRUE	1	-2.80555	0
COL5A3	a2b1 complex	Endothelial_cell	Unknown	0.074	TRUE	TRUE	1	-2.8742	0
COL4A5	a2b1 complex	Endothelial_cell	Unknown	0.026	TRUE	TRUE	1	-4.61165	0
COL15A1	a2b1 complex	Endothelial_cell	Unknown	0.03	TRUE	TRUE	1	-4.35574	0
COL18A1	a2b1 complex	Endothelial_cell	Unknown	0.184	TRUE	TRUE	1	-1.48756	0
COL4A4	a2b1 complex	Endothelial_cell	Unknown	0.028	TRUE	TRUE	1	-4.51755	0
COL4A3	a2b1 complex	Endothelial_cell	Unknown	0.012	TRUE	TRUE	1	-6.4767	0
COL14A1	a2b1 complex	Endothelial_cell	Unknown	0.117	TRUE	TRUE	1	-2.17684	0
COL16A1	a2b1 complex	Endothelial_cell	Unknown	0.029	TRUE	TRUE	1	-4.42941	0
COL21A1	a2b1 complex	Endothelial_cell	Unknown	0.021	TRUE	TRUE	1	-5.05362	0
COL12A1	a2b1 complex	Endothelial_cell	Unknown	0.066	TRUE	TRUE	1	-3.05851	0
LAMC1	a2b1 complex	Endothelial_cell	Unknown	0.149	TRUE	TRUE	1	-1.80297	0
FN1	a4b1 complex	Endothelial_cell	Unknown	0.287	TRUE	TRUE	1	-0.838466	0
JAM2	a4b1 complex	Endothelial_cell	Unknown	0.089	FALSE	TRUE	1	-2.60621	0
FN1	a4b7 complex	Endothelial_cell	Unknown	0	TRUE	TRUE	1	-0.838466	0
FN1	a5b1 complex	Endothelial_cell	Unknown	0.312	TRUE	TRUE	1	-0.838466	0
FBN1	a5b1 complex	Endothelial_cell	Unknown	0.194	TRUE	TRUE	1	-1.63281	0
FN1	aVb1 complex	Endothelial_cell	Unknown	0.328	TRUE	TRUE	1	-0.838466	0
FN1	aVb5 complex	Endothelial_cell	Unknown	0.352	TRUE	TRUE	1	-0.838466	0
LAMC1	a6b1 complex	Endothelial_cell	Unknown	0.168	TRUE	TRUE	1	-1.80297	0
BMPR1B_BMPR2	BMP6	Endothelial_cell	Unknown	0.023	TRUE	FALSE	1	-4.93173	-4.65967
BMR1B_AVR2A	BMP6	Endothelial_cell	Unknown	0.046	TRUE	FALSE	1	0	-4.65967
BMR1B_AVR2B	BMP6	Endothelial_cell	Unknown	0.023	TRUE	FALSE	1	0	-4.65967
BMPR1B_BMPR2	BMP4	Endothelial_cell	Unknown	0.028	TRUE	FALSE	1	-4.93173	-4.33369
BMR1B_AVR2A	BMP4	Endothelial_cell	Unknown	0.051	TRUE	FALSE	1	0	-4.33369
BMR1B_AVR2B	BMP4	Endothelial_cell	Unknown	0.028	TRUE	FALSE	1	0	-4.33369
TGFbeta receptor1	TGFB1	Unknown	Endothelial_cell	0.073	TRUE	FALSE	1	0	-2.97294
TGFbeta receptor1	TGFB2	Unknown	Endothelial_cell	0.047	TRUE	FALSE	1	0	-3.7283
CADM1	NECTIN3	Theca_cell	Endothelial_cell	0.148	FALSE	FALSE	1	-2.27222	-3.48536
NECTIN2	NECTIN3	Theca_cell	Endothelial_cell	0.301	FALSE	FALSE	1	-0.964256	-3.48536
CADM1	CADM1	Theca_cell	Endothelial_cell	0.141	FALSE	FALSE	1	-2.27222	-3.75148
CRTAM	CADM1	Theca_cell	Endothelial_cell	0.041	FALSE	FALSE	1	-6.85991	-3.75148
TGFBR3	TGFB1	Endothelial_cell	Theca_cell	0.136	TRUE	FALSE	1	-2.42399	-3.5355
TGFBR3	INHA	Endothelial_cell	Theca_cell	0.175	TRUE	FALSE	0	-2.42399	-2.60147
TGFBR3	TGFB2	Endothelial_cell	Theca_cell	0.146	TRUE	FALSE	0	-2.42399	-3.24847
HLA-C	FAM3C	Theca_cell	Endothelial_cell	0.1	TRUE	FALSE	1	-2.96554	-3.78859
CXADR	FAM3C	Theca_cell	Endothelial_cell	0.132	TRUE	FALSE	1	-2.37981	-3.78859
PGRMC2	CCL4L2	Theca_cell	Endothelial_cell	0.163	TRUE	FALSE	1	-2.07931	-3.48951
CD74	COPA	Theca_cell	Endothelial_cell	0.072	TRUE	FALSE	1	-3.35056	-4.4064
CD44	HBEGF	Theca_cell	Endothelial_cell	0.211	TRUE	FALSE	1	-3.01003	-1.74302
CD74	APP	Theca_cell	Endothelial_cell	0.426	FALSE	FALSE	1	-3.35056	-0.407697
TNFRSF6B	FASLG	Theca_cell	Endothelial_cell	0.067	TRUE	FALSE	1	-3.03513	-6.4453
ADORA2A	NAMPT	Theca_cell	Endothelial_cell	0.272	TRUE	FALSE	1	-6.83309	-0.902193
NRP2	VEGFA	Theca_cell	Endothelial_cell	0.434	TRUE	FALSE	1	-3.88957	-0.319654
VSIR	CCL4L2	Endothelial_cell	Theca_cell	0.092	TRUE	FALSE	1	-3.63515	-3.25998
IGF2R	IGF2	Endothelial_cell	Theca_cell	0.094	TRUE	FALSE	1	-3.50145	-3.33709
NTRK2	NTF3	Endothelial_cell	Theca_cell	0.008	TRUE	FALSE	1	-6.7707	-7.00098
CLEC2D	FAM3C	Endothelial_cell	Theca_cell	0.06	TRUE	FALSE	1	-5.2958	-3.39999
RIPK1	TNFSF10	Endothelial_cell	Theca_cell	0.162	TRUE	FALSE	1	-1.71099	-5.69401
ACKR3	CXCL12	Theca_cell	Endothelial_cell	0.179	TRUE	FALSE	1	-2.4044	-2.56401
NOTCH2	JAG2	Theca_cell	Endothelial_cell	0.162	FALSE	FALSE	1	-3.51443	-2.07606
CD46	JAG1	Theca_cell	Endothelial_cell	0.239	FALSE	FALSE	0	-2.88001	-1.54332
SIRPA	CD47	Theca_cell	Endothelial_cell	0.133	FALSE	FALSE	1	-4.62178	-2.14671
PDGFRA	PDGFA	Endothelial_cell	Theca_cell	0.021	TRUE	FALSE	1	-7.29812	-4.77996
NOTCH2	JAG1	Endothelial_cell	Theca_cell	0.192	FALSE	FALSE	1	-7.87956	-1.39238
PLXNB2	PTN	Theca_cell	Endothelial_cell	0.521	TRUE	FALSE	0	-1.36316	-0.616008
KDR	VEGFA	Endothelial_cell	Theca_cell	1.127	TRUE	FALSE	0	-1.20857	0.864525
EPHA2	EFNA2	Endothelial_cell	Theca_cell	0.211	FALSE	FALSE	0	-1.67961	-3.18569
EPHA2	EFNA1	Endothelial_cell	Theca_cell	0.231	TRUE	FALSE	0	-1.67961	-2.74499
PODXL	SELL	Theca_cell	Endothelial_cell	0.008	FALSE	FALSE	1	-6.5951	-7.55458
CXCR4	CXCL12	Endothelial_cell	Theca_cell	0.168	TRUE	FALSE	1	-2.10764	-3.26802
NCR3	BAG6	Theca_cell	Endothelial_cell	0.124	FALSE	FALSE	1	-4.60485	-2.26972
TEK	ANGPT2	Endothelial_cell	Theca_cell	0.225	TRUE	FALSE	0	-1.81834	-2.59018
SIRPA	CSF1	Endothelial_cell	Theca_cell	0.224	TRUE	FALSE	1	-4.05919	-1.36212
CSF1R	CSF1	Theca_cell	Endothelial_cell	0.05	TRUE	FALSE	1	-9.6003	-3.34578
CD55	ADGRE5	Theca_cell	Endothelial_cell	0.081	TRUE	FALSE	1	-3.85797	-3.41711
SELPLG	SELL	Endothelial_cell	Theca_cell	0.005	FALSE	FALSE	1	-7.18653	-8.59462
PDGFRA	PDGFC	Theca_cell	Endothelial_cell	0.138	TRUE	FALSE	1	-2.24063	-3.93265
COL1A1	a1b1 complex	Theca_cell	Endothelial_cell	0.81	TRUE	TRUE	0	0.50416	0
COL3A1	a1b1 complex	Theca_cell	Endothelial_cell	0.444	TRUE	TRUE	0	-0.544326	0
COL4A1	a1b1 complex	Theca_cell	Endothelial_cell	0.85	TRUE	TRUE	0	0.582202	0
COL5A2	a1b1 complex	Theca_cell	Endothelial_cell	0.226	TRUE	TRUE	0	-2.00311	0
COL1A2	a1b1 complex	Theca_cell	Endothelial_cell	0.718	TRUE	TRUE	0	0.304384	0
COL4A2	a1b1 complex	Theca_cell	Endothelial_cell	0.481	TRUE	TRUE	0	-0.396169	0
COL6A1	a1b1 complex	Theca_cell	Endothelial_cell	0.244	TRUE	TRUE	0	-1.80208	0
COL6A2	a1b1 complex	Theca_cell	Endothelial_cell	0.137	TRUE	TRUE	1	-3.80845	0
COL5A1	a1b1 complex	Theca_cell	Endothelial_cell	0.562	TRUE	TRUE	0	-0.116811	0
COL5A3	a1b1 complex	Theca_cell	Endothelial_cell	0.141	TRUE	TRUE	1	-3.63604	0
COL4A5	a1b1 complex	Theca_cell	Endothelial_cell	0.127	TRUE	TRUE	1	-4.27632	0
COL15A1	a1b1 complex	Theca_cell	Endothelial_cell	0.201	TRUE	TRUE	0	-2.31804	0
COL18A1	a1b1 complex	Theca_cell	Endothelial_cell	0.43	TRUE	TRUE	0	-0.60182	0
COL4A4	a1b1 complex	Theca_cell	Endothelial_cell	0.285	TRUE	TRUE	0	-1.44425	0
COL4A3	a1b1 complex	Theca_cell	Endothelial_cell	0.22	TRUE	TRUE	0	-2.07179	0
COL14A1	a1b1 complex	Theca_cell	Endothelial_cell	0.347	TRUE	TRUE	0	-1.02283	0
COL16A1	a1b1 complex	Theca_cell	Endothelial_cell	0.438	TRUE	TRUE	0	-0.570754	0
COL21A1	a1b1 complex	Theca_cell	Endothelial_cell	0.169	TRUE	TRUE	0	-2.86718	0
COL12A1	a1b1 complex	Theca_cell	Endothelial_cell	0.61	TRUE	TRUE	0	0.0260287	0
COL1A1	a2b1 complex	Theca_cell	Endothelial_cell	0.761	TRUE	TRUE	1	0.50416	0
COL3A1	a2b1 complex	Theca_cell	Endothelial_cell	0.395	TRUE	TRUE	1	-0.544326	0
COL4A1	a2b1 complex	Theca_cell	Endothelial_cell	0.8	TRUE	TRUE	1	0.582202	0
FN1	a2b1 complex	Theca_cell	Endothelial_cell	0.368	TRUE	TRUE	1	-0.662166	0
COL5A2	a2b1 complex	Theca_cell	Endothelial_cell	0.177	TRUE	TRUE	1	-2.00311	0
COL1A2	a2b1 complex	Theca_cell	Endothelial_cell	0.669	TRUE	TRUE	1	0.304384	0
COL4A2	a2b1 complex	Theca_cell	Endothelial_cell	0.432	TRUE	TRUE	1	-0.396169	0
COL6A1	a2b1 complex	Theca_cell	Endothelial_cell	0.195	TRUE	TRUE	1	-1.80208	0
COL6A2	a2b1 complex	Theca_cell	Endothelial_cell	0.087	TRUE	TRUE	1	-3.80845	0
COL5A1	a2b1 complex	Theca_cell	Endothelial_cell	0.513	TRUE	TRUE	1	-0.116811	0
COL5A3	a2b1 complex	Theca_cell	Endothelial_cell	0.092	TRUE	TRUE	1	-3.63604	0
COL4A5	a2b1 complex	Theca_cell	Endothelial_cell	0.078	TRUE	TRUE	1	-4.27632	0
COL15A1	a2b1 complex	Theca_cell	Endothelial_cell	0.152	TRUE	TRUE	1	-2.31804	0
COL18A1	a2b1 complex	Theca_cell	Endothelial_cell	0.381	TRUE	TRUE	1	-0.60182	0
COL4A4	a2b1 complex	Theca_cell	Endothelial_cell	0.236	TRUE	TRUE	1	-1.44425	0
COL4A3	a2b1 complex	Theca_cell	Endothelial_cell	0.171	TRUE	TRUE	1	-2.07179	0
COL14A1	a2b1 complex	Theca_cell	Endothelial_cell	0.298	TRUE	TRUE	1	-1.02283	0
COL16A1	a2b1 complex	Theca_cell	Endothelial_cell	0.388	TRUE	TRUE	1	-0.570754	0
COL21A1	a2b1 complex	Theca_cell	Endothelial_cell	0.12	TRUE	TRUE	1	-2.86718	0
COL12A1	a2b1 complex	Theca_cell	Endothelial_cell	0.561	TRUE	TRUE	1	0.0260287	0
LAMC1	a2b1 complex	Theca_cell	Endothelial_cell	0.164	TRUE	TRUE	1	-2.15867	0
FN1	a4b1 complex	Theca_cell	Endothelial_cell	0.322	TRUE	TRUE	1	-0.662166	0
JAM2	a4b1 complex	Theca_cell	Endothelial_cell	0.029	FALSE	TRUE	1	-4.44092	0
FN1	a4b7 complex	Theca_cell	Endothelial_cell	0.322	TRUE	TRUE	1	-0.662166	0
FN1	a5b1 complex	Theca_cell	Endothelial_cell	0.5	TRUE	TRUE	0	-0.662166	0
FBN1	a5b1 complex	Theca_cell	Endothelial_cell	0.282	TRUE	TRUE	0	-2.35514	0
FN1	aVb1 complex	Theca_cell	Endothelial_cell	0.36	TRUE	TRUE	1	-0.662166	0
FN1	aVb5 complex	Theca_cell	Endothelial_cell	0.354	TRUE	TRUE	1	-0.662166	0
LAMC1	a6b1 complex	Theca_cell	Endothelial_cell	0.333	TRUE	TRUE	0	-2.15867	0
BMPR1B_BMPR2	BMP6	Theca_cell	Endothelial_cell	0.151	TRUE	FALSE	0	-3.55112	-2.44513
BMR1B_AVR2A	BMP6	Theca_cell	Endothelial_cell	0.142	TRUE	FALSE	0	0	-2.44513
BMR1B_AVR2B	BMP6	Theca_cell	Endothelial_cell	0.151	TRUE	FALSE	0	0	-2.44513
BMPR1B_BMPR2	BMP4	Theca_cell	Endothelial_cell	0.254	TRUE	FALSE	0	-3.55112	-1.36597
BMR1B_AVR2A	BMP4	Theca_cell	Endothelial_cell	0.244	TRUE	FALSE	0	0	-1.36597
BMR1B_AVR2B	BMP4	Theca_cell	Endothelial_cell	0.254	TRUE	FALSE	0	0	-1.36597
TGFbeta receptor1	TGFB1	Endothelial_cell	Theca_cell	0.075	TRUE	FALSE	1	0	-3.5355
TGFbeta receptor1	TGFB2	Endothelial_cell	Theca_cell	0.084	TRUE	FALSE	1	0	-3.24847
CADM1	NECTIN3	Theca_cell	Theca_cell	0.241	FALSE	FALSE	0	-2.27222	-1.86158
NECTIN2	NECTIN3	Theca_cell	Theca_cell	0.394	FALSE	FALSE	0	-0.964256	-1.86158
CADM1	CADM1	Theca_cell	Theca_cell	0.207	FALSE	FALSE	0	-2.27222	-2.27222
CRTAM	CADM1	Theca_cell	Theca_cell	0.108	FALSE	FALSE	1	-6.85991	-2.27222
TGFBR3	TGFB1	Theca_cell	Theca_cell	0.208	TRUE	FALSE	1	-1.60275	-3.5355
TGFBR3	INHA	Theca_cell	Theca_cell	0.247	TRUE	FALSE	0	-1.60275	-2.60147
TGFBR3	TGFB2	Theca_cell	Theca_cell	0.217	TRUE	FALSE	0	-1.60275	-3.24847
HLA-C	FAM3C	Theca_cell	Theca_cell	0.111	TRUE	FALSE	1	-2.96554	-3.39999
CXADR	FAM3C	Theca_cell	Theca_cell	0.143	TRUE	FALSE	1	-2.37981	-3.39999
PGRMC2	CCL4L2	Theca_cell	Theca_cell	0.17	TRUE	FALSE	1	-2.07931	-3.25998
CD74	COPA	Theca_cell	Theca_cell	0.099	TRUE	FALSE	1	-3.35056	-3.33362
CD44	HBEGF	Theca_cell	Theca_cell	0.257	TRUE	FALSE	0.87	-3.01003	-1.36083
CD74	APP	Theca_cell	Theca_cell	0.189	FALSE	FALSE	1	-3.35056	-1.84051
TNFRSF6B	FASLG	Theca_cell	Theca_cell	0.068	TRUE	FALSE	1	-3.03513	-6.18645
ADORA2A	NAMPT	Theca_cell	Theca_cell	0.51	TRUE	FALSE	1	-6.83309	0.016793
NRP2	VEGFA	Theca_cell	Theca_cell	0.944	TRUE	FALSE	1	-3.88957	0.864525
VSIR	CCL4L2	Theca_cell	Theca_cell	0.065	TRUE	FALSE	1	-5.31655	-3.25998
IGF2R	IGF2	Theca_cell	Theca_cell	0.098	TRUE	FALSE	1	-3.37001	-3.33709
NTRK2	NTF3	Theca_cell	Theca_cell	0.03	TRUE	FALSE	1	-4.24429	-7.00098
CLEC2D	FAM3C	Theca_cell	Theca_cell	0.104	TRUE	FALSE	1	-3.14385	-3.39999
RIPK1	TNFSF10	Theca_cell	Theca_cell	0.332	TRUE	FALSE	1	-0.631228	-5.69401
ACKR3	CXCL12	Theca_cell	Theca_cell	0.146	TRUE	FALSE	1	-2.4044	-3.26802
NOTCH2	JAG2	Theca_cell	Theca_cell	0.051	FALSE	FALSE	1	-3.51443	-6.06102
CD46	JAG1	Theca_cell	Theca_cell	0.258	FALSE	FALSE	0	-2.88001	-1.39238
SIRPA	CD47	Theca_cell	Theca_cell	0.056	FALSE	FALSE	1	-4.62178	-3.81119
PDGFRA	PDGFA	Theca_cell	Theca_cell	0.124	TRUE	FALSE	1	-2.24063	-4.77996
NOTCH2	JAG1	Theca_cell	Theca_cell	0.234	FALSE	FALSE	1	-3.51443	-1.39238
PLXNB2	PTN	Theca_cell	Theca_cell	0.408	TRUE	FALSE	0	-1.36316	-1.22623
KDR	VEGFA	Theca_cell	Theca_cell	0.917	TRUE	FALSE	1	-6.27345	0.864525
EPHA2	EFNA2	Theca_cell	Theca_cell	0.263	FALSE	FALSE	0	-1.26205	-3.18569
EPHA2	EFNA1	Theca_cell	Theca_cell	0.283	TRUE	FALSE	0	-1.26205	-2.74499
PODXL	SELL	Theca_cell	Theca_cell	0.006	FALSE	FALSE	1	-6.5951	-8.59462
CXCR4	CXCL12	Theca_cell	Theca_cell	0.525	TRUE	FALSE	1	-0.0787644	-3.26802
NCR3	BAG6	Theca_cell	Theca_cell	0.178	FALSE	FALSE	1	-4.60485	-1.66457
TEK	ANGPT2	Theca_cell	Theca_cell	0.09	TRUE	FALSE	1	-6.10915	-2.59018
SIRPA	CSF1	Theca_cell	Theca_cell	0.215	TRUE	FALSE	1	-4.62178	-1.36212
CSF1R	CSF1	Theca_cell	Theca_cell	0.195	TRUE	FALSE	1	-9.6003	-1.36212
CD55	ADGRE5	Theca_cell	Theca_cell	0.119	TRUE	FALSE	1	-3.85797	-2.55858
SELPLG	SELL	Theca_cell	Theca_cell	0.004	FALSE	FALSE	1	-7.33317	-8.59462
PDGFRA	PDGFC	Theca_cell	Theca_cell	0.159	TRUE	FALSE	0	-2.24063	-3.22585
COL1A1	a1b1 complex	Theca_cell	Theca_cell	0.737	TRUE	TRUE	1	0.50416	0
COL3A1	a1b1 complex	Theca_cell	Theca_cell	0.371	TRUE	TRUE	1	-0.544326	0
COL4A1	a1b1 complex	Theca_cell	Theca_cell	0.776	TRUE	TRUE	1	0.582202	0
COL5A2	a1b1 complex	Theca_cell	Theca_cell	0.153	TRUE	TRUE	1	-2.00311	0
COL1A2	a1b1 complex	Theca_cell	Theca_cell	0.645	TRUE	TRUE	1	0.304384	0
COL4A2	a1b1 complex	Theca_cell	Theca_cell	0.408	TRUE	TRUE	1	-0.396169	0
COL6A1	a1b1 complex	Theca_cell	Theca_cell	0.171	TRUE	TRUE	1	-1.80208	0
COL6A2	a1b1 complex	Theca_cell	Theca_cell	0.063	TRUE	TRUE	1	-3.80845	0
COL5A1	a1b1 complex	Theca_cell	Theca_cell	0.489	TRUE	TRUE	1	-0.116811	0
COL5A3	a1b1 complex	Theca_cell	Theca_cell	0.068	TRUE	TRUE	1	-3.63604	0
COL4A5	a1b1 complex	Theca_cell	Theca_cell	0.054	TRUE	TRUE	1	-4.27632	0
COL15A1	a1b1 complex	Theca_cell	Theca_cell	0.128	TRUE	TRUE	1	-2.31804	0
COL18A1	a1b1 complex	Theca_cell	Theca_cell	0.357	TRUE	TRUE	1	-0.60182	0
COL4A4	a1b1 complex	Theca_cell	Theca_cell	0.212	TRUE	TRUE	1	-1.44425	0
COL4A3	a1b1 complex	Theca_cell	Theca_cell	0.147	TRUE	TRUE	1	-2.07179	0
COL14A1	a1b1 complex	Theca_cell	Theca_cell	0.274	TRUE	TRUE	1	-1.02283	0
COL16A1	a1b1 complex	Theca_cell	Theca_cell	0.364	TRUE	TRUE	1	-0.570754	0
COL21A1	a1b1 complex	Theca_cell	Theca_cell	0.096	TRUE	TRUE	1	-2.86718	0
COL12A1	a1b1 complex	Theca_cell	Theca_cell	0.537	TRUE	TRUE	1	0.0260287	0
COL1A1	a2b1 complex	Theca_cell	Theca_cell	0.779	TRUE	TRUE	0	0.50416	0
COL3A1	a2b1 complex	Theca_cell	Theca_cell	0.412	TRUE	TRUE	0	-0.544326	0
COL4A1	a2b1 complex	Theca_cell	Theca_cell	0.818	TRUE	TRUE	0	0.582202	0
FN1	a2b1 complex	Theca_cell	Theca_cell	0.385	TRUE	TRUE	0	-0.662166	0
COL5A2	a2b1 complex	Theca_cell	Theca_cell	0.194	TRUE	TRUE	0	-2.00311	0
COL1A2	a2b1 complex	Theca_cell	Theca_cell	0.687	TRUE	TRUE	0	0.304384	0
COL4A2	a2b1 complex	Theca_cell	Theca_cell	0.449	TRUE	TRUE	0	-0.396169	0
COL6A1	a2b1 complex	Theca_cell	Theca_cell	0.213	TRUE	TRUE	0	-1.80208	0
COL6A2	a2b1 complex	Theca_cell	Theca_cell	0.105	TRUE	TRUE	1	-3.80845	0
COL5A1	a2b1 complex	Theca_cell	Theca_cell	0.531	TRUE	TRUE	0	-0.116811	0
COL5A3	a2b1 complex	Theca_cell	Theca_cell	0.11	TRUE	TRUE	1	-3.63604	0
COL4A5	a2b1 complex	Theca_cell	Theca_cell	0.095	TRUE	TRUE	1	-4.27632	0
COL15A1	a2b1 complex	Theca_cell	Theca_cell	0.17	TRUE	TRUE	0	-2.31804	0
COL18A1	a2b1 complex	Theca_cell	Theca_cell	0.399	TRUE	TRUE	0	-0.60182	0
COL4A4	a2b1 complex	Theca_cell	Theca_cell	0.253	TRUE	TRUE	0	-1.44425	0
COL4A3	a2b1 complex	Theca_cell	Theca_cell	0.188	TRUE	TRUE	0	-2.07179	0
COL14A1	a2b1 complex	Theca_cell	Theca_cell	0.316	TRUE	TRUE	0	-1.02283	0
COL16A1	a2b1 complex	Theca_cell	Theca_cell	0.406	TRUE	TRUE	0	-0.570754	0
COL21A1	a2b1 complex	Theca_cell	Theca_cell	0.138	TRUE	TRUE	0	-2.86718	0
COL12A1	a2b1 complex	Theca_cell	Theca_cell	0.579	TRUE	TRUE	0	0.0260287	0
LAMC1	a2b1 complex	Theca_cell	Theca_cell	0.181	TRUE	TRUE	0	-2.15867	0
FN1	a4b1 complex	Theca_cell	Theca_cell	0.391	TRUE	TRUE	0	-0.662166	0
JAM2	a4b1 complex	Theca_cell	Theca_cell	0.098	FALSE	TRUE	1	-4.44092	0
FN1	a4b7 complex	Theca_cell	Theca_cell	0.321	TRUE	TRUE	1	-0.662166	0
FN1	a5b1 complex	Theca_cell	Theca_cell	0.385	TRUE	TRUE	0	-0.662166	0
FBN1	a5b1 complex	Theca_cell	Theca_cell	0.167	TRUE	TRUE	0.35	-2.35514	0
FN1	aVb1 complex	Theca_cell	Theca_cell	0.502	TRUE	TRUE	0	-0.662166	0
FN1	aVb5 complex	Theca_cell	Theca_cell	0.37	TRUE	TRUE	0	-0.662166	0
LAMC1	a6b1 complex	Theca_cell	Theca_cell	0.131	TRUE	TRUE	1	-2.15867	0
BMPR1B_BMPR2	BMP6	Theca_cell	Theca_cell	0.104	TRUE	FALSE	1	-3.55112	-3.49176
BMR1B_AVR2A	BMP6	Theca_cell	Theca_cell	0.095	TRUE	FALSE	1	0	-3.49176
BMR1B_AVR2B	BMP6	Theca_cell	Theca_cell	0.104	TRUE	FALSE	1	0	-3.49176
BMPR1B_BMPR2	BMP4	Theca_cell	Theca_cell	0.242	TRUE	FALSE	0	-3.55112	-1.45212
BMR1B_AVR2A	BMP4	Theca_cell	Theca_cell	0.233	TRUE	FALSE	0	0	-1.45212
BMR1B_AVR2B	BMP4	Theca_cell	Theca_cell	0.242	TRUE	FALSE	0	0	-1.45212
TGFbeta receptor1	TGFB1	Theca_cell	Theca_cell	0.153	TRUE	FALSE	1	0	-3.5355
TGFbeta receptor1	TGFB2	Theca_cell	Theca_cell	0.162	TRUE	FALSE	0	0	-3.24847
CADM1	NECTIN3	Theca_cell	Macrophage	0.105	FALSE	FALSE	1	-2.27222	-8.07774
NECTIN2	NECTIN3	Theca_cell	Macrophage	0.258	FALSE	FALSE	1	-0.964256	-8.07774
CADM1	CADM1	Theca_cell	Macrophage	0.161	FALSE	FALSE	1	-2.27222	-3.10741
CRTAM	CADM1	Theca_cell	Macrophage	0.062	FALSE	FALSE	1	-6.85991	-3.10741
TGFBR3	TGFB1	Macrophage	Theca_cell	0.072	TRUE	FALSE	1	-4.09863	-3.5355
TGFBR3	INHA	Macrophage	Theca_cell	0.111	TRUE	FALSE	1	-4.09863	-2.60147
TGFBR3	TGFB2	Macrophage	Theca_cell	0.082	TRUE	FALSE	1	-4.09863	-3.24847
HLA-C	FAM3C	Theca_cell	Macrophage	0.088	TRUE	FALSE	1	-2.96554	-4.35658
CXADR	FAM3C	Theca_cell	Macrophage	0.12	TRUE	FALSE	1	-2.37981	-4.35658
PGRMC2	CCL4L2	Theca_cell	Macrophage	0.469	TRUE	FALSE	0	-2.07931	-0.510551
CD74	COPA	Theca_cell	Macrophage	0.071	TRUE	FALSE	1	-3.35056	-4.50468
CD44	HBEGF	Theca_cell	Macrophage	0.171	TRUE	FALSE	1	-3.01003	-2.19869
CD74	APP	Theca_cell	Macrophage	0.133	FALSE	FALSE	1	-3.35056	-2.56808
TNFRSF6B	FASLG	Theca_cell	Macrophage	0.066	TRUE	FALSE	1	-3.03513	-6.48778
ADORA2A	NAMPT	Theca_cell	Macrophage	0.201	TRUE	FALSE	1	-6.83309	-1.34876
NRP2	VEGFA	Theca_cell	Macrophage	0.46	TRUE	FALSE	1	-3.88957	-0.230258
VSIR	CCL4L2	Macrophage	Theca_cell	0.191	TRUE	FALSE	1	-1.84426	-3.25998
IGF2R	IGF2	Macrophage	Theca_cell	0.077	TRUE	FALSE	1	-4.17993	-3.33709
NTRK2	NTF3	Macrophage	Theca_cell	0.005	TRUE	FALSE	1	-8.27897	-7.00098
CLEC2D	FAM3C	Macrophage	Theca_cell	0.062	TRUE	FALSE	1	-5.07772	-3.39999
RIPK1	TNFSF10	Macrophage	Theca_cell	0.293	TRUE	FALSE	1	-0.818867	-5.69401
ACKR3	CXCL12	Theca_cell	Macrophage	0.118	TRUE	FALSE	1	-2.4044	-4.43035
NOTCH2	JAG2	Theca_cell	Macrophage	0.052	FALSE	FALSE	1	-3.51443	-5.89245
CD46	JAG1	Theca_cell	Macrophage	0.146	FALSE	FALSE	0.95	-2.88001	-2.67518
SIRPA	CD47	Theca_cell	Macrophage	0.137	FALSE	FALSE	1	-4.62178	-2.09965
PDGFRA	PDGFA	Macrophage	Theca_cell	0.026	TRUE	FALSE	1	-5.93847	-4.77996
NOTCH2	JAG1	Macrophage	Theca_cell	0.235	FALSE	FALSE	1	-3.49939	-1.39238
PLXNB2	PTN	Theca_cell	Macrophage	0.214	TRUE	FALSE	1	-1.36316	-4.63607
KDR	VEGFA	Macrophage	Theca_cell	0.916	TRUE	FALSE	1	-6.40418	0.864525
EPHA2	EFNA2	Macrophage	Theca_cell	0.13	FALSE	FALSE	0.46	-2.72596	-3.18569
EPHA2	EFNA1	Macrophage	Theca_cell	0.15	TRUE	FALSE	0.96	-2.72596	-2.74499
PODXL	SELL	Theca_cell	Macrophage	0.145	FALSE	FALSE	1	-6.5951	-1.83296
CXCR4	CXCL12	Macrophage	Theca_cell	0.432	TRUE	FALSE	1	-0.396211	-3.26802
NCR3	BAG6	Theca_cell	Macrophage	0.16	FALSE	FALSE	1	-4.60485	-1.8443
TEK	ANGPT2	Macrophage	Theca_cell	0.086	TRUE	FALSE	1	-7.46143	-2.59018
SIRPA	CSF1	Macrophage	Theca_cell	0.338	TRUE	FALSE	0	-1.79808	-1.36212
CSF1R	CSF1	Theca_cell	Macrophage	0.08	TRUE	FALSE	1	-9.6003	-2.64783
CD55	ADGRE5	Theca_cell	Macrophage	0.376	TRUE	FALSE	1	-3.85797	-0.547454
SELPLG	SELL	Macrophage	Theca_cell	0.173	FALSE	FALSE	1	-1.54258	-8.59462
PDGFRA	PDGFC	Theca_cell	Macrophage	0.108	TRUE	FALSE	1	-2.24063	-8.08287
COL1A1	a1b1 complex	Theca_cell	Macrophage	0.72	TRUE	TRUE	1	0.50416	0
COL3A1	a1b1 complex	Theca_cell	Macrophage	0.353	TRUE	TRUE	1	-0.544326	0
COL4A1	a1b1 complex	Theca_cell	Macrophage	0.759	TRUE	TRUE	1	0.582202	0
COL5A2	a1b1 complex	Theca_cell	Macrophage	0.135	TRUE	TRUE	1	-2.00311	0
COL1A2	a1b1 complex	Theca_cell	Macrophage	0.628	TRUE	TRUE	1	0.304384	0
COL4A2	a1b1 complex	Theca_cell	Macrophage	0.39	TRUE	TRUE	1	-0.396169	0
COL6A1	a1b1 complex	Theca_cell	Macrophage	0.154	TRUE	TRUE	1	-1.80208	0
COL6A2	a1b1 complex	Theca_cell	Macrophage	0.046	TRUE	TRUE	1	-3.80845	0
COL5A1	a1b1 complex	Theca_cell	Macrophage	0.472	TRUE	TRUE	1	-0.116811	0
COL5A3	a1b1 complex	Theca_cell	Macrophage	0.051	TRUE	TRUE	1	-3.63604	0
COL4A5	a1b1 complex	Theca_cell	Macrophage	0.036	TRUE	TRUE	1	-4.27632	0
COL15A1	a1b1 complex	Theca_cell	Macrophage	0.111	TRUE	TRUE	1	-2.31804	0
COL18A1	a1b1 complex	Theca_cell	Macrophage	0.34	TRUE	TRUE	1	-0.60182	0
COL4A4	a1b1 complex	Theca_cell	Macrophage	0.194	TRUE	TRUE	1	-1.44425	0
COL4A3	a1b1 complex	Theca_cell	Macrophage	0.129	TRUE	TRUE	1	-2.07179	0
COL14A1	a1b1 complex	Theca_cell	Macrophage	0.257	TRUE	TRUE	1	-1.02283	0
COL16A1	a1b1 complex	Theca_cell	Macrophage	0.347	TRUE	TRUE	1	-0.570754	0
COL21A1	a1b1 complex	Theca_cell	Macrophage	0.079	TRUE	TRUE	1	-2.86718	0
COL12A1	a1b1 complex	Theca_cell	Macrophage	0.52	TRUE	TRUE	1	0.0260287	0
COL1A1	a2b1 complex	Theca_cell	Macrophage	0.711	TRUE	TRUE	1	0.50416	0
COL3A1	a2b1 complex	Theca_cell	Macrophage	0.345	TRUE	TRUE	1	-0.544326	0
COL4A1	a2b1 complex	Theca_cell	Macrophage	0.75	TRUE	TRUE	1	0.582202	0
FN1	a2b1 complex	Theca_cell	Macrophage	0.318	TRUE	TRUE	1	-0.662166	0
COL5A2	a2b1 complex	Theca_cell	Macrophage	0.126	TRUE	TRUE	1	-2.00311	0
COL1A2	a2b1 complex	Theca_cell	Macrophage	0.619	TRUE	TRUE	1	0.304384	0
COL4A2	a2b1 complex	Theca_cell	Macrophage	0.382	TRUE	TRUE	1	-0.396169	0
COL6A1	a2b1 complex	Theca_cell	Macrophage	0.145	TRUE	TRUE	1	-1.80208	0
COL6A2	a2b1 complex	Theca_cell	Macrophage	0.037	TRUE	TRUE	1	-3.80845	0
COL5A1	a2b1 complex	Theca_cell	Macrophage	0.463	TRUE	TRUE	1	-0.116811	0
COL5A3	a2b1 complex	Theca_cell	Macrophage	0.042	TRUE	TRUE	1	-3.63604	0
COL4A5	a2b1 complex	Theca_cell	Macrophage	0.028	TRUE	TRUE	1	-4.27632	0
COL15A1	a2b1 complex	Theca_cell	Macrophage	0.102	TRUE	TRUE	1	-2.31804	0
COL18A1	a2b1 complex	Theca_cell	Macrophage	0.331	TRUE	TRUE	1	-0.60182	0
COL4A4	a2b1 complex	Theca_cell	Macrophage	0.185	TRUE	TRUE	1	-1.44425	0
COL4A3	a2b1 complex	Theca_cell	Macrophage	0.121	TRUE	TRUE	1	-2.07179	0
COL14A1	a2b1 complex	Theca_cell	Macrophage	0.248	TRUE	TRUE	1	-1.02283	0
COL16A1	a2b1 complex	Theca_cell	Macrophage	0.338	TRUE	TRUE	1	-0.570754	0
COL21A1	a2b1 complex	Theca_cell	Macrophage	0.07	TRUE	TRUE	1	-2.86718	0
COL12A1	a2b1 complex	Theca_cell	Macrophage	0.511	TRUE	TRUE	1	0.0260287	0
LAMC1	a2b1 complex	Theca_cell	Macrophage	0.114	TRUE	TRUE	1	-2.15867	0
FN1	a4b1 complex	Theca_cell	Macrophage	0.425	TRUE	TRUE	0	-0.662166	0
JAM2	a4b1 complex	Theca_cell	Macrophage	0.132	FALSE	TRUE	1	-4.44092	0
FN1	a4b7 complex	Theca_cell	Macrophage	0.413	TRUE	TRUE	0	-0.662166	0
FN1	a5b1 complex	Theca_cell	Macrophage	0.426	TRUE	TRUE	0	-0.662166	0
FBN1	a5b1 complex	Theca_cell	Macrophage	0.207	TRUE	TRUE	0.01	-2.35514	0
FN1	aVb1 complex	Theca_cell	Macrophage	0.363	TRUE	TRUE	1	-0.662166	0
FN1	aVb5 complex	Theca_cell	Macrophage	0.377	TRUE	TRUE	0	-0.662166	0
LAMC1	a6b1 complex	Theca_cell	Macrophage	0.166	TRUE	TRUE	1	-2.15867	0
BMPR1B_BMPR2	BMP6	Theca_cell	Macrophage	0.069	TRUE	FALSE	1	-3.55112	-5.69252
BMR1B_AVR2A	BMP6	Theca_cell	Macrophage	0.06	TRUE	FALSE	1	0	-5.69252
BMR1B_AVR2B	BMP6	Theca_cell	Macrophage	0.069	TRUE	FALSE	1	0	-5.69252
BMPR1B_BMPR2	BMP4	Theca_cell	Macrophage	0.097	TRUE	FALSE	1	-3.55112	-3.73773
BMR1B_AVR2A	BMP4	Theca_cell	Macrophage	0.088	TRUE	FALSE	1	0	-3.73773
BMR1B_AVR2B	BMP4	Theca_cell	Macrophage	0.097	TRUE	FALSE	1	0	-3.73773
TGFbeta receptor1	TGFB1	Macrophage	Theca_cell	0.095	TRUE	FALSE	1	0	-3.5355
TGFbeta receptor1	TGFB2	Macrophage	Theca_cell	0.105	TRUE	FALSE	1	0	-3.24847
CADM1	NECTIN3	Theca_cell	Natural_killer_cell	0.115	FALSE	FALSE	1	-2.27222	-5.48062
NECTIN2	NECTIN3	Theca_cell	Natural_killer_cell	0.267	FALSE	FALSE	1	-0.964256	-5.48062
CADM1	CADM1	Theca_cell	Natural_killer_cell	0.122	FALSE	FALSE	1	-2.27222	-4.73506
CRTAM	CADM1	Theca_cell	Natural_killer_cell	0.023	FALSE	FALSE	1	-6.85991	-4.73506
TGFBR3	TGFB1	Natural_killer_cell	Theca_cell	0.063	TRUE	FALSE	1	-4.64084	-3.5355
TGFBR3	INHA	Natural_killer_cell	Theca_cell	0.102	TRUE	FALSE	1	-4.64084	-2.60147
TGFBR3	TGFB2	Natural_killer_cell	Theca_cell	0.073	TRUE	FALSE	1	-4.64084	-3.24847
HLA-C	FAM3C	Theca_cell	Natural_killer_cell	0.095	TRUE	FALSE	1	-2.96554	-3.99657
CXADR	FAM3C	Theca_cell	Natural_killer_cell	0.127	TRUE	FALSE	1	-2.37981	-3.99657
PGRMC2	CCL4L2	Theca_cell	Natural_killer_cell	0.654	TRUE	FALSE	0	-2.07931	0.0986356
CD74	COPA	Theca_cell	Natural_killer_cell	0.08	TRUE	FALSE	1	-3.35056	-4.00073
CD44	HBEGF	Theca_cell	Natural_killer_cell	0.074	TRUE	FALSE	1	-3.01003	-5.40956
CD74	APP	Theca_cell	Natural_killer_cell	0.073	FALSE	FALSE	1	-3.35056	-4.35656
TNFRSF6B	FASLG	Theca_cell	Natural_killer_cell	0.227	TRUE	FALSE	0	-3.03513	-1.58746
ADORA2A	NAMPT	Theca_cell	Natural_killer_cell	0.183	TRUE	FALSE	1	-6.83309	-1.4823
NRP2	VEGFA	Theca_cell	Natural_killer_cell	0.344	TRUE	FALSE	1	-3.88957	-0.688272
VSIR	CCL4L2	Natural_killer_cell	Theca_cell	0.079	TRUE	FALSE	1	-4.23004	-3.25998
IGF2R	IGF2	Natural_killer_cell	Theca_cell	0.099	TRUE	FALSE	1	-3.32026	-3.33709
NTRK2	NTF3	Natural_killer_cell	Theca_cell	0.009	TRUE	FALSE	1	-6.53	-7.00098
CLEC2D	FAM3C	Natural_killer_cell	Theca_cell	0.062	TRUE	FALSE	1	-5.08922	-3.39999
RIPK1	TNFSF10	Natural_killer_cell	Theca_cell	0.245	TRUE	FALSE	1	-1.08839	-5.69401
ACKR3	CXCL12	Theca_cell	Natural_killer_cell	0.113	TRUE	FALSE	1	-2.4044	-4.76994
NOTCH2	JAG2	Theca_cell	Natural_killer_cell	0.057	FALSE	FALSE	1	-3.51443	-5.25226
CD46	JAG1	Theca_cell	Natural_killer_cell	0.151	FALSE	FALSE	1	-2.88001	-2.59494
SIRPA	CD47	Theca_cell	Natural_killer_cell	0.183	FALSE	FALSE	1	-4.62178	-1.6175
PDGFRA	PDGFA	Natural_killer_cell	Theca_cell	0.023	TRUE	FALSE	1	-6.72499	-4.77996
NOTCH2	JAG1	Natural_killer_cell	Theca_cell	0.221	FALSE	FALSE	1	-4.00741	-1.39238
PLXNB2	PTN	Theca_cell	Natural_killer_cell	0.22	TRUE	FALSE	1	-1.36316	-4.30664
KDR	VEGFA	Natural_killer_cell	Theca_cell	0.915	TRUE	FALSE	1	-6.8646	0.864525
EPHA2	EFNA2	Natural_killer_cell	Theca_cell	0.069	FALSE	FALSE	1	-5.10494	-3.18569
EPHA2	EFNA1	Natural_killer_cell	Theca_cell	0.089	TRUE	FALSE	1	-5.10494	-2.74499
PODXL	SELL	Theca_cell	Natural_killer_cell	0.034	FALSE	FALSE	1	-6.5951	-4.12526
CXCR4	CXCL12	Natural_killer_cell	Theca_cell	0.681	TRUE	FALSE	1	0.332304	-3.26802
NCR3	BAG6	Theca_cell	Natural_killer_cell	0.141	FALSE	FALSE	1	-4.60485	-2.05369
TEK	ANGPT2	Natural_killer_cell	Theca_cell	0.087	TRUE	FALSE	1	-6.78351	-2.59018
SIRPA	CSF1	Natural_killer_cell	Theca_cell	0.196	TRUE	FALSE	1	-8.50151	-1.36212
CSF1R	CSF1	Theca_cell	Natural_killer_cell	0.042	TRUE	FALSE	1	-9.6003	-3.5832
CD55	ADGRE5	Theca_cell	Natural_killer_cell	0.498	TRUE	FALSE	1	-3.85797	-0.107976
SELPLG	SELL	Natural_killer_cell	Theca_cell	0.104	FALSE	FALSE	1	-2.28648	-8.59462
PDGFRA	PDGFC	Theca_cell	Natural_killer_cell	0.11	TRUE	FALSE	1	-2.24063	-6.96765
COL1A1	a1b1 complex	Theca_cell	Natural_killer_cell	0.726	TRUE	TRUE	1	0.50416	0
COL3A1	a1b1 complex	Theca_cell	Natural_killer_cell	0.359	TRUE	TRUE	1	-0.544326	0
COL4A1	a1b1 complex	Theca_cell	Natural_killer_cell	0.765	TRUE	TRUE	1	0.582202	0
COL5A2	a1b1 complex	Theca_cell	Natural_killer_cell	0.141	TRUE	TRUE	1	-2.00311	0
COL1A2	a1b1 complex	Theca_cell	Natural_killer_cell	0.634	TRUE	TRUE	1	0.304384	0
COL4A2	a1b1 complex	Theca_cell	Natural_killer_cell	0.396	TRUE	TRUE	1	-0.396169	0
COL6A1	a1b1 complex	Theca_cell	Natural_killer_cell	0.16	TRUE	TRUE	1	-1.80208	0
COL6A2	a1b1 complex	Theca_cell	Natural_killer_cell	0.052	TRUE	TRUE	1	-3.80845	0
COL5A1	a1b1 complex	Theca_cell	Natural_killer_cell	0.477	TRUE	TRUE	1	-0.116811	0
COL5A3	a1b1 complex	Theca_cell	Natural_killer_cell	0.057	TRUE	TRUE	1	-3.63604	0
COL4A5	a1b1 complex	Theca_cell	Natural_killer_cell	0.042	TRUE	TRUE	1	-4.27632	0
COL15A1	a1b1 complex	Theca_cell	Natural_killer_cell	0.117	TRUE	TRUE	1	-2.31804	0
COL18A1	a1b1 complex	Theca_cell	Natural_killer_cell	0.346	TRUE	TRUE	1	-0.60182	0
COL4A4	a1b1 complex	Theca_cell	Natural_killer_cell	0.2	TRUE	TRUE	1	-1.44425	0
COL4A3	a1b1 complex	Theca_cell	Natural_killer_cell	0.135	TRUE	TRUE	1	-2.07179	0
COL14A1	a1b1 complex	Theca_cell	Natural_killer_cell	0.262	TRUE	TRUE	1	-1.02283	0
COL16A1	a1b1 complex	Theca_cell	Natural_killer_cell	0.353	TRUE	TRUE	1	-0.570754	0
COL21A1	a1b1 complex	Theca_cell	Natural_killer_cell	0.085	TRUE	TRUE	1	-2.86718	0
COL12A1	a1b1 complex	Theca_cell	Natural_killer_cell	0.525	TRUE	TRUE	1	0.0260287	0
COL1A1	a2b1 complex	Theca_cell	Natural_killer_cell	0.713	TRUE	TRUE	1	0.50416	0
COL3A1	a2b1 complex	Theca_cell	Natural_killer_cell	0.347	TRUE	TRUE	1	-0.544326	0
COL4A1	a2b1 complex	Theca_cell	Natural_killer_cell	0.753	TRUE	TRUE	1	0.582202	0
FN1	a2b1 complex	Theca_cell	Natural_killer_cell	0.32	TRUE	TRUE	1	-0.662166	0
COL5A2	a2b1 complex	Theca_cell	Natural_killer_cell	0.129	TRUE	TRUE	1	-2.00311	0
COL1A2	a2b1 complex	Theca_cell	Natural_killer_cell	0.621	TRUE	TRUE	1	0.304384	0
COL4A2	a2b1 complex	Theca_cell	Natural_killer_cell	0.384	TRUE	TRUE	1	-0.396169	0
COL6A1	a2b1 complex	Theca_cell	Natural_killer_cell	0.147	TRUE	TRUE	1	-1.80208	0
COL6A2	a2b1 complex	Theca_cell	Natural_killer_cell	0.04	TRUE	TRUE	1	-3.80845	0
COL5A1	a2b1 complex	Theca_cell	Natural_killer_cell	0.465	TRUE	TRUE	1	-0.116811	0
COL5A3	a2b1 complex	Theca_cell	Natural_killer_cell	0.044	TRUE	TRUE	1	-3.63604	0
COL4A5	a2b1 complex	Theca_cell	Natural_killer_cell	0.03	TRUE	TRUE	1	-4.27632	0
COL15A1	a2b1 complex	Theca_cell	Natural_killer_cell	0.104	TRUE	TRUE	1	-2.31804	0
COL18A1	a2b1 complex	Theca_cell	Natural_killer_cell	0.333	TRUE	TRUE	1	-0.60182	0
COL4A4	a2b1 complex	Theca_cell	Natural_killer_cell	0.188	TRUE	TRUE	1	-1.44425	0
COL4A3	a2b1 complex	Theca_cell	Natural_killer_cell	0.123	TRUE	TRUE	1	-2.07179	0
COL14A1	a2b1 complex	Theca_cell	Natural_killer_cell	0.25	TRUE	TRUE	1	-1.02283	0
COL16A1	a2b1 complex	Theca_cell	Natural_killer_cell	0.341	TRUE	TRUE	1	-0.570754	0
COL21A1	a2b1 complex	Theca_cell	Natural_killer_cell	0.073	TRUE	TRUE	1	-2.86718	0
COL12A1	a2b1 complex	Theca_cell	Natural_killer_cell	0.513	TRUE	TRUE	1	0.0260287	0
LAMC1	a2b1 complex	Theca_cell	Natural_killer_cell	0.116	TRUE	TRUE	1	-2.15867	0
FN1	a4b1 complex	Theca_cell	Natural_killer_cell	0.474	TRUE	TRUE	0	-0.662166	0
JAM2	a4b1 complex	Theca_cell	Natural_killer_cell	0.181	FALSE	TRUE	1	-4.44092	0
FN1	a4b7 complex	Theca_cell	Natural_killer_cell	0.427	TRUE	TRUE	0	-0.662166	0
FN1	a5b1 complex	Theca_cell	Natural_killer_cell	0.354	TRUE	TRUE	1	-0.662166	0
FBN1	a5b1 complex	Theca_cell	Natural_killer_cell	0.135	TRUE	TRUE	1	-2.35514	0
FN1	aVb1 complex	Theca_cell	Natural_killer_cell	0.34	TRUE	TRUE	1	-0.662166	0
FN1	aVb5 complex	Theca_cell	Natural_killer_cell	0.327	TRUE	TRUE	1	-0.662166	0
LAMC1	a6b1 complex	Theca_cell	Natural_killer_cell	0.155	TRUE	TRUE	1	-2.15867	0
BMPR1B_BMPR2	BMP6	Theca_cell	Natural_killer_cell	0.062	TRUE	FALSE	1	-3.55112	-7.52651
BMR1B_AVR2A	BMP6	Theca_cell	Natural_killer_cell	0.053	TRUE	FALSE	1	0	-7.52651
BMR1B_AVR2B	BMP6	Theca_cell	Natural_killer_cell	0.062	TRUE	FALSE	1	0	-7.52651
BMPR1B_BMPR2	BMP4	Theca_cell	Natural_killer_cell	0.077	TRUE	FALSE	1	-3.55112	-4.85875
BMR1B_AVR2A	BMP4	Theca_cell	Natural_killer_cell	0.068	TRUE	FALSE	1	0	-4.85875
BMR1B_AVR2B	BMP4	Theca_cell	Natural_killer_cell	0.077	TRUE	FALSE	1	0	-4.85875
TGFbeta receptor1	TGFB1	Natural_killer_cell	Theca_cell	0.084	TRUE	FALSE	1	0	-3.5355
TGFbeta receptor1	TGFB2	Natural_killer_cell	Theca_cell	0.093	TRUE	FALSE	1	0	-3.24847
CADM1	NECTIN3	Theca_cell	Proliferating_cell	0.166	FALSE	FALSE	0	-2.27222	-2.99152
NECTIN2	NECTIN3	Theca_cell	Proliferating_cell	0.319	FALSE	FALSE	0	-0.964256	-2.99152
CADM1	CADM1	Theca_cell	Proliferating_cell	0.154	FALSE	FALSE	0	-2.27222	-3.29466
CRTAM	CADM1	Theca_cell	Proliferating_cell	0.055	FALSE	FALSE	1	-6.85991	-3.29466
TGFBR3	TGFB1	Proliferating_cell	Theca_cell	0.109	TRUE	FALSE	1	-2.92626	-3.5355
TGFBR3	INHA	Proliferating_cell	Theca_cell	0.148	TRUE	FALSE	0.06	-2.92626	-2.60147
TGFBR3	TGFB2	Proliferating_cell	Theca_cell	0.118	TRUE	FALSE	0.61	-2.92626	-3.24847
HLA-C	FAM3C	Theca_cell	Proliferating_cell	0.114	TRUE	FALSE	0.99	-2.96554	-3.3267
CXADR	FAM3C	Theca_cell	Proliferating_cell	0.146	TRUE	FALSE	0	-2.37981	-3.3267
PGRMC2	CCL4L2	Theca_cell	Proliferating_cell	0.307	TRUE	FALSE	0.2	-2.07931	-1.40887
CD74	COPA	Theca_cell	Proliferating_cell	0.096	TRUE	FALSE	1	-3.35056	-3.41151
CD44	HBEGF	Theca_cell	Proliferating_cell	0.195	TRUE	FALSE	1	-3.01003	-1.90656
CD74	APP	Theca_cell	Proliferating_cell	0.185	FALSE	FALSE	1	-3.35056	-1.87876
TNFRSF6B	FASLG	Theca_cell	Proliferating_cell	0.122	TRUE	FALSE	1	-3.03513	-3.02802
ADORA2A	NAMPT	Theca_cell	Proliferating_cell	0.321	TRUE	FALSE	1	-6.83309	-0.659538
NRP2	VEGFA	Theca_cell	Proliferating_cell	0.569	TRUE	FALSE	1	-3.88957	0.0981373
VSIR	CCL4L2	Proliferating_cell	Theca_cell	0.08	TRUE	FALSE	1	-4.15744	-3.25998
IGF2R	IGF2	Proliferating_cell	Theca_cell	0.136	TRUE	FALSE	0	-2.52243	-3.33709
NTRK2	NTF3	Proliferating_cell	Theca_cell	0.029	TRUE	FALSE	1	-4.33029	-7.00098
CLEC2D	FAM3C	Proliferating_cell	Theca_cell	0.081	TRUE	FALSE	1	-3.87826	-3.39999
RIPK1	TNFSF10	Proliferating_cell	Theca_cell	0.231	TRUE	FALSE	1	-1.1769	-5.69401
ACKR3	CXCL12	Theca_cell	Proliferating_cell	0.143	TRUE	FALSE	0.7	-2.4044	-3.35209
NOTCH2	JAG2	Theca_cell	Proliferating_cell	0.069	FALSE	FALSE	1	-3.51443	-4.2975
CD46	JAG1	Theca_cell	Proliferating_cell	0.167	FALSE	FALSE	0.8	-2.88001	-2.33421
SIRPA	CD47	Theca_cell	Proliferating_cell	0.129	FALSE	FALSE	1	-4.62178	-2.20582
PDGFRA	PDGFA	Proliferating_cell	Theca_cell	0.072	TRUE	FALSE	1	-3.21949	-4.77996
NOTCH2	JAG1	Proliferating_cell	Theca_cell	0.225	FALSE	FALSE	1	-3.84777	-1.39238
PLXNB2	PTN	Theca_cell	Proliferating_cell	0.504	TRUE	FALSE	0	-1.36316	-0.691047
KDR	VEGFA	Proliferating_cell	Theca_cell	0.986	TRUE	FALSE	0	-2.73162	0.864525
EPHA2	EFNA2	Proliferating_cell	Theca_cell	0.179	FALSE	FALSE	0	-2.00725	-3.18569
EPHA2	EFNA1	Proliferating_cell	Theca_cell	0.199	TRUE	FALSE	0.26	-2.00725	-2.74499
PODXL	SELL	Theca_cell	Proliferating_cell	0.011	FALSE	FALSE	1	-6.5951	-6.46417
CXCR4	CXCL12	Proliferating_cell	Theca_cell	0.47	TRUE	FALSE	1	-0.258116	-3.26802
NCR3	BAG6	Theca_cell	Proliferating_cell	0.18	FALSE	FALSE	1	-4.60485	-1.64806
TEK	ANGPT2	Proliferating_cell	Theca_cell	0.114	TRUE	FALSE	1	-4.00354	-2.59018
SIRPA	CSF1	Proliferating_cell	Theca_cell	0.215	TRUE	FALSE	1	-4.59345	-1.36212
CSF1R	CSF1	Theca_cell	Proliferating_cell	0.081	TRUE	FALSE	1	-9.6003	-2.63532
CD55	ADGRE5	Theca_cell	Proliferating_cell	0.201	TRUE	FALSE	1	-3.85797	-1.58244
SELPLG	SELL	Proliferating_cell	Theca_cell	0.034	FALSE	FALSE	1	-3.92245	-8.59462
PDGFRA	PDGFC	Theca_cell	Proliferating_cell	0.146	TRUE	FALSE	1	-2.24063	-3.63419
COL1A1	a1b1 complex	Theca_cell	Proliferating_cell	0.77	TRUE	TRUE	0	0.50416	0
COL3A1	a1b1 complex	Theca_cell	Proliferating_cell	0.404	TRUE	TRUE	0	-0.544326	0
COL4A1	a1b1 complex	Theca_cell	Proliferating_cell	0.809	TRUE	TRUE	0	0.582202	0
COL5A2	a1b1 complex	Theca_cell	Proliferating_cell	0.185	TRUE	TRUE	0.04	-2.00311	0
COL1A2	a1b1 complex	Theca_cell	Proliferating_cell	0.678	TRUE	TRUE	0	0.304384	0
COL4A2	a1b1 complex	Theca_cell	Proliferating_cell	0.441	TRUE	TRUE	0	-0.396169	0
COL6A1	a1b1 complex	Theca_cell	Proliferating_cell	0.204	TRUE	TRUE	0.01	-1.80208	0
COL6A2	a1b1 complex	Theca_cell	Proliferating_cell	0.096	TRUE	TRUE	1	-3.80845	0
COL5A1	a1b1 complex	Theca_cell	Proliferating_cell	0.522	TRUE	TRUE	0	-0.116811	0
COL5A3	a1b1 complex	Theca_cell	Proliferating_cell	0.101	TRUE	TRUE	1	-3.63604	0
COL4A5	a1b1 complex	Theca_cell	Proliferating_cell	0.087	TRUE	TRUE	1	-4.27632	0
COL15A1	a1b1 complex	Theca_cell	Proliferating_cell	0.161	TRUE	TRUE	0	-2.31804	0
COL18A1	a1b1 complex	Theca_cell	Proliferating_cell	0.39	TRUE	TRUE	0	-0.60182	0
COL4A4	a1b1 complex	Theca_cell	Proliferating_cell	0.244	TRUE	TRUE	0	-1.44425	0
COL4A3	a1b1 complex	Theca_cell	Proliferating_cell	0.18	TRUE	TRUE	0	-2.07179	0
COL14A1	a1b1 complex	Theca_cell	Proliferating_cell	0.307	TRUE	TRUE	0.01	-1.02283	0
COL16A1	a1b1 complex	Theca_cell	Proliferating_cell	0.397	TRUE	TRUE	0	-0.570754	0
COL21A1	a1b1 complex	Theca_cell	Proliferating_cell	0.129	TRUE	TRUE	0	-2.86718	0
COL12A1	a1b1 complex	Theca_cell	Proliferating_cell	0.57	TRUE	TRUE	0	0.0260287	0
COL1A1	a2b1 complex	Theca_cell	Proliferating_cell	0.733	TRUE	TRUE	1	0.50416	0
COL3A1	a2b1 complex	Theca_cell	Proliferating_cell	0.367	TRUE	TRUE	1	-0.544326	0
COL4A1	a2b1 complex	Theca_cell	Proliferating_cell	0.773	TRUE	TRUE	1	0.582202	0
FN1	a2b1 complex	Theca_cell	Proliferating_cell	0.34	TRUE	TRUE	1	-0.662166	0
COL5A2	a2b1 complex	Theca_cell	Proliferating_cell	0.149	TRUE	TRUE	1	-2.00311	0
COL1A2	a2b1 complex	Theca_cell	Proliferating_cell	0.641	TRUE	TRUE	1	0.304384	0
COL4A2	a2b1 complex	Theca_cell	Proliferating_cell	0.404	TRUE	TRUE	1	-0.396169	0
COL6A1	a2b1 complex	Theca_cell	Proliferating_cell	0.167	TRUE	TRUE	1	-1.80208	0
COL6A2	a2b1 complex	Theca_cell	Proliferating_cell	0.06	TRUE	TRUE	1	-3.80845	0
COL5A1	a2b1 complex	Theca_cell	Proliferating_cell	0.485	TRUE	TRUE	1	-0.116811	0
COL5A3	a2b1 complex	Theca_cell	Proliferating_cell	0.064	TRUE	TRUE	1	-3.63604	0
COL4A5	a2b1 complex	Theca_cell	Proliferating_cell	0.05	TRUE	TRUE	1	-4.27632	0
COL15A1	a2b1 complex	Theca_cell	Proliferating_cell	0.124	TRUE	TRUE	1	-2.31804	0
COL18A1	a2b1 complex	Theca_cell	Proliferating_cell	0.353	TRUE	TRUE	1	-0.60182	0
COL4A4	a2b1 complex	Theca_cell	Proliferating_cell	0.208	TRUE	TRUE	1	-1.44425	0
COL4A3	a2b1 complex	Theca_cell	Proliferating_cell	0.143	TRUE	TRUE	1	-2.07179	0
COL14A1	a2b1 complex	Theca_cell	Proliferating_cell	0.27	TRUE	TRUE	1	-1.02283	0
COL16A1	a2b1 complex	Theca_cell	Proliferating_cell	0.361	TRUE	TRUE	1	-0.570754	0
COL21A1	a2b1 complex	Theca_cell	Proliferating_cell	0.093	TRUE	TRUE	1	-2.86718	0
COL12A1	a2b1 complex	Theca_cell	Proliferating_cell	0.533	TRUE	TRUE	1	0.0260287	0
LAMC1	a2b1 complex	Theca_cell	Proliferating_cell	0.136	TRUE	TRUE	1	-2.15867	0
FN1	a4b1 complex	Theca_cell	Proliferating_cell	0.428	TRUE	TRUE	0	-0.662166	0
JAM2	a4b1 complex	Theca_cell	Proliferating_cell	0.136	FALSE	TRUE	1	-4.44092	0
FN1	a4b7 complex	Theca_cell	Proliferating_cell	0.39	TRUE	TRUE	0	-0.662166	0
FN1	a5b1 complex	Theca_cell	Proliferating_cell	0.443	TRUE	TRUE	0	-0.662166	0
FBN1	a5b1 complex	Theca_cell	Proliferating_cell	0.225	TRUE	TRUE	0	-2.35514	0
FN1	aVb1 complex	Theca_cell	Proliferating_cell	0.366	TRUE	TRUE	1	-0.662166	0
FN1	aVb5 complex	Theca_cell	Proliferating_cell	0.348	TRUE	TRUE	1	-0.662166	0
LAMC1	a6b1 complex	Theca_cell	Proliferating_cell	0.173	TRUE	TRUE	0	-2.15867	0
BMPR1B_BMPR2	BMP6	Theca_cell	Proliferating_cell	0.08	TRUE	FALSE	1	-3.55112	-4.62402
BMR1B_AVR2A	BMP6	Theca_cell	Proliferating_cell	0.071	TRUE	FALSE	1	0	-4.62402
BMR1B_AVR2B	BMP6	Theca_cell	Proliferating_cell	0.08	TRUE	FALSE	1	0	-4.62402
BMPR1B_BMPR2	BMP4	Theca_cell	Proliferating_cell	0.162	TRUE	FALSE	0	-3.55112	-2.28313
BMR1B_AVR2A	BMP4	Theca_cell	Proliferating_cell	0.153	TRUE	FALSE	0.01	0	-2.28313
BMR1B_AVR2B	BMP4	Theca_cell	Proliferating_cell	0.162	TRUE	FALSE	0	0	-2.28313
TGFbeta receptor1	TGFB1	Proliferating_cell	Theca_cell	0.111	TRUE	FALSE	1	0	-3.5355
TGFbeta receptor1	TGFB2	Proliferating_cell	Theca_cell	0.12	TRUE	FALSE	0	0	-3.24847
CADM1	NECTIN3	Theca_cell	Smooth_muscle_cell	0.23	FALSE	FALSE	0	-2.27222	-1.9873
NECTIN2	NECTIN3	Theca_cell	Smooth_muscle_cell	0.382	FALSE	FALSE	0	-0.964256	-1.9873
CADM1	CADM1	Theca_cell	Smooth_muscle_cell	0.128	FALSE	FALSE	1	-2.27222	-4.32492
CRTAM	CADM1	Theca_cell	Smooth_muscle_cell	0.029	FALSE	FALSE	1	-6.85991	-4.32492
TGFBR3	TGFB1	Smooth_muscle_cell	Theca_cell	0.119	TRUE	FALSE	1	-2.71732	-3.5355
TGFBR3	INHA	Smooth_muscle_cell	Theca_cell	0.158	TRUE	FALSE	0.03	-2.71732	-2.60147
TGFBR3	TGFB2	Smooth_muscle_cell	Theca_cell	0.129	TRUE	FALSE	0.42	-2.71732	-3.24847
HLA-C	FAM3C	Theca_cell	Smooth_muscle_cell	0.128	TRUE	FALSE	0.78	-2.96554	-2.96304
CXADR	FAM3C	Theca_cell	Smooth_muscle_cell	0.16	TRUE	FALSE	0	-2.37981	-2.96304
PGRMC2	CCL4L2	Theca_cell	Smooth_muscle_cell	0.171	TRUE	FALSE	1	-2.07931	-3.25412
CD74	COPA	Theca_cell	Smooth_muscle_cell	0.07	TRUE	FALSE	1	-3.35056	-4.55122
CD44	HBEGF	Theca_cell	Smooth_muscle_cell	0.226	TRUE	FALSE	0.99	-3.01003	-1.60552
CD74	APP	Theca_cell	Smooth_muscle_cell	0.309	FALSE	FALSE	1	-3.35056	-0.94176
TNFRSF6B	FASLG	Theca_cell	Smooth_muscle_cell	0.063	TRUE	FALSE	1	-3.03513	-7.68481
ADORA2A	NAMPT	Theca_cell	Smooth_muscle_cell	0.367	TRUE	FALSE	1	-6.83309	-0.464038
NRP2	VEGFA	Theca_cell	Smooth_muscle_cell	0.814	TRUE	FALSE	1	-3.88957	0.642964
VSIR	CCL4L2	Smooth_muscle_cell	Theca_cell	0.074	TRUE	FALSE	1	-4.53187	-3.25998
IGF2R	IGF2	Smooth_muscle_cell	Theca_cell	0.141	TRUE	FALSE	0	-2.44211	-3.33709
NTRK2	NTF3	Smooth_muscle_cell	Theca_cell	0.115	TRUE	FALSE	1	-2.17521	-7.00098
CLEC2D	FAM3C	Smooth_muscle_cell	Theca_cell	0.08	TRUE	FALSE	1	-3.95403	-3.39999
RIPK1	TNFSF10	Smooth_muscle_cell	Theca_cell	0.265	TRUE	FALSE	1	-0.966459	-5.69401
ACKR3	CXCL12	Theca_cell	Smooth_muscle_cell	0.374	TRUE	FALSE	0	-2.4044	-0.839305
NOTCH2	JAG2	Theca_cell	Smooth_muscle_cell	0.051	FALSE	FALSE	1	-3.51443	-6.021
CD46	JAG1	Theca_cell	Smooth_muscle_cell	0.291	FALSE	FALSE	0	-2.88001	-1.16169
SIRPA	CD47	Theca_cell	Smooth_muscle_cell	0.07	FALSE	FALSE	1	-4.62178	-3.31688
PDGFRA	PDGFA	Smooth_muscle_cell	Theca_cell	0.031	TRUE	FALSE	1	-5.23987	-4.77996
NOTCH2	JAG1	Smooth_muscle_cell	Theca_cell	0.246	FALSE	FALSE	0	-3.17629	-1.39238
PLXNB2	PTN	Theca_cell	Smooth_muscle_cell	0.563	TRUE	FALSE	0	-1.36316	-0.440371
KDR	VEGFA	Smooth_muscle_cell	Theca_cell	0.922	TRUE	FALSE	1	-5.437	0.864525
EPHA2	EFNA2	Smooth_muscle_cell	Theca_cell	0.276	FALSE	FALSE	0	-1.17523	-3.18569
EPHA2	EFNA1	Smooth_muscle_cell	Theca_cell	0.296	TRUE	FALSE	0	-1.17523	-2.74499
PODXL	SELL	Theca_cell	Smooth_muscle_cell	0.007	FALSE	FALSE	1	-6.5951	-8.14926
CXCR4	CXCL12	Smooth_muscle_cell	Theca_cell	0.303	TRUE	FALSE	1	-0.994151	-3.26802
NCR3	BAG6	Theca_cell	Smooth_muscle_cell	0.112	FALSE	FALSE	1	-4.60485	-2.4508
TEK	ANGPT2	Smooth_muscle_cell	Theca_cell	0.091	TRUE	FALSE	1	-5.96753	-2.59018
SIRPA	CSF1	Smooth_muscle_cell	Theca_cell	0.197	TRUE	FALSE	1	-7.79823	-1.36212
CSF1R	CSF1	Theca_cell	Smooth_muscle_cell	0.136	TRUE	FALSE	1	-9.6003	-1.88132
CD55	ADGRE5	Theca_cell	Smooth_muscle_cell	0.129	TRUE	FALSE	1	-3.85797	-2.40288
SELPLG	SELL	Smooth_muscle_cell	Theca_cell	0.004	FALSE	FALSE	1	-7.55699	-8.59462
PDGFRA	PDGFC	Theca_cell	Smooth_muscle_cell	0.134	TRUE	FALSE	1	-2.24063	-4.11822
COL1A1	a1b1 complex	Theca_cell	Smooth_muscle_cell	0.951	TRUE	TRUE	0	0.50416	0
COL3A1	a1b1 complex	Theca_cell	Smooth_muscle_cell	0.584	TRUE	TRUE	0	-0.544326	0
COL4A1	a1b1 complex	Theca_cell	Smooth_muscle_cell	0.99	TRUE	TRUE	0	0.582202	0
COL5A2	a1b1 complex	Theca_cell	Smooth_muscle_cell	0.366	TRUE	TRUE	0	-2.00311	0
COL1A2	a1b1 complex	Theca_cell	Smooth_muscle_cell	0.859	TRUE	TRUE	0	0.304384	0
COL4A2	a1b1 complex	Theca_cell	Smooth_muscle_cell	0.621	TRUE	TRUE	0	-0.396169	0
COL6A1	a1b1 complex	Theca_cell	Smooth_muscle_cell	0.385	TRUE	TRUE	0	-1.80208	0
COL6A2	a1b1 complex	Theca_cell	Smooth_muscle_cell	0.277	TRUE	TRUE	1	-3.80845	0
COL5A1	a1b1 complex	Theca_cell	Smooth_muscle_cell	0.702	TRUE	TRUE	0	-0.116811	0
COL5A3	a1b1 complex	Theca_cell	Smooth_muscle_cell	0.282	TRUE	TRUE	1	-3.63604	0
COL4A5	a1b1 complex	Theca_cell	Smooth_muscle_cell	0.267	TRUE	TRUE	1	-4.27632	0
COL15A1	a1b1 complex	Theca_cell	Smooth_muscle_cell	0.342	TRUE	TRUE	0	-2.31804	0
COL18A1	a1b1 complex	Theca_cell	Smooth_muscle_cell	0.571	TRUE	TRUE	0	-0.60182	0
COL4A4	a1b1 complex	Theca_cell	Smooth_muscle_cell	0.425	TRUE	TRUE	0	-1.44425	0
COL4A3	a1b1 complex	Theca_cell	Smooth_muscle_cell	0.36	TRUE	TRUE	0	-2.07179	0
COL14A1	a1b1 complex	Theca_cell	Smooth_muscle_cell	0.487	TRUE	TRUE	0	-1.02283	0
COL16A1	a1b1 complex	Theca_cell	Smooth_muscle_cell	0.578	TRUE	TRUE	0	-0.570754	0
COL21A1	a1b1 complex	Theca_cell	Smooth_muscle_cell	0.31	TRUE	TRUE	0	-2.86718	0
COL12A1	a1b1 complex	Theca_cell	Smooth_muscle_cell	0.75	TRUE	TRUE	0	0.0260287	0
COL1A1	a2b1 complex	Theca_cell	Smooth_muscle_cell	0.74	TRUE	TRUE	1	0.50416	0
COL3A1	a2b1 complex	Theca_cell	Smooth_muscle_cell	0.374	TRUE	TRUE	1	-0.544326	0
COL4A1	a2b1 complex	Theca_cell	Smooth_muscle_cell	0.779	TRUE	TRUE	1	0.582202	0
FN1	a2b1 complex	Theca_cell	Smooth_muscle_cell	0.347	TRUE	TRUE	1	-0.662166	0
COL5A2	a2b1 complex	Theca_cell	Smooth_muscle_cell	0.155	TRUE	TRUE	1	-2.00311	0
COL1A2	a2b1 complex	Theca_cell	Smooth_muscle_cell	0.648	TRUE	TRUE	1	0.304384	0
COL4A2	a2b1 complex	Theca_cell	Smooth_muscle_cell	0.411	TRUE	TRUE	1	-0.396169	0
COL6A1	a2b1 complex	Theca_cell	Smooth_muscle_cell	0.174	TRUE	TRUE	1	-1.80208	0
COL6A2	a2b1 complex	Theca_cell	Smooth_muscle_cell	0.066	TRUE	TRUE	1	-3.80845	0
COL5A1	a2b1 complex	Theca_cell	Smooth_muscle_cell	0.492	TRUE	TRUE	1	-0.116811	0
COL5A3	a2b1 complex	Theca_cell	Smooth_muscle_cell	0.071	TRUE	TRUE	1	-3.63604	0
COL4A5	a2b1 complex	Theca_cell	Smooth_muscle_cell	0.056	TRUE	TRUE	1	-4.27632	0
COL15A1	a2b1 complex	Theca_cell	Smooth_muscle_cell	0.131	TRUE	TRUE	1	-2.31804	0
COL18A1	a2b1 complex	Theca_cell	Smooth_muscle_cell	0.36	TRUE	TRUE	1	-0.60182	0
COL4A4	a2b1 complex	Theca_cell	Smooth_muscle_cell	0.214	TRUE	TRUE	1	-1.44425	0
COL4A3	a2b1 complex	Theca_cell	Smooth_muscle_cell	0.15	TRUE	TRUE	1	-2.07179	0
COL14A1	a2b1 complex	Theca_cell	Smooth_muscle_cell	0.277	TRUE	TRUE	1	-1.02283	0
COL16A1	a2b1 complex	Theca_cell	Smooth_muscle_cell	0.367	TRUE	TRUE	1	-0.570754	0
COL21A1	a2b1 complex	Theca_cell	Smooth_muscle_cell	0.099	TRUE	TRUE	1	-2.86718	0
COL12A1	a2b1 complex	Theca_cell	Smooth_muscle_cell	0.54	TRUE	TRUE	1	0.0260287	0
LAMC1	a2b1 complex	Theca_cell	Smooth_muscle_cell	0.143	TRUE	TRUE	1	-2.15867	0
FN1	a4b1 complex	Theca_cell	Smooth_muscle_cell	0.388	TRUE	TRUE	0	-0.662166	0
JAM2	a4b1 complex	Theca_cell	Smooth_muscle_cell	0.095	FALSE	TRUE	1	-4.44092	0
FN1	a4b7 complex	Theca_cell	Smooth_muscle_cell	0.317	TRUE	TRUE	1	-0.662166	0
FN1	a5b1 complex	Theca_cell	Smooth_muscle_cell	0.386	TRUE	TRUE	0	-0.662166	0
FBN1	a5b1 complex	Theca_cell	Smooth_muscle_cell	0.168	TRUE	TRUE	0.3	-2.35514	0
FN1	aVb1 complex	Theca_cell	Smooth_muscle_cell	0.416	TRUE	TRUE	0	-0.662166	0
FN1	aVb5 complex	Theca_cell	Smooth_muscle_cell	0.394	TRUE	TRUE	0	-0.662166	0
LAMC1	a6b1 complex	Theca_cell	Smooth_muscle_cell	0.136	TRUE	TRUE	1	-2.15867	0
BMPR1B_BMPR2	BMP6	Theca_cell	Smooth_muscle_cell	0.088	TRUE	FALSE	1	-3.55112	-4.12282
BMR1B_AVR2A	BMP6	Theca_cell	Smooth_muscle_cell	0.079	TRUE	FALSE	1	0	-4.12282
BMR1B_AVR2B	BMP6	Theca_cell	Smooth_muscle_cell	0.088	TRUE	FALSE	1	0	-4.12282
BMPR1B_BMPR2	BMP4	Theca_cell	Smooth_muscle_cell	0.237	TRUE	FALSE	0	-3.55112	-1.49155
BMR1B_AVR2A	BMP4	Theca_cell	Smooth_muscle_cell	0.228	TRUE	FALSE	0	0	-1.49155
BMR1B_AVR2B	BMP4	Theca_cell	Smooth_muscle_cell	0.237	TRUE	FALSE	0	0	-1.49155
TGFbeta receptor1	TGFB1	Smooth_muscle_cell	Theca_cell	0.105	TRUE	FALSE	1	0	-3.5355
TGFbeta receptor1	TGFB2	Smooth_muscle_cell	Theca_cell	0.115	TRUE	FALSE	0	0	-3.24847
CADM1	NECTIN3	Theca_cell	Stromal_cell	0.167	FALSE	FALSE	1	-2.27222	-2.96539
NECTIN2	NECTIN3	Theca_cell	Stromal_cell	0.32	FALSE	FALSE	1	-0.964256	-2.96539
CADM1	CADM1	Theca_cell	Stromal_cell	0.146	FALSE	FALSE	1	-2.27222	-3.54234
CRTAM	CADM1	Theca_cell	Stromal_cell	0.047	FALSE	FALSE	1	-6.85991	-3.54234
TGFBR3	TGFB1	Stromal_cell	Theca_cell	0.234	TRUE	FALSE	1	-1.38545	-3.5355
TGFBR3	INHA	Stromal_cell	Theca_cell	0.274	TRUE	FALSE	0	-1.38545	-2.60147
TGFBR3	TGFB2	Stromal_cell	Theca_cell	0.244	TRUE	FALSE	0	-1.38545	-3.24847
HLA-C	FAM3C	Theca_cell	Stromal_cell	0.107	TRUE	FALSE	1	-2.96554	-3.54502
CXADR	FAM3C	Theca_cell	Stromal_cell	0.139	TRUE	FALSE	1	-2.37981	-3.54502
PGRMC2	CCL4L2	Theca_cell	Stromal_cell	0.159	TRUE	FALSE	1	-2.07931	-3.61459
CD74	COPA	Theca_cell	Stromal_cell	0.078	TRUE	FALSE	1	-3.35056	-4.09964
CD44	HBEGF	Theca_cell	Stromal_cell	0.204	TRUE	FALSE	1	-3.01003	-1.81851
CD74	APP	Theca_cell	Stromal_cell	0.204	FALSE	FALSE	1	-3.35056	-1.68504
TNFRSF6B	FASLG	Theca_cell	Stromal_cell	0.064	TRUE	FALSE	1	-3.03513	-7.17917
ADORA2A	NAMPT	Theca_cell	Stromal_cell	0.253	TRUE	FALSE	1	-6.83309	-1.01033
NRP2	VEGFA	Theca_cell	Stromal_cell	0.595	TRUE	FALSE	1	-3.88957	0.166969
VSIR	CCL4L2	Stromal_cell	Theca_cell	0.069	TRUE	FALSE	1	-4.92772	-3.25998
IGF2R	IGF2	Stromal_cell	Theca_cell	0.126	TRUE	FALSE	0	-2.70198	-3.33709
NTRK2	NTF3	Stromal_cell	Theca_cell	0.089	TRUE	FALSE	1	-2.54905	-7.00098
CLEC2D	FAM3C	Stromal_cell	Theca_cell	0.075	TRUE	FALSE	1	-4.18728	-3.39999
RIPK1	TNFSF10	Stromal_cell	Theca_cell	0.131	TRUE	FALSE	1	-2.03644	-5.69401
ACKR3	CXCL12	Theca_cell	Stromal_cell	0.341	TRUE	FALSE	0	-2.4044	-1.02011
NOTCH2	JAG2	Theca_cell	Stromal_cell	0.048	FALSE	FALSE	1	-3.51443	-6.69101
CD46	JAG1	Theca_cell	Stromal_cell	0.156	FALSE	FALSE	1	-2.88001	-2.49701
SIRPA	CD47	Theca_cell	Stromal_cell	0.059	FALSE	FALSE	1	-4.62178	-3.70635
PDGFRA	PDGFA	Stromal_cell	Theca_cell	0.108	TRUE	FALSE	1	-2.482	-4.77996
NOTCH2	JAG1	Stromal_cell	Theca_cell	0.242	FALSE	FALSE	1	-3.26885	-1.39238
PLXNB2	PTN	Theca_cell	Stromal_cell	0.517	TRUE	FALSE	0	-1.36316	-0.62988
KDR	VEGFA	Stromal_cell	Theca_cell	0.916	TRUE	FALSE	1	-6.45596	0.864525
EPHA2	EFNA2	Stromal_cell	Theca_cell	0.123	FALSE	FALSE	1	-2.87767	-3.18569
EPHA2	EFNA1	Stromal_cell	Theca_cell	0.143	TRUE	FALSE	1	-2.87767	-2.74499
PODXL	SELL	Theca_cell	Stromal_cell	0.006	FALSE	FALSE	1	-6.5951	-10.0068
CXCR4	CXCL12	Stromal_cell	Theca_cell	0.174	TRUE	FALSE	1	-2.02927	-3.26802
NCR3	BAG6	Theca_cell	Stromal_cell	0.088	FALSE	FALSE	1	-4.60485	-2.88334
TEK	ANGPT2	Stromal_cell	Theca_cell	0.087	TRUE	FALSE	1	-6.81837	-2.59018
SIRPA	CSF1	Stromal_cell	Theca_cell	0.203	TRUE	FALSE	1	-5.8759	-1.36212
CSF1R	CSF1	Theca_cell	Stromal_cell	0.054	TRUE	FALSE	1	-9.6003	-3.21375
CD55	ADGRE5	Theca_cell	Stromal_cell	0.074	TRUE	FALSE	1	-3.85797	-3.64339
SELPLG	SELL	Stromal_cell	Theca_cell	0.004	FALSE	FALSE	1	-7.34359	-8.59462
PDGFRA	PDGFC	Theca_cell	Stromal_cell	0.138	TRUE	FALSE	1	-2.24063	-3.97047
COL1A1	a1b1 complex	Theca_cell	Stromal_cell	0.804	TRUE	TRUE	0	0.50416	0
COL3A1	a1b1 complex	Theca_cell	Stromal_cell	0.437	TRUE	TRUE	0	-0.544326	0
COL4A1	a1b1 complex	Theca_cell	Stromal_cell	0.843	TRUE	TRUE	0	0.582202	0
COL5A2	a1b1 complex	Theca_cell	Stromal_cell	0.219	TRUE	TRUE	0	-2.00311	0
COL1A2	a1b1 complex	Theca_cell	Stromal_cell	0.712	TRUE	TRUE	0	0.304384	0
COL4A2	a1b1 complex	Theca_cell	Stromal_cell	0.474	TRUE	TRUE	0	-0.396169	0
COL6A1	a1b1 complex	Theca_cell	Stromal_cell	0.238	TRUE	TRUE	0	-1.80208	0
COL6A2	a1b1 complex	Theca_cell	Stromal_cell	0.13	TRUE	TRUE	1	-3.80845	0
COL5A1	a1b1 complex	Theca_cell	Stromal_cell	0.556	TRUE	TRUE	0	-0.116811	0
COL5A3	a1b1 complex	Theca_cell	Stromal_cell	0.135	TRUE	TRUE	1	-3.63604	0
COL4A5	a1b1 complex	Theca_cell	Stromal_cell	0.12	TRUE	TRUE	1	-4.27632	0
COL15A1	a1b1 complex	Theca_cell	Stromal_cell	0.195	TRUE	TRUE	0	-2.31804	0
COL18A1	a1b1 complex	Theca_cell	Stromal_cell	0.424	TRUE	TRUE	0	-0.60182	0
COL4A4	a1b1 complex	Theca_cell	Stromal_cell	0.278	TRUE	TRUE	0	-1.44425	0
COL4A3	a1b1 complex	Theca_cell	Stromal_cell	0.213	TRUE	TRUE	0	-2.07179	0
COL14A1	a1b1 complex	Theca_cell	Stromal_cell	0.341	TRUE	TRUE	0	-1.02283	0
COL16A1	a1b1 complex	Theca_cell	Stromal_cell	0.431	TRUE	TRUE	0	-0.570754	0
COL21A1	a1b1 complex	Theca_cell	Stromal_cell	0.163	TRUE	TRUE	0	-2.86718	0
COL12A1	a1b1 complex	Theca_cell	Stromal_cell	0.604	TRUE	TRUE	0	0.0260287	0
COL1A1	a2b1 complex	Theca_cell	Stromal_cell	0.723	TRUE	TRUE	1	0.50416	0
COL3A1	a2b1 complex	Theca_cell	Stromal_cell	0.357	TRUE	TRUE	1	-0.544326	0
COL4A1	a2b1 complex	Theca_cell	Stromal_cell	0.763	TRUE	TRUE	1	0.582202	0
FN1	a2b1 complex	Theca_cell	Stromal_cell	0.33	TRUE	TRUE	1	-0.662166	0
COL5A2	a2b1 complex	Theca_cell	Stromal_cell	0.139	TRUE	TRUE	1	-2.00311	0
COL1A2	a2b1 complex	Theca_cell	Stromal_cell	0.631	TRUE	TRUE	1	0.304384	0
COL4A2	a2b1 complex	Theca_cell	Stromal_cell	0.394	TRUE	TRUE	1	-0.396169	0
COL6A1	a2b1 complex	Theca_cell	Stromal_cell	0.157	TRUE	TRUE	1	-1.80208	0
COL6A2	a2b1 complex	Theca_cell	Stromal_cell	0.05	TRUE	TRUE	1	-3.80845	0
COL5A1	a2b1 complex	Theca_cell	Stromal_cell	0.475	TRUE	TRUE	1	-0.116811	0
COL5A3	a2b1 complex	Theca_cell	Stromal_cell	0.054	TRUE	TRUE	1	-3.63604	0
COL4A5	a2b1 complex	Theca_cell	Stromal_cell	0.04	TRUE	TRUE	1	-4.27632	0
COL15A1	a2b1 complex	Theca_cell	Stromal_cell	0.114	TRUE	TRUE	1	-2.31804	0
COL18A1	a2b1 complex	Theca_cell	Stromal_cell	0.344	TRUE	TRUE	1	-0.60182	0
COL4A4	a2b1 complex	Theca_cell	Stromal_cell	0.198	TRUE	TRUE	1	-1.44425	0
COL4A3	a2b1 complex	Theca_cell	Stromal_cell	0.133	TRUE	TRUE	1	-2.07179	0
COL14A1	a2b1 complex	Theca_cell	Stromal_cell	0.26	TRUE	TRUE	1	-1.02283	0
COL16A1	a2b1 complex	Theca_cell	Stromal_cell	0.351	TRUE	TRUE	1	-0.570754	0
COL21A1	a2b1 complex	Theca_cell	Stromal_cell	0.083	TRUE	TRUE	1	-2.86718	0
COL12A1	a2b1 complex	Theca_cell	Stromal_cell	0.523	TRUE	TRUE	1	0.0260287	0
LAMC1	a2b1 complex	Theca_cell	Stromal_cell	0.126	TRUE	TRUE	1	-2.15867	0
FN1	a4b1 complex	Theca_cell	Stromal_cell	0.332	TRUE	TRUE	1	-0.662166	0
JAM2	a4b1 complex	Theca_cell	Stromal_cell	0.039	FALSE	TRUE	1	-4.44092	0
FN1	a4b7 complex	Theca_cell	Stromal_cell	0.319	TRUE	TRUE	1	-0.662166	0
FN1	a5b1 complex	Theca_cell	Stromal_cell	0.362	TRUE	TRUE	1	-0.662166	0
FBN1	a5b1 complex	Theca_cell	Stromal_cell	0.143	TRUE	TRUE	1	-2.35514	0
FN1	aVb1 complex	Theca_cell	Stromal_cell	0.372	TRUE	TRUE	1	-0.662166	0
FN1	aVb5 complex	Theca_cell	Stromal_cell	0.372	TRUE	TRUE	1	-0.662166	0
LAMC1	a6b1 complex	Theca_cell	Stromal_cell	0.13	TRUE	TRUE	1	-2.15867	0
BMPR1B_BMPR2	BMP6	Theca_cell	Stromal_cell	0.082	TRUE	FALSE	1	-3.55112	-4.46654
BMR1B_AVR2A	BMP6	Theca_cell	Stromal_cell	0.073	TRUE	FALSE	1	0	-4.46654
BMR1B_AVR2B	BMP6	Theca_cell	Stromal_cell	0.082	TRUE	FALSE	1	0	-4.46654
BMPR1B_BMPR2	BMP4	Theca_cell	Stromal_cell	0.176	TRUE	FALSE	0	-3.55112	-2.10488
BMR1B_AVR2A	BMP4	Theca_cell	Stromal_cell	0.167	TRUE	FALSE	0	0	-2.10488
BMR1B_AVR2B	BMP4	Theca_cell	Stromal_cell	0.176	TRUE	FALSE	0	0	-2.10488
TGFbeta receptor1	TGFB1	Stromal_cell	Theca_cell	0.098	TRUE	FALSE	1	0	-3.5355
TGFbeta receptor1	TGFB2	Stromal_cell	Theca_cell	0.107	TRUE	FALSE	1	0	-3.24847
CADM1	NECTIN3	Theca_cell	Unknown	0.117	FALSE	FALSE	1	-2.27222	-5.17358
NECTIN2	NECTIN3	Theca_cell	Unknown	0.27	FALSE	FALSE	1	-0.964256	-5.17358
CADM1	CADM1	Theca_cell	Unknown	0.118	FALSE	FALSE	1	-2.27222	-5.0774
CRTAM	CADM1	Theca_cell	Unknown	0.019	FALSE	FALSE	1	-6.85991	-5.0774
TGFBR3	TGFB1	Unknown	Theca_cell	0.09	TRUE	FALSE	1	-3.40942	-3.5355
TGFBR3	INHA	Unknown	Theca_cell	0.129	TRUE	FALSE	1	-3.40942	-2.60147
TGFBR3	TGFB2	Unknown	Theca_cell	0.1	TRUE	FALSE	1	-3.40942	-3.24847
HLA-C	FAM3C	Theca_cell	Unknown	0.091	TRUE	FALSE	1	-2.96554	-4.23104
CXADR	FAM3C	Theca_cell	Unknown	0.123	TRUE	FALSE	1	-2.37981	-4.23104
PGRMC2	CCL4L2	Theca_cell	Unknown	0.166	TRUE	FALSE	1	-2.07931	-3.40179
CD74	COPA	Theca_cell	Unknown	0.059	TRUE	FALSE	1	-3.35056	-5.60273
CD44	HBEGF	Theca_cell	Unknown	0.095	TRUE	FALSE	1	-3.01003	-3.92014
CD74	APP	Theca_cell	Unknown	0.109	FALSE	FALSE	1	-3.35056	-3.06167
TNFRSF6B	FASLG	Theca_cell	Unknown	0.062	TRUE	FALSE	1	-3.03513	-9.42821
ADORA2A	NAMPT	Theca_cell	Unknown	0.076	TRUE	FALSE	1	-6.83309	-2.79988
NRP2	VEGFA	Theca_cell	Unknown	0.119	TRUE	FALSE	1	-3.88957	-2.54534
VSIR	CCL4L2	Unknown	Theca_cell	0.063	TRUE	FALSE	1	-5.55946	-3.25998
IGF2R	IGF2	Unknown	Theca_cell	0.07	TRUE	FALSE	1	-4.60038	-3.33709
NTRK2	NTF3	Unknown	Theca_cell	0.014	TRUE	FALSE	1	-5.63193	-7.00098
CLEC2D	FAM3C	Unknown	Theca_cell	0.057	TRUE	FALSE	1	-5.62888	-3.39999
RIPK1	TNFSF10	Unknown	Theca_cell	0.052	TRUE	FALSE	1	-3.56046	-5.69401
ACKR3	CXCL12	Theca_cell	Unknown	0.149	TRUE	FALSE	1	-2.4044	-3.20534
NOTCH2	JAG2	Theca_cell	Unknown	0.054	FALSE	FALSE	1	-3.51443	-5.53725
CD46	JAG1	Theca_cell	Unknown	0.081	FALSE	FALSE	1	-2.88001	-5.27044
SIRPA	CD47	Theca_cell	Unknown	0.05	FALSE	FALSE	1	-4.62178	-4.05625
PDGFRA	PDGFA	Unknown	Theca_cell	0.035	TRUE	FALSE	1	-4.90885	-4.77996
NOTCH2	JAG1	Unknown	Theca_cell	0.193	FALSE	FALSE	1	-7.36427	-1.39238
PLXNB2	PTN	Theca_cell	Unknown	0.256	TRUE	FALSE	1	-1.36316	-3.02357
KDR	VEGFA	Unknown	Theca_cell	0.927	TRUE	FALSE	1	-4.888	0.864525
EPHA2	EFNA2	Unknown	Theca_cell	0.079	FALSE	FALSE	1	-4.37007	-3.18569
EPHA2	EFNA1	Unknown	Theca_cell	0.099	TRUE	FALSE	1	-4.37007	-2.74499
PODXL	SELL	Theca_cell	Unknown	0	FALSE	FALSE	1	-6.5951	-13.2877
CXCR4	CXCL12	Unknown	Theca_cell	0.111	TRUE	FALSE	1	-3.08948	-3.26802
NCR3	BAG6	Theca_cell	Unknown	0.073	FALSE	FALSE	1	-4.60485	-3.24645
TEK	ANGPT2	Unknown	Theca_cell	0.086	TRUE	FALSE	1	-7.2562	-2.59018
SIRPA	CSF1	Unknown	Theca_cell	0.197	TRUE	FALSE	1	-7.3451	-1.36212
CSF1R	CSF1	Theca_cell	Unknown	0.014	TRUE	FALSE	1	-9.6003	-5.17009
CD55	ADGRE5	Theca_cell	Unknown	0.05	TRUE	FALSE	1	-3.85797	-5.01261
SELPLG	SELL	Unknown	Theca_cell	0.002	FALSE	FALSE	1	-8.67097	-8.59462
PDGFRA	PDGFC	Theca_cell	Unknown	0.117	TRUE	FALSE	1	-2.24063	-5.50867
COL1A1	a1b1 complex	Theca_cell	Unknown	0.716	TRUE	TRUE	1	0.50416	0
COL3A1	a1b1 complex	Theca_cell	Unknown	0.349	TRUE	TRUE	1	-0.544326	0
COL4A1	a1b1 complex	Theca_cell	Unknown	0.755	TRUE	TRUE	1	0.582202	0
COL5A2	a1b1 complex	Theca_cell	Unknown	0.131	TRUE	TRUE	1	-2.00311	0
COL1A2	a1b1 complex	Theca_cell	Unknown	0.624	TRUE	TRUE	1	0.304384	0
COL4A2	a1b1 complex	Theca_cell	Unknown	0.386	TRUE	TRUE	1	-0.396169	0
COL6A1	a1b1 complex	Theca_cell	Unknown	0.15	TRUE	TRUE	1	-1.80208	0
COL6A2	a1b1 complex	Theca_cell	Unknown	0.042	TRUE	TRUE	1	-3.80845	0
COL5A1	a1b1 complex	Theca_cell	Unknown	0.468	TRUE	TRUE	1	-0.116811	0
COL5A3	a1b1 complex	Theca_cell	Unknown	0.047	TRUE	TRUE	1	-3.63604	0
COL4A5	a1b1 complex	Theca_cell	Unknown	0.032	TRUE	TRUE	1	-4.27632	0
COL15A1	a1b1 complex	Theca_cell	Unknown	0.107	TRUE	TRUE	1	-2.31804	0
COL18A1	a1b1 complex	Theca_cell	Unknown	0.336	TRUE	TRUE	1	-0.60182	0
COL4A4	a1b1 complex	Theca_cell	Unknown	0.19	TRUE	TRUE	1	-1.44425	0
COL4A3	a1b1 complex	Theca_cell	Unknown	0.125	TRUE	TRUE	1	-2.07179	0
COL14A1	a1b1 complex	Theca_cell	Unknown	0.253	TRUE	TRUE	1	-1.02283	0
COL16A1	a1b1 complex	Theca_cell	Unknown	0.343	TRUE	TRUE	1	-0.570754	0
COL21A1	a1b1 complex	Theca_cell	Unknown	0.075	TRUE	TRUE	1	-2.86718	0
COL12A1	a1b1 complex	Theca_cell	Unknown	0.516	TRUE	TRUE	1	0.0260287	0
COL1A1	a2b1 complex	Theca_cell	Unknown	0.715	TRUE	TRUE	1	0.50416	0
COL3A1	a2b1 complex	Theca_cell	Unknown	0.349	TRUE	TRUE	1	-0.544326	0
COL4A1	a2b1 complex	Theca_cell	Unknown	0.755	TRUE	TRUE	1	0.582202	0
FN1	a2b1 complex	Theca_cell	Unknown	0.322	TRUE	TRUE	1	-0.662166	0
COL5A2	a2b1 complex	Theca_cell	Unknown	0.131	TRUE	TRUE	1	-2.00311	0
COL1A2	a2b1 complex	Theca_cell	Unknown	0.623	TRUE	TRUE	1	0.304384	0
COL4A2	a2b1 complex	Theca_cell	Unknown	0.386	TRUE	TRUE	1	-0.396169	0
COL6A1	a2b1 complex	Theca_cell	Unknown	0.149	TRUE	TRUE	1	-1.80208	0
COL6A2	a2b1 complex	Theca_cell	Unknown	0.042	TRUE	TRUE	1	-3.80845	0
COL5A1	a2b1 complex	Theca_cell	Unknown	0.467	TRUE	TRUE	1	-0.116811	0
COL5A3	a2b1 complex	Theca_cell	Unknown	0.046	TRUE	TRUE	1	-3.63604	0
COL4A5	a2b1 complex	Theca_cell	Unknown	0.032	TRUE	TRUE	1	-4.27632	0
COL15A1	a2b1 complex	Theca_cell	Unknown	0.106	TRUE	TRUE	1	-2.31804	0
COL18A1	a2b1 complex	Theca_cell	Unknown	0.335	TRUE	TRUE	1	-0.60182	0
COL4A4	a2b1 complex	Theca_cell	Unknown	0.19	TRUE	TRUE	1	-1.44425	0
COL4A3	a2b1 complex	Theca_cell	Unknown	0.125	TRUE	TRUE	1	-2.07179	0
COL14A1	a2b1 complex	Theca_cell	Unknown	0.252	TRUE	TRUE	1	-1.02283	0
COL16A1	a2b1 complex	Theca_cell	Unknown	0.343	TRUE	TRUE	1	-0.570754	0
COL21A1	a2b1 complex	Theca_cell	Unknown	0.075	TRUE	TRUE	1	-2.86718	0
COL12A1	a2b1 complex	Theca_cell	Unknown	0.515	TRUE	TRUE	1	0.0260287	0
LAMC1	a2b1 complex	Theca_cell	Unknown	0.118	TRUE	TRUE	1	-2.15867	0
FN1	a4b1 complex	Theca_cell	Unknown	0.323	TRUE	TRUE	1	-0.662166	0
JAM2	a4b1 complex	Theca_cell	Unknown	0.03	FALSE	TRUE	1	-4.44092	0
FN1	a4b7 complex	Theca_cell	Unknown	0	TRUE	TRUE	1	-0.662166	0
FN1	a5b1 complex	Theca_cell	Unknown	0.349	TRUE	TRUE	1	-0.662166	0
FBN1	a5b1 complex	Theca_cell	Unknown	0.13	TRUE	TRUE	1	-2.35514	0
FN1	aVb1 complex	Theca_cell	Unknown	0.364	TRUE	TRUE	1	-0.662166	0
FN1	aVb5 complex	Theca_cell	Unknown	0.388	TRUE	TRUE	1	-0.662166	0
LAMC1	a6b1 complex	Theca_cell	Unknown	0.136	TRUE	TRUE	1	-2.15867	0
BMPR1B_BMPR2	BMP6	Theca_cell	Unknown	0.079	TRUE	FALSE	1	-3.55112	-4.65967
BMR1B_AVR2A	BMP6	Theca_cell	Unknown	0.07	TRUE	FALSE	1	0	-4.65967
BMR1B_AVR2B	BMP6	Theca_cell	Unknown	0.079	TRUE	FALSE	1	0	-4.65967
BMPR1B_BMPR2	BMP4	Theca_cell	Unknown	0.084	TRUE	FALSE	1	-3.55112	-4.33369
BMR1B_AVR2A	BMP4	Theca_cell	Unknown	0.075	TRUE	FALSE	1	0	-4.33369
BMR1B_AVR2B	BMP4	Theca_cell	Unknown	0.084	TRUE	FALSE	1	0	-4.33369
TGFbeta receptor1	TGFB1	Unknown	Theca_cell	0.053	TRUE	FALSE	1	0	-3.5355
TGFbeta receptor1	TGFB2	Unknown	Theca_cell	0.062	TRUE	FALSE	1	0	-3.24847
CADM1	NECTIN3	Macrophage	Endothelial_cell	0.103	FALSE	FALSE	1	-3.10741	-3.48536
NECTIN2	NECTIN3	Macrophage	Endothelial_cell	0.072	FALSE	FALSE	1	-4.17079	-3.48536
CADM1	CADM1	Macrophage	Endothelial_cell	0.095	FALSE	FALSE	1	-3.10741	-3.75148
CRTAM	CADM1	Macrophage	Endothelial_cell	0.043	FALSE	FALSE	1	-6.4701	-3.75148
TGFBR3	TGFB1	Endothelial_cell	Macrophage	0.296	TRUE	FALSE	0.23	-2.42399	-1.29817
TGFBR3	INHA	Endothelial_cell	Macrophage	0.105	TRUE	FALSE	1	-2.42399	-5.35844
TGFBR3	TGFB2	Endothelial_cell	Macrophage	0.103	TRUE	FALSE	1	-2.42399	-5.68835
HLA-C	FAM3C	Macrophage	Endothelial_cell	0.107	TRUE	FALSE	1	-2.82557	-3.78859
CXADR	FAM3C	Macrophage	Endothelial_cell	0.041	TRUE	FALSE	1	-6.58259	-3.78859
PGRMC2	CCL4L2	Macrophage	Endothelial_cell	0.104	TRUE	FALSE	1	-3.0611	-3.48951
CD74	COPA	Macrophage	Endothelial_cell	1.449	TRUE	FALSE	1	1.51179	-4.4064
CD44	HBEGF	Macrophage	Endothelial_cell	0.526	TRUE	FALSE	0	-0.407265	-1.74302
CD74	APP	Macrophage	Endothelial_cell	1.803	FALSE	FALSE	0	1.51179	-0.407697
TNFRSF6B	FASLG	Macrophage	Endothelial_cell	0.016	TRUE	FALSE	1	-5.62781	-6.4453
ADORA2A	NAMPT	Macrophage	Endothelial_cell	0.302	TRUE	FALSE	1	-3.87308	-0.902193
NRP2	VEGFA	Macrophage	Endothelial_cell	0.445	TRUE	FALSE	1	-3.48953	-0.319654
VSIR	CCL4L2	Endothelial_cell	Macrophage	0.391	TRUE	FALSE	1	-3.63515	-0.510551
IGF2R	IGF2	Endothelial_cell	Macrophage	0.049	TRUE	FALSE	1	-3.50145	-6.58871
NTRK2	NTF3	Endothelial_cell	Macrophage	0	TRUE	FALSE	1	-6.7707	-13.2877
CLEC2D	FAM3C	Endothelial_cell	Macrophage	0.037	TRUE	FALSE	1	-5.2958	-4.35658
RIPK1	TNFSF10	Endothelial_cell	Macrophage	0.229	TRUE	FALSE	1	-1.71099	-2.70321
ACKR3	CXCL12	Macrophage	Endothelial_cell	0.088	TRUE	FALSE	1	-7.31782	-2.56401
NOTCH2	JAG2	Macrophage	Endothelial_cell	0.163	FALSE	FALSE	1	-3.49939	-2.07606
CD46	JAG1	Macrophage	Endothelial_cell	0.305	FALSE	FALSE	0	-1.90455	-1.54332
SIRPA	CD47	Macrophage	Endothelial_cell	0.257	FALSE	FALSE	0	-1.79808	-2.14671
PDGFRA	PDGFA	Endothelial_cell	Macrophage	0.063	TRUE	FALSE	1	-7.29812	-3.05918
NOTCH2	JAG1	Endothelial_cell	Macrophage	0.08	FALSE	FALSE	1	-7.87956	-2.67518
PLXNB2	PTN	Macrophage	Endothelial_cell	0.416	TRUE	FALSE	0	-2.46895	-0.616008
KDR	VEGFA	Endothelial_cell	Macrophage	0.642	TRUE	FALSE	0	-1.20857	-0.230258
EPHA2	EFNA2	Endothelial_cell	Macrophage	0.181	FALSE	FALSE	1	-1.67961	-4.3118
EPHA2	EFNA1	Endothelial_cell	Macrophage	0.174	TRUE	FALSE	1	-1.67961	-4.81204
PODXL	SELL	Macrophage	Endothelial_cell	0.006	FALSE	FALSE	1	-7.27104	-7.55458
CXCR4	CXCL12	Endothelial_cell	Macrophage	0.139	TRUE	FALSE	1	-2.10764	-4.43035
NCR3	BAG6	Macrophage	Endothelial_cell	0.192	FALSE	FALSE	1	-2.49238	-2.26972
TEK	ANGPT2	Endothelial_cell	Macrophage	0	TRUE	FALSE	1	-1.81834	-13.2877
SIRPA	CSF1	Endothelial_cell	Macrophage	0.11	TRUE	FALSE	1	-4.05919	-2.64783
CSF1R	CSF1	Macrophage	Endothelial_cell	0.2	TRUE	FALSE	1	-1.7237	-3.34578
CD55	ADGRE5	Macrophage	Endothelial_cell	0.292	TRUE	FALSE	1	-1.0295	-3.41711
SELPLG	SELL	Endothelial_cell	Macrophage	0.144	FALSE	FALSE	1	-7.18653	-1.83296
PDGFRA	PDGFC	Macrophage	Endothelial_cell	0.041	TRUE	FALSE	1	-5.93847	-3.93265
COL1A1	a1b1 complex	Macrophage	Endothelial_cell	0.147	TRUE	TRUE	1	-3.45431	0
COL3A1	a1b1 complex	Macrophage	Endothelial_cell	0.125	TRUE	TRUE	1	-4.36461	0
COL4A1	a1b1 complex	Macrophage	Endothelial_cell	0.174	TRUE	TRUE	1	-2.77813	0
COL5A2	a1b1 complex	Macrophage	Endothelial_cell	0.111	TRUE	TRUE	1	-5.63145	0
COL1A2	a1b1 complex	Macrophage	Endothelial_cell	0.134	TRUE	TRUE	1	-3.9205	0
COL4A2	a1b1 complex	Macrophage	Endothelial_cell	0.111	TRUE	TRUE	1	-5.67893	0
COL6A1	a1b1 complex	Macrophage	Endothelial_cell	0.107	TRUE	TRUE	1	-6.39484	0
COL6A2	a1b1 complex	Macrophage	Endothelial_cell	0.104	TRUE	TRUE	1	-7.14034	0
COL5A1	a1b1 complex	Macrophage	Endothelial_cell	0.136	TRUE	TRUE	1	-3.81399	0
COL5A3	a1b1 complex	Macrophage	Endothelial_cell	0	TRUE	TRUE	1	-13.2877	0
COL4A5	a1b1 complex	Macrophage	Endothelial_cell	0	TRUE	TRUE	1	-13.2877	0
COL15A1	a1b1 complex	Macrophage	Endothelial_cell	0	TRUE	TRUE	1	-13.2877	0
COL18A1	a1b1 complex	Macrophage	Endothelial_cell	0.107	TRUE	TRUE	1	-6.45052	0
COL4A4	a1b1 complex	Macrophage	Endothelial_cell	0.103	TRUE	TRUE	1	-7.8604	0
COL4A3	a1b1 complex	Macrophage	Endothelial_cell	0.103	TRUE	TRUE	1	-8.26754	0
COL14A1	a1b1 complex	Macrophage	Endothelial_cell	0.132	TRUE	TRUE	1	-4.02286	0
COL16A1	a1b1 complex	Macrophage	Endothelial_cell	0.12	TRUE	TRUE	1	-4.71522	0
COL21A1	a1b1 complex	Macrophage	Endothelial_cell	0.104	TRUE	TRUE	1	-7.59906	0
COL12A1	a1b1 complex	Macrophage	Endothelial_cell	0.125	TRUE	TRUE	1	-4.36982	0
COL1A1	a2b1 complex	Macrophage	Endothelial_cell	0.097	TRUE	TRUE	1	-3.45431	0
COL3A1	a2b1 complex	Macrophage	Endothelial_cell	0.076	TRUE	TRUE	1	-4.36461	0
COL4A1	a2b1 complex	Macrophage	Endothelial_cell	0.125	TRUE	TRUE	1	-2.77813	0
FN1	a2b1 complex	Macrophage	Endothelial_cell	0.14	TRUE	TRUE	1	-2.50256	0
COL5A2	a2b1 complex	Macrophage	Endothelial_cell	0.062	TRUE	TRUE	1	-5.63145	0
COL1A2	a2b1 complex	Macrophage	Endothelial_cell	0.085	TRUE	TRUE	1	-3.9205	0
COL4A2	a2b1 complex	Macrophage	Endothelial_cell	0.062	TRUE	TRUE	1	-5.67893	0
COL6A1	a2b1 complex	Macrophage	Endothelial_cell	0.058	TRUE	TRUE	1	-6.39484	0
COL6A2	a2b1 complex	Macrophage	Endothelial_cell	0.055	TRUE	TRUE	1	-7.14034	0
COL5A1	a2b1 complex	Macrophage	Endothelial_cell	0.087	TRUE	TRUE	1	-3.81399	0
COL5A3	a2b1 complex	Macrophage	Endothelial_cell	0	TRUE	TRUE	1	-13.2877	0
COL4A5	a2b1 complex	Macrophage	Endothelial_cell	0	TRUE	TRUE	1	-13.2877	0
COL15A1	a2b1 complex	Macrophage	Endothelial_cell	0	TRUE	TRUE	1	-13.2877	0
COL18A1	a2b1 complex	Macrophage	Endothelial_cell	0.057	TRUE	TRUE	1	-6.45052	0
COL4A4	a2b1 complex	Macrophage	Endothelial_cell	0.054	TRUE	TRUE	1	-7.8604	0
COL4A3	a2b1 complex	Macrophage	Endothelial_cell	0.053	TRUE	TRUE	1	-8.26754	0
COL14A1	a2b1 complex	Macrophage	Endothelial_cell	0.083	TRUE	TRUE	1	-4.02286	0
COL16A1	a2b1 complex	Macrophage	Endothelial_cell	0.071	TRUE	TRUE	1	-4.71522	0
COL21A1	a2b1 complex	Macrophage	Endothelial_cell	0.054	TRUE	TRUE	1	-7.59906	0
COL12A1	a2b1 complex	Macrophage	Endothelial_cell	0.076	TRUE	TRUE	1	-4.36982	0
LAMC1	a2b1 complex	Macrophage	Endothelial_cell	0.062	TRUE	TRUE	1	-5.54798	0
FN1	a4b1 complex	Macrophage	Endothelial_cell	0.095	TRUE	TRUE	1	-2.50256	0
JAM2	a4b1 complex	Macrophage	Endothelial_cell	0.01	FALSE	TRUE	1	-7.12999	0
FN1	a4b7 complex	Macrophage	Endothelial_cell	0.094	TRUE	TRUE	1	-2.50256	0
FN1	a5b1 complex	Macrophage	Endothelial_cell	0.273	TRUE	TRUE	0.83	-2.50256	0
FBN1	a5b1 complex	Macrophage	Endothelial_cell	0.208	TRUE	TRUE	1	-4.39374	0
FN1	aVb1 complex	Macrophage	Endothelial_cell	0.132	TRUE	TRUE	1	-2.50256	0
FN1	aVb5 complex	Macrophage	Endothelial_cell	0.126	TRUE	TRUE	1	-2.50256	0
LAMC1	a6b1 complex	Macrophage	Endothelial_cell	0.232	TRUE	TRUE	1	-5.54798	0
BMPR1B_BMPR2	BMP6	Macrophage	Endothelial_cell	0.101	TRUE	FALSE	1	-4.95611	-2.44513
BMR1B_AVR2A	BMP6	Macrophage	Endothelial_cell	0.094	TRUE	FALSE	1	0	-2.44513
BMR1B_AVR2B	BMP6	Macrophage	Endothelial_cell	0.101	TRUE	FALSE	1	0	-2.44513
BMPR1B_BMPR2	BMP4	Macrophage	Endothelial_cell	0.203	TRUE	FALSE	1	-4.95611	-1.36597
BMR1B_AVR2A	BMP4	Macrophage	Endothelial_cell	0.196	TRUE	FALSE	1	0	-1.36597
BMR1B_AVR2B	BMP4	Macrophage	Endothelial_cell	0.203	TRUE	FALSE	1	0	-1.36597
TGFbeta receptor1	TGFB1	Endothelial_cell	Macrophage	0.235	TRUE	FALSE	1	0	-1.29817
TGFbeta receptor1	TGFB2	Endothelial_cell	Macrophage	0.041	TRUE	FALSE	1	0	-5.68835
CADM1	NECTIN3	Macrophage	Theca_cell	0.196	FALSE	FALSE	1	-3.10741	-1.86158
NECTIN2	NECTIN3	Macrophage	Theca_cell	0.165	FALSE	FALSE	1	-4.17079	-1.86158
CADM1	CADM1	Macrophage	Theca_cell	0.161	FALSE	FALSE	1	-3.10741	-2.27222
CRTAM	CADM1	Macrophage	Theca_cell	0.109	FALSE	FALSE	1	-6.4701	-2.27222
TGFBR3	TGFB1	Theca_cell	Macrophage	0.368	TRUE	FALSE	0	-1.60275	-1.29817
TGFBR3	INHA	Theca_cell	Macrophage	0.177	TRUE	FALSE	1	-1.60275	-5.35844
TGFBR3	TGFB2	Theca_cell	Macrophage	0.174	TRUE	FALSE	1	-1.60275	-5.68835
HLA-C	FAM3C	Macrophage	Theca_cell	0.118	TRUE	FALSE	1	-2.82557	-3.39999
CXADR	FAM3C	Macrophage	Theca_cell	0.052	TRUE	FALSE	1	-6.58259	-3.39999
PGRMC2	CCL4L2	Macrophage	Theca_cell	0.112	TRUE	FALSE	1	-3.0611	-3.25998
CD74	COPA	Macrophage	Theca_cell	1.475	TRUE	FALSE	0	1.51179	-3.33362
CD44	HBEGF	Macrophage	Theca_cell	0.572	TRUE	FALSE	0	-0.407265	-1.36083
CD74	APP	Macrophage	Theca_cell	1.565	FALSE	FALSE	0	1.51179	-1.84051
TNFRSF6B	FASLG	Macrophage	Theca_cell	0.017	TRUE	FALSE	1	-5.62781	-6.18645
ADORA2A	NAMPT	Macrophage	Theca_cell	0.54	TRUE	FALSE	1	-3.87308	0.016793
NRP2	VEGFA	Macrophage	Theca_cell	0.955	TRUE	FALSE	1	-3.48953	0.864525
VSIR	CCL4L2	Theca_cell	Macrophage	0.363	TRUE	FALSE	1	-5.31655	-0.510551
IGF2R	IGF2	Theca_cell	Macrophage	0.053	TRUE	FALSE	1	-3.37001	-6.58871
NTRK2	NTF3	Theca_cell	Macrophage	0	TRUE	FALSE	1	-4.24429	-13.2877
CLEC2D	FAM3C	Theca_cell	Macrophage	0.081	TRUE	FALSE	1	-3.14385	-4.35658
RIPK1	TNFSF10	Theca_cell	Macrophage	0.399	TRUE	FALSE	0	-0.631228	-2.70321
ACKR3	CXCL12	Macrophage	Theca_cell	0.055	TRUE	FALSE	1	-7.31782	-3.26802
NOTCH2	JAG2	Macrophage	Theca_cell	0.052	FALSE	FALSE	1	-3.49939	-6.06102
CD46	JAG1	Macrophage	Theca_cell	0.324	FALSE	FALSE	0	-1.90455	-1.39238
SIRPA	CD47	Macrophage	Theca_cell	0.179	FALSE	FALSE	1	-1.79808	-3.81119
PDGFRA	PDGFA	Theca_cell	Macrophage	0.166	TRUE	FALSE	1	-2.24063	-3.05918
NOTCH2	JAG1	Theca_cell	Macrophage	0.122	FALSE	FALSE	1	-3.51443	-2.67518
PLXNB2	PTN	Macrophage	Theca_cell	0.304	TRUE	FALSE	0.68	-2.46895	-1.22623
KDR	VEGFA	Theca_cell	Macrophage	0.433	TRUE	FALSE	1	-6.27345	-0.230258
EPHA2	EFNA2	Theca_cell	Macrophage	0.234	FALSE	FALSE	1	-1.26205	-4.3118
EPHA2	EFNA1	Theca_cell	Macrophage	0.226	TRUE	FALSE	1	-1.26205	-4.81204
PODXL	SELL	Macrophage	Theca_cell	0.004	FALSE	FALSE	1	-7.27104	-8.59462
CXCR4	CXCL12	Theca_cell	Macrophage	0.497	TRUE	FALSE	1	-0.0787644	-4.43035
NCR3	BAG6	Macrophage	Theca_cell	0.246	FALSE	FALSE	1	-2.49238	-1.66457
TEK	ANGPT2	Theca_cell	Macrophage	0	TRUE	FALSE	1	-6.10915	-13.2877
SIRPA	CSF1	Theca_cell	Macrophage	0.1	TRUE	FALSE	1	-4.62178	-2.64783
CSF1R	CSF1	Macrophage	Theca_cell	0.346	TRUE	FALSE	0	-1.7237	-1.36212
CD55	ADGRE5	Macrophage	Theca_cell	0.33	TRUE	FALSE	0	-1.0295	-2.55858
SELPLG	SELL	Theca_cell	Macrophage	0.143	FALSE	FALSE	1	-7.33317	-1.83296
PDGFRA	PDGFC	Macrophage	Theca_cell	0.061	TRUE	FALSE	1	-5.93847	-3.22585
COL1A1	a1b1 complex	Macrophage	Theca_cell	0.073	TRUE	TRUE	1	-3.45431	0
COL3A1	a1b1 complex	Macrophage	Theca_cell	0.052	TRUE	TRUE	1	-4.36461	0
COL4A1	a1b1 complex	Macrophage	Theca_cell	0.101	TRUE	TRUE	1	-2.77813	0
COL5A2	a1b1 complex	Macrophage	Theca_cell	0.038	TRUE	TRUE	1	-5.63145	0
COL1A2	a1b1 complex	Macrophage	Theca_cell	0.061	TRUE	TRUE	1	-3.9205	0
COL4A2	a1b1 complex	Macrophage	Theca_cell	0.038	TRUE	TRUE	1	-5.67893	0
COL6A1	a1b1 complex	Macrophage	Theca_cell	0.034	TRUE	TRUE	1	-6.39484	0
COL6A2	a1b1 complex	Macrophage	Theca_cell	0.031	TRUE	TRUE	1	-7.14034	0
COL5A1	a1b1 complex	Macrophage	Theca_cell	0.063	TRUE	TRUE	1	-3.81399	0
COL5A3	a1b1 complex	Macrophage	Theca_cell	0	TRUE	TRUE	1	-13.2877	0
COL4A5	a1b1 complex	Macrophage	Theca_cell	0	TRUE	TRUE	1	-13.2877	0
COL15A1	a1b1 complex	Macrophage	Theca_cell	0	TRUE	TRUE	1	-13.2877	0
COL18A1	a1b1 complex	Macrophage	Theca_cell	0.034	TRUE	TRUE	1	-6.45052	0
COL4A4	a1b1 complex	Macrophage	Theca_cell	0.03	TRUE	TRUE	1	-7.8604	0
COL4A3	a1b1 complex	Macrophage	Theca_cell	0.029	TRUE	TRUE	1	-8.26754	0
COL14A1	a1b1 complex	Macrophage	Theca_cell	0.059	TRUE	TRUE	1	-4.02286	0
COL16A1	a1b1 complex	Macrophage	Theca_cell	0.047	TRUE	TRUE	1	-4.71522	0
COL21A1	a1b1 complex	Macrophage	Theca_cell	0.03	TRUE	TRUE	1	-7.59906	0
COL12A1	a1b1 complex	Macrophage	Theca_cell	0.052	TRUE	TRUE	1	-4.36982	0
COL1A1	a2b1 complex	Macrophage	Theca_cell	0.115	TRUE	TRUE	1	-3.45431	0
COL3A1	a2b1 complex	Macrophage	Theca_cell	0.094	TRUE	TRUE	1	-4.36461	0
COL4A1	a2b1 complex	Macrophage	Theca_cell	0.142	TRUE	TRUE	1	-2.77813	0
FN1	a2b1 complex	Macrophage	Theca_cell	0.158	TRUE	TRUE	1	-2.50256	0
COL5A2	a2b1 complex	Macrophage	Theca_cell	0.08	TRUE	TRUE	1	-5.63145	0
COL1A2	a2b1 complex	Macrophage	Theca_cell	0.103	TRUE	TRUE	1	-3.9205	0
COL4A2	a2b1 complex	Macrophage	Theca_cell	0.079	TRUE	TRUE	1	-5.67893	0
COL6A1	a2b1 complex	Macrophage	Theca_cell	0.075	TRUE	TRUE	1	-6.39484	0
COL6A2	a2b1 complex	Macrophage	Theca_cell	0.073	TRUE	TRUE	1	-7.14034	0
COL5A1	a2b1 complex	Macrophage	Theca_cell	0.105	TRUE	TRUE	1	-3.81399	0
COL5A3	a2b1 complex	Macrophage	Theca_cell	0	TRUE	TRUE	1	-13.2877	0
COL4A5	a2b1 complex	Macrophage	Theca_cell	0	TRUE	TRUE	1	-13.2877	0
COL15A1	a2b1 complex	Macrophage	Theca_cell	0	TRUE	TRUE	1	-13.2877	0
COL18A1	a2b1 complex	Macrophage	Theca_cell	0.075	TRUE	TRUE	1	-6.45052	0
COL4A4	a2b1 complex	Macrophage	Theca_cell	0.072	TRUE	TRUE	1	-7.8604	0
COL4A3	a2b1 complex	Macrophage	Theca_cell	0.071	TRUE	TRUE	1	-8.26754	0
COL14A1	a2b1 complex	Macrophage	Theca_cell	0.1	TRUE	TRUE	1	-4.02286	0
COL16A1	a2b1 complex	Macrophage	Theca_cell	0.089	TRUE	TRUE	1	-4.71522	0
COL21A1	a2b1 complex	Macrophage	Theca_cell	0.072	TRUE	TRUE	1	-7.59906	0
COL12A1	a2b1 complex	Macrophage	Theca_cell	0.094	TRUE	TRUE	1	-4.36982	0
LAMC1	a2b1 complex	Macrophage	Theca_cell	0.08	TRUE	TRUE	1	-5.54798	0
FN1	a4b1 complex	Macrophage	Theca_cell	0.163	TRUE	TRUE	1	-2.50256	0
JAM2	a4b1 complex	Macrophage	Theca_cell	0.078	FALSE	TRUE	1	-7.12999	0
FN1	a4b7 complex	Macrophage	Theca_cell	0.093	TRUE	TRUE	1	-2.50256	0
FN1	a5b1 complex	Macrophage	Theca_cell	0.157	TRUE	TRUE	1	-2.50256	0
FBN1	a5b1 complex	Macrophage	Theca_cell	0.093	TRUE	TRUE	1	-4.39374	0
FN1	aVb1 complex	Macrophage	Theca_cell	0.275	TRUE	TRUE	0.34	-2.50256	0
FN1	aVb5 complex	Macrophage	Theca_cell	0.142	TRUE	TRUE	1	-2.50256	0
LAMC1	a6b1 complex	Macrophage	Theca_cell	0.03	TRUE	TRUE	1	-5.54798	0
BMPR1B_BMPR2	BMP6	Macrophage	Theca_cell	0.053	TRUE	FALSE	1	-4.95611	-3.49176
BMR1B_AVR2A	BMP6	Macrophage	Theca_cell	0.047	TRUE	FALSE	1	0	-3.49176
BMR1B_AVR2B	BMP6	Macrophage	Theca_cell	0.053	TRUE	FALSE	1	0	-3.49176
BMPR1B_BMPR2	BMP4	Macrophage	Theca_cell	0.192	TRUE	FALSE	1	-4.95611	-1.45212
BMR1B_AVR2A	BMP4	Macrophage	Theca_cell	0.185	TRUE	FALSE	1	0	-1.45212
BMR1B_AVR2B	BMP4	Macrophage	Theca_cell	0.192	TRUE	FALSE	1	0	-1.45212
TGFbeta receptor1	TGFB1	Theca_cell	Macrophage	0.313	TRUE	FALSE	0	0	-1.29817
TGFbeta receptor1	TGFB2	Theca_cell	Macrophage	0.12	TRUE	FALSE	1	0	-5.68835
CADM1	NECTIN3	Macrophage	Macrophage	0.06	FALSE	FALSE	1	-3.10741	-8.07774
NECTIN2	NECTIN3	Macrophage	Macrophage	0.03	FALSE	FALSE	1	-4.17079	-8.07774
CADM1	CADM1	Macrophage	Macrophage	0.116	FALSE	FALSE	1	-3.10741	-3.10741
CRTAM	CADM1	Macrophage	Macrophage	0.064	FALSE	FALSE	1	-6.4701	-3.10741
TGFBR3	TGFB1	Macrophage	Macrophage	0.232	TRUE	FALSE	1	-4.09863	-1.29817
TGFBR3	INHA	Macrophage	Macrophage	0.041	TRUE	FALSE	1	-4.09863	-5.35844
TGFBR3	TGFB2	Macrophage	Macrophage	0.039	TRUE	FALSE	1	-4.09863	-5.68835
HLA-C	FAM3C	Macrophage	Macrophage	0.095	TRUE	FALSE	1	-2.82557	-4.35658
CXADR	FAM3C	Macrophage	Macrophage	0.03	TRUE	FALSE	1	-6.58259	-4.35658
PGRMC2	CCL4L2	Macrophage	Macrophage	0.411	TRUE	FALSE	1	-3.0611	-0.510551
CD74	COPA	Macrophage	Macrophage	1.448	TRUE	FALSE	1	1.51179	-4.50468
CD44	HBEGF	Macrophage	Macrophage	0.486	TRUE	FALSE	0	-0.407265	-2.19869
CD74	APP	Macrophage	Macrophage	1.51	FALSE	FALSE	0	1.51179	-2.56808
TNFRSF6B	FASLG	Macrophage	Macrophage	0.016	TRUE	FALSE	1	-5.62781	-6.48778
ADORA2A	NAMPT	Macrophage	Macrophage	0.23	TRUE	FALSE	1	-3.87308	-1.34876
NRP2	VEGFA	Macrophage	Macrophage	0.471	TRUE	FALSE	1	-3.48953	-0.230258
VSIR	CCL4L2	Macrophage	Macrophage	0.49	TRUE	FALSE	0	-1.84426	-0.510551
IGF2R	IGF2	Macrophage	Macrophage	0.033	TRUE	FALSE	1	-4.17993	-6.58871
NTRK2	NTF3	Macrophage	Macrophage	0	TRUE	FALSE	1	-8.27897	-13.2877
CLEC2D	FAM3C	Macrophage	Macrophage	0.039	TRUE	FALSE	1	-5.07772	-4.35658
RIPK1	TNFSF10	Macrophage	Macrophage	0.36	TRUE	FALSE	0.05	-0.818867	-2.70321
ACKR3	CXCL12	Macrophage	Macrophage	0.026	TRUE	FALSE	1	-7.31782	-4.43035
NOTCH2	JAG2	Macrophage	Macrophage	0.053	FALSE	FALSE	1	-3.49939	-5.89245
CD46	JAG1	Macrophage	Macrophage	0.212	FALSE	FALSE	0.19	-1.90455	-2.67518
SIRPA	CD47	Macrophage	Macrophage	0.26	FALSE	FALSE	0	-1.79808	-2.09965
PDGFRA	PDGFA	Macrophage	Macrophage	0.068	TRUE	FALSE	1	-5.93847	-3.05918
NOTCH2	JAG1	Macrophage	Macrophage	0.122	FALSE	FALSE	1	-3.49939	-2.67518
PLXNB2	PTN	Macrophage	Macrophage	0.11	TRUE	FALSE	1	-2.46895	-4.63607
KDR	VEGFA	Macrophage	Macrophage	0.432	TRUE	FALSE	1	-6.40418	-0.230258
EPHA2	EFNA2	Macrophage	Macrophage	0.101	FALSE	FALSE	1	-2.72596	-4.3118
EPHA2	EFNA1	Macrophage	Macrophage	0.093	TRUE	FALSE	1	-2.72596	-4.81204
PODXL	SELL	Macrophage	Macrophage	0.143	FALSE	FALSE	1	-7.27104	-1.83296
CXCR4	CXCL12	Macrophage	Macrophage	0.403	TRUE	FALSE	1	-0.396211	-4.43035
NCR3	BAG6	Macrophage	Macrophage	0.228	FALSE	FALSE	1	-2.49238	-1.8443
TEK	ANGPT2	Macrophage	Macrophage	0	TRUE	FALSE	1	-7.46143	-13.2877
SIRPA	CSF1	Macrophage	Macrophage	0.223	TRUE	FALSE	1	-1.79808	-2.64783
CSF1R	CSF1	Macrophage	Macrophage	0.231	TRUE	FALSE	1	-1.7237	-2.64783
CD55	ADGRE5	Macrophage	Macrophage	0.587	TRUE	FALSE	0	-1.0295	-0.547454
SELPLG	SELL	Macrophage	Macrophage	0.312	FALSE	FALSE	0	-1.54258	-1.83296
PDGFRA	PDGFC	Macrophage	Macrophage	0.01	TRUE	FALSE	1	-5.93847	-8.08287
COL1A1	a1b1 complex	Macrophage	Macrophage	0.056	TRUE	TRUE	1	-3.45431	0
COL3A1	a1b1 complex	Macrophage	Macrophage	0.035	TRUE	TRUE	1	-4.36461	0
COL4A1	a1b1 complex	Macrophage	Macrophage	0.083	TRUE	TRUE	1	-2.77813	0
COL5A2	a1b1 complex	Macrophage	Macrophage	0.021	TRUE	TRUE	1	-5.63145	0
COL1A2	a1b1 complex	Macrophage	Macrophage	0.043	TRUE	TRUE	1	-3.9205	0
COL4A2	a1b1 complex	Macrophage	Macrophage	0.02	TRUE	TRUE	1	-5.67893	0
COL6A1	a1b1 complex	Macrophage	Macrophage	0.016	TRUE	TRUE	1	-6.39484	0
COL6A2	a1b1 complex	Macrophage	Macrophage	0.014	TRUE	TRUE	1	-7.14034	0
COL5A1	a1b1 complex	Macrophage	Macrophage	0.046	TRUE	TRUE	1	-3.81399	0
COL5A3	a1b1 complex	Macrophage	Macrophage	0	TRUE	TRUE	1	-13.2877	0
COL4A5	a1b1 complex	Macrophage	Macrophage	0	TRUE	TRUE	1	-13.2877	0
COL15A1	a1b1 complex	Macrophage	Macrophage	0	TRUE	TRUE	1	-13.2877	0
COL18A1	a1b1 complex	Macrophage	Macrophage	0.016	TRUE	TRUE	1	-6.45052	0
COL4A4	a1b1 complex	Macrophage	Macrophage	0.013	TRUE	TRUE	1	-7.8604	0
COL4A3	a1b1 complex	Macrophage	Macrophage	0.012	TRUE	TRUE	1	-8.26754	0
COL14A1	a1b1 complex	Macrophage	Macrophage	0.041	TRUE	TRUE	1	-4.02286	0
COL16A1	a1b1 complex	Macrophage	Macrophage	0.03	TRUE	TRUE	1	-4.71522	0
COL21A1	a1b1 complex	Macrophage	Macrophage	0.013	TRUE	TRUE	1	-7.59906	0
COL12A1	a1b1 complex	Macrophage	Macrophage	0.035	TRUE	TRUE	1	-4.36982	0
COL1A1	a2b1 complex	Macrophage	Macrophage	0.047	TRUE	TRUE	1	-3.45431	0
COL3A1	a2b1 complex	Macrophage	Macrophage	0.026	TRUE	TRUE	1	-4.36461	0
COL4A1	a2b1 complex	Macrophage	Macrophage	0.075	TRUE	TRUE	1	-2.77813	0
FN1	a2b1 complex	Macrophage	Macrophage	0.09	TRUE	TRUE	1	-2.50256	0
COL5A2	a2b1 complex	Macrophage	Macrophage	0.012	TRUE	TRUE	1	-5.63145	0
COL1A2	a2b1 complex	Macrophage	Macrophage	0.035	TRUE	TRUE	1	-3.9205	0
COL4A2	a2b1 complex	Macrophage	Macrophage	0.011	TRUE	TRUE	1	-5.67893	0
COL6A1	a2b1 complex	Macrophage	Macrophage	0.008	TRUE	TRUE	1	-6.39484	0
COL6A2	a2b1 complex	Macrophage	Macrophage	0.005	TRUE	TRUE	1	-7.14034	0
COL5A1	a2b1 complex	Macrophage	Macrophage	0.037	TRUE	TRUE	1	-3.81399	0
COL5A3	a2b1 complex	Macrophage	Macrophage	0	TRUE	TRUE	1	-13.2877	0
COL4A5	a2b1 complex	Macrophage	Macrophage	0	TRUE	TRUE	1	-13.2877	0
COL15A1	a2b1 complex	Macrophage	Macrophage	0	TRUE	TRUE	1	-13.2877	0
COL18A1	a2b1 complex	Macrophage	Macrophage	0.007	TRUE	TRUE	1	-6.45052	0
COL4A4	a2b1 complex	Macrophage	Macrophage	0.004	TRUE	TRUE	1	-7.8604	0
COL4A3	a2b1 complex	Macrophage	Macrophage	0.003	TRUE	TRUE	1	-8.26754	0
COL14A1	a2b1 complex	Macrophage	Macrophage	0.032	TRUE	TRUE	1	-4.02286	0
COL16A1	a2b1 complex	Macrophage	Macrophage	0.021	TRUE	TRUE	1	-4.71522	0
COL21A1	a2b1 complex	Macrophage	Macrophage	0.004	TRUE	TRUE	1	-7.59906	0
COL12A1	a2b1 complex	Macrophage	Macrophage	0.026	TRUE	TRUE	1	-4.36982	0
LAMC1	a2b1 complex	Macrophage	Macrophage	0.012	TRUE	TRUE	1	-5.54798	0
FN1	a4b1 complex	Macrophage	Macrophage	0.198	TRUE	TRUE	1	-2.50256	0
JAM2	a4b1 complex	Macrophage	Macrophage	0.113	FALSE	TRUE	1	-7.12999	0
FN1	a4b7 complex	Macrophage	Macrophage	0.185	TRUE	TRUE	1	-2.50256	0
FN1	a5b1 complex	Macrophage	Macrophage	0.198	TRUE	TRUE	1	-2.50256	0
FBN1	a5b1 complex	Macrophage	Macrophage	0.133	TRUE	TRUE	1	-4.39374	0
FN1	aVb1 complex	Macrophage	Macrophage	0.135	TRUE	TRUE	1	-2.50256	0
FN1	aVb5 complex	Macrophage	Macrophage	0.149	TRUE	TRUE	1	-2.50256	0
LAMC1	a6b1 complex	Macrophage	Macrophage	0.065	TRUE	TRUE	1	-5.54798	0
BMPR1B_BMPR2	BMP6	Macrophage	Macrophage	0.018	TRUE	FALSE	1	-4.95611	-5.69252
BMR1B_AVR2A	BMP6	Macrophage	Macrophage	0.012	TRUE	FALSE	1	0	-5.69252
BMR1B_AVR2B	BMP6	Macrophage	Macrophage	0.018	TRUE	FALSE	1	0	-5.69252
BMPR1B_BMPR2	BMP4	Macrophage	Macrophage	0.046	TRUE	FALSE	1	-4.95611	-3.73773
BMR1B_AVR2A	BMP4	Macrophage	Macrophage	0.04	TRUE	FALSE	1	0	-3.73773
BMR1B_AVR2B	BMP4	Macrophage	Macrophage	0.046	TRUE	FALSE	1	0	-3.73773
TGFbeta receptor1	TGFB1	Macrophage	Macrophage	0.256	TRUE	FALSE	1	0	-1.29817
TGFbeta receptor1	TGFB2	Macrophage	Macrophage	0.062	TRUE	FALSE	1	0	-5.68835
CADM1	NECTIN3	Macrophage	Natural_killer_cell	0.069	FALSE	FALSE	1	-3.10741	-5.48062
NECTIN2	NECTIN3	Macrophage	Natural_killer_cell	0.039	FALSE	FALSE	1	-4.17079	-5.48062
CADM1	CADM1	Macrophage	Natural_killer_cell	0.077	FALSE	FALSE	1	-3.10741	-4.73506
CRTAM	CADM1	Macrophage	Natural_killer_cell	0.024	FALSE	FALSE	1	-6.4701	-4.73506
TGFBR3	TGFB1	Natural_killer_cell	Macrophage	0.223	TRUE	FALSE	1	-4.64084	-1.29817
TGFBR3	INHA	Natural_killer_cell	Macrophage	0.032	TRUE	FALSE	1	-4.64084	-5.35844
TGFBR3	TGFB2	Natural_killer_cell	Macrophage	0.03	TRUE	FALSE	1	-4.64084	-5.68835
HLA-C	FAM3C	Macrophage	Natural_killer_cell	0.102	TRUE	FALSE	1	-2.82557	-3.99657
CXADR	FAM3C	Macrophage	Natural_killer_cell	0.036	TRUE	FALSE	1	-6.58259	-3.99657
PGRMC2	CCL4L2	Macrophage	Natural_killer_cell	0.595	TRUE	FALSE	1	-3.0611	0.0986356
CD74	COPA	Macrophage	Natural_killer_cell	1.457	TRUE	FALSE	1	1.51179	-4.00073
CD44	HBEGF	Macrophage	Natural_killer_cell	0.389	TRUE	FALSE	1	-0.407265	-5.40956
CD74	APP	Macrophage	Natural_killer_cell	1.45	FALSE	FALSE	1	1.51179	-4.35656
TNFRSF6B	FASLG	Macrophage	Natural_killer_cell	0.176	TRUE	FALSE	1	-5.62781	-1.58746
ADORA2A	NAMPT	Macrophage	Natural_killer_cell	0.213	TRUE	FALSE	1	-3.87308	-1.4823
NRP2	VEGFA	Macrophage	Natural_killer_cell	0.355	TRUE	FALSE	1	-3.48953	-0.688272
VSIR	CCL4L2	Natural_killer_cell	Macrophage	0.378	TRUE	FALSE	1	-4.23004	-0.510551
IGF2R	IGF2	Natural_killer_cell	Macrophage	0.055	TRUE	FALSE	1	-3.32026	-6.58871
NTRK2	NTF3	Natural_killer_cell	Macrophage	0	TRUE	FALSE	1	-6.53	-13.2877
CLEC2D	FAM3C	Natural_killer_cell	Macrophage	0.039	TRUE	FALSE	1	-5.08922	-4.35658
RIPK1	TNFSF10	Natural_killer_cell	Macrophage	0.312	TRUE	FALSE	0.49	-1.08839	-2.70321
ACKR3	CXCL12	Macrophage	Natural_killer_cell	0.021	TRUE	FALSE	1	-7.31782	-4.76994
NOTCH2	JAG2	Macrophage	Natural_killer_cell	0.057	FALSE	FALSE	1	-3.49939	-5.25226
CD46	JAG1	Macrophage	Natural_killer_cell	0.216	FALSE	FALSE	0.02	-1.90455	-2.59494
SIRPA	CD47	Macrophage	Natural_killer_cell	0.307	FALSE	FALSE	0	-1.79808	-1.6175
PDGFRA	PDGFA	Natural_killer_cell	Macrophage	0.065	TRUE	FALSE	1	-6.72499	-3.05918
NOTCH2	JAG1	Natural_killer_cell	Macrophage	0.109	FALSE	FALSE	1	-4.00741	-2.67518
PLXNB2	PTN	Macrophage	Natural_killer_cell	0.115	TRUE	FALSE	1	-2.46895	-4.30664
KDR	VEGFA	Natural_killer_cell	Macrophage	0.43	TRUE	FALSE	1	-6.8646	-0.230258
EPHA2	EFNA2	Natural_killer_cell	Macrophage	0.04	FALSE	FALSE	1	-5.10494	-4.3118
EPHA2	EFNA1	Natural_killer_cell	Macrophage	0.032	TRUE	FALSE	1	-5.10494	-4.81204
PODXL	SELL	Macrophage	Natural_killer_cell	0.032	FALSE	FALSE	1	-7.27104	-4.12526
CXCR4	CXCL12	Natural_killer_cell	Macrophage	0.653	TRUE	FALSE	1	0.332304	-4.43035
NCR3	BAG6	Macrophage	Natural_killer_cell	0.209	FALSE	FALSE	1	-2.49238	-2.05369
TEK	ANGPT2	Natural_killer_cell	Macrophage	0	TRUE	FALSE	1	-6.78351	-13.2877
SIRPA	CSF1	Natural_killer_cell	Macrophage	0.081	TRUE	FALSE	1	-8.50151	-2.64783
CSF1R	CSF1	Macrophage	Natural_killer_cell	0.193	TRUE	FALSE	1	-1.7237	-3.5832
CD55	ADGRE5	Macrophage	Natural_killer_cell	0.709	TRUE	FALSE	0	-1.0295	-0.107976
SELPLG	SELL	Natural_killer_cell	Macrophage	0.243	FALSE	FALSE	0	-2.28648	-1.83296
PDGFRA	PDGFC	Macrophage	Natural_killer_cell	0.012	TRUE	FALSE	1	-5.93847	-6.96765
COL1A1	a1b1 complex	Macrophage	Natural_killer_cell	0.062	TRUE	TRUE	1	-3.45431	0
COL3A1	a1b1 complex	Macrophage	Natural_killer_cell	0.041	TRUE	TRUE	1	-4.36461	0
COL4A1	a1b1 complex	Macrophage	Natural_killer_cell	0.089	TRUE	TRUE	1	-2.77813	0
COL5A2	a1b1 complex	Macrophage	Natural_killer_cell	0.026	TRUE	TRUE	1	-5.63145	0
COL1A2	a1b1 complex	Macrophage	Natural_killer_cell	0.049	TRUE	TRUE	1	-3.9205	0
COL4A2	a1b1 complex	Macrophage	Natural_killer_cell	0.026	TRUE	TRUE	1	-5.67893	0
COL6A1	a1b1 complex	Macrophage	Natural_killer_cell	0.022	TRUE	TRUE	1	-6.39484	0
COL6A2	a1b1 complex	Macrophage	Natural_killer_cell	0.02	TRUE	TRUE	1	-7.14034	0
COL5A1	a1b1 complex	Macrophage	Natural_killer_cell	0.052	TRUE	TRUE	1	-3.81399	0
COL5A3	a1b1 complex	Macrophage	Natural_killer_cell	0	TRUE	TRUE	1	-13.2877	0
COL4A5	a1b1 complex	Macrophage	Natural_killer_cell	0	TRUE	TRUE	1	-13.2877	0
COL15A1	a1b1 complex	Macrophage	Natural_killer_cell	0	TRUE	TRUE	1	-13.2877	0
COL18A1	a1b1 complex	Macrophage	Natural_killer_cell	0.022	TRUE	TRUE	1	-6.45052	0
COL4A4	a1b1 complex	Macrophage	Natural_killer_cell	0.019	TRUE	TRUE	1	-7.8604	0
COL4A3	a1b1 complex	Macrophage	Natural_killer_cell	0.018	TRUE	TRUE	1	-8.26754	0
COL14A1	a1b1 complex	Macrophage	Natural_killer_cell	0.047	TRUE	TRUE	1	-4.02286	0
COL16A1	a1b1 complex	Macrophage	Natural_killer_cell	0.035	TRUE	TRUE	1	-4.71522	0
COL21A1	a1b1 complex	Macrophage	Natural_killer_cell	0.019	TRUE	TRUE	1	-7.59906	0
COL12A1	a1b1 complex	Macrophage	Natural_killer_cell	0.041	TRUE	TRUE	1	-4.36982	0
COL1A1	a2b1 complex	Macrophage	Natural_killer_cell	0.05	TRUE	TRUE	1	-3.45431	0
COL3A1	a2b1 complex	Macrophage	Natural_killer_cell	0.028	TRUE	TRUE	1	-4.36461	0
COL4A1	a2b1 complex	Macrophage	Natural_killer_cell	0.077	TRUE	TRUE	1	-2.77813	0
FN1	a2b1 complex	Macrophage	Natural_killer_cell	0.092	TRUE	TRUE	1	-2.50256	0
COL5A2	a2b1 complex	Macrophage	Natural_killer_cell	0.014	TRUE	TRUE	1	-5.63145	0
COL1A2	a2b1 complex	Macrophage	Natural_killer_cell	0.037	TRUE	TRUE	1	-3.9205	0
COL4A2	a2b1 complex	Macrophage	Natural_killer_cell	0.014	TRUE	TRUE	1	-5.67893	0
COL6A1	a2b1 complex	Macrophage	Natural_killer_cell	0.01	TRUE	TRUE	1	-6.39484	0
COL6A2	a2b1 complex	Macrophage	Natural_killer_cell	0.008	TRUE	TRUE	1	-7.14034	0
COL5A1	a2b1 complex	Macrophage	Natural_killer_cell	0.04	TRUE	TRUE	1	-3.81399	0
COL5A3	a2b1 complex	Macrophage	Natural_killer_cell	0	TRUE	TRUE	1	-13.2877	0
COL4A5	a2b1 complex	Macrophage	Natural_killer_cell	0	TRUE	TRUE	1	-13.2877	0
COL15A1	a2b1 complex	Macrophage	Natural_killer_cell	0	TRUE	TRUE	1	-13.2877	0
COL18A1	a2b1 complex	Macrophage	Natural_killer_cell	0.01	TRUE	TRUE	1	-6.45052	0
COL4A4	a2b1 complex	Macrophage	Natural_killer_cell	0.006	TRUE	TRUE	1	-7.8604	0
COL4A3	a2b1 complex	Macrophage	Natural_killer_cell	0.006	TRUE	TRUE	1	-8.26754	0
COL14A1	a2b1 complex	Macrophage	Natural_killer_cell	0.035	TRUE	TRUE	1	-4.02286	0
COL16A1	a2b1 complex	Macrophage	Natural_killer_cell	0.023	TRUE	TRUE	1	-4.71522	0
COL21A1	a2b1 complex	Macrophage	Natural_killer_cell	0.007	TRUE	TRUE	1	-7.59906	0
COL12A1	a2b1 complex	Macrophage	Natural_killer_cell	0.028	TRUE	TRUE	1	-4.36982	0
LAMC1	a2b1 complex	Macrophage	Natural_killer_cell	0.015	TRUE	TRUE	1	-5.54798	0
FN1	a4b1 complex	Macrophage	Natural_killer_cell	0.246	TRUE	TRUE	0.87	-2.50256	0
JAM2	a4b1 complex	Macrophage	Natural_killer_cell	0.162	FALSE	TRUE	1	-7.12999	0
FN1	a4b7 complex	Macrophage	Natural_killer_cell	0.199	TRUE	TRUE	0.98	-2.50256	0
FN1	a5b1 complex	Macrophage	Natural_killer_cell	0.126	TRUE	TRUE	1	-2.50256	0
FBN1	a5b1 complex	Macrophage	Natural_killer_cell	0.061	TRUE	TRUE	1	-4.39374	0
FN1	aVb1 complex	Macrophage	Natural_killer_cell	0.112	TRUE	TRUE	1	-2.50256	0
FN1	aVb5 complex	Macrophage	Natural_killer_cell	0.099	TRUE	TRUE	1	-2.50256	0
LAMC1	a6b1 complex	Macrophage	Natural_killer_cell	0.053	TRUE	TRUE	1	-5.54798	0
BMPR1B_BMPR2	BMP6	Macrophage	Natural_killer_cell	0.012	TRUE	FALSE	1	-4.95611	-7.52651
BMR1B_AVR2A	BMP6	Macrophage	Natural_killer_cell	0.005	TRUE	FALSE	1	0	-7.52651
BMR1B_AVR2B	BMP6	Macrophage	Natural_killer_cell	0.012	TRUE	FALSE	1	0	-7.52651
BMPR1B_BMPR2	BMP4	Macrophage	Natural_killer_cell	0.026	TRUE	FALSE	1	-4.95611	-4.85875
BMR1B_AVR2A	BMP4	Macrophage	Natural_killer_cell	0.02	TRUE	FALSE	1	0	-4.85875
BMR1B_AVR2B	BMP4	Macrophage	Natural_killer_cell	0.026	TRUE	FALSE	1	0	-4.85875
TGFbeta receptor1	TGFB1	Natural_killer_cell	Macrophage	0.244	TRUE	FALSE	1	0	-1.29817
TGFbeta receptor1	TGFB2	Natural_killer_cell	Macrophage	0.05	TRUE	FALSE	1	0	-5.68835
CADM1	NECTIN3	Macrophage	Proliferating_cell	0.121	FALSE	FALSE	1	-3.10741	-2.99152
NECTIN2	NECTIN3	Macrophage	Proliferating_cell	0.091	FALSE	FALSE	1	-4.17079	-2.99152
CADM1	CADM1	Macrophage	Proliferating_cell	0.109	FALSE	FALSE	1	-3.10741	-3.29466
CRTAM	CADM1	Macrophage	Proliferating_cell	0.056	FALSE	FALSE	1	-6.4701	-3.29466
TGFBR3	TGFB1	Proliferating_cell	Macrophage	0.269	TRUE	FALSE	0.66	-2.92626	-1.29817
TGFBR3	INHA	Proliferating_cell	Macrophage	0.078	TRUE	FALSE	1	-2.92626	-5.35844
TGFBR3	TGFB2	Proliferating_cell	Macrophage	0.075	TRUE	FALSE	1	-2.92626	-5.68835
HLA-C	FAM3C	Macrophage	Proliferating_cell	0.12	TRUE	FALSE	0.86	-2.82557	-3.3267
CXADR	FAM3C	Macrophage	Proliferating_cell	0.055	TRUE	FALSE	1	-6.58259	-3.3267
PGRMC2	CCL4L2	Macrophage	Proliferating_cell	0.248	TRUE	FALSE	1	-3.0611	-1.40887
CD74	COPA	Macrophage	Proliferating_cell	1.473	TRUE	FALSE	1	1.51179	-3.41151
CD44	HBEGF	Macrophage	Proliferating_cell	0.51	TRUE	FALSE	0	-0.407265	-1.90656
CD74	APP	Macrophage	Proliferating_cell	1.562	FALSE	FALSE	0	1.51179	-1.87876
TNFRSF6B	FASLG	Macrophage	Proliferating_cell	0.071	TRUE	FALSE	1	-5.62781	-3.02802
ADORA2A	NAMPT	Macrophage	Proliferating_cell	0.351	TRUE	FALSE	1	-3.87308	-0.659538
NRP2	VEGFA	Macrophage	Proliferating_cell	0.58	TRUE	FALSE	1	-3.48953	0.0981373
VSIR	CCL4L2	Proliferating_cell	Macrophage	0.379	TRUE	FALSE	1	-4.15744	-0.510551
IGF2R	IGF2	Proliferating_cell	Macrophage	0.092	TRUE	FALSE	1	-2.52243	-6.58871
NTRK2	NTF3	Proliferating_cell	Macrophage	0	TRUE	FALSE	1	-4.33029	-13.2877
CLEC2D	FAM3C	Proliferating_cell	Macrophage	0.058	TRUE	FALSE	1	-3.87826	-4.35658
RIPK1	TNFSF10	Proliferating_cell	Macrophage	0.298	TRUE	FALSE	0.66	-1.1769	-2.70321
ACKR3	CXCL12	Macrophage	Proliferating_cell	0.052	TRUE	FALSE	1	-7.31782	-3.35209
NOTCH2	JAG2	Macrophage	Proliferating_cell	0.07	FALSE	FALSE	1	-3.49939	-4.2975
CD46	JAG1	Macrophage	Proliferating_cell	0.233	FALSE	FALSE	0	-1.90455	-2.33421
SIRPA	CD47	Macrophage	Proliferating_cell	0.252	FALSE	FALSE	0	-1.79808	-2.20582
PDGFRA	PDGFA	Proliferating_cell	Macrophage	0.114	TRUE	FALSE	1	-3.21949	-3.05918
NOTCH2	JAG1	Proliferating_cell	Macrophage	0.113	FALSE	FALSE	1	-3.84777	-2.67518
PLXNB2	PTN	Macrophage	Proliferating_cell	0.4	TRUE	FALSE	0.01	-2.46895	-0.691047
KDR	VEGFA	Proliferating_cell	Macrophage	0.501	TRUE	FALSE	0.4	-2.73162	-0.230258
EPHA2	EFNA2	Proliferating_cell	Macrophage	0.149	FALSE	FALSE	1	-2.00725	-4.3118
EPHA2	EFNA1	Proliferating_cell	Macrophage	0.142	TRUE	FALSE	1	-2.00725	-4.81204
PODXL	SELL	Macrophage	Proliferating_cell	0.009	FALSE	FALSE	1	-7.27104	-6.46417
CXCR4	CXCL12	Proliferating_cell	Macrophage	0.441	TRUE	FALSE	1	-0.258116	-4.43035
NCR3	BAG6	Macrophage	Proliferating_cell	0.248	FALSE	FALSE	1	-2.49238	-1.64806
TEK	ANGPT2	Proliferating_cell	Macrophage	0	TRUE	FALSE	1	-4.00354	-13.2877
SIRPA	CSF1	Proliferating_cell	Macrophage	0.1	TRUE	FALSE	1	-4.59345	-2.64783
CSF1R	CSF1	Macrophage	Proliferating_cell	0.232	TRUE	FALSE	0	-1.7237	-2.63532
CD55	ADGRE5	Macrophage	Proliferating_cell	0.412	TRUE	FALSE	0	-1.0295	-1.58244
SELPLG	SELL	Proliferating_cell	Macrophage	0.173	FALSE	FALSE	1	-3.92245	-1.83296
PDGFRA	PDGFC	Macrophage	Proliferating_cell	0.048	TRUE	FALSE	1	-5.93847	-3.63419
COL1A1	a1b1 complex	Macrophage	Proliferating_cell	0.106	TRUE	TRUE	1	-3.45431	0
COL3A1	a1b1 complex	Macrophage	Proliferating_cell	0.085	TRUE	TRUE	1	-4.36461	0
COL4A1	a1b1 complex	Macrophage	Proliferating_cell	0.134	TRUE	TRUE	1	-2.77813	0
COL5A2	a1b1 complex	Macrophage	Proliferating_cell	0.071	TRUE	TRUE	1	-5.63145	0
COL1A2	a1b1 complex	Macrophage	Proliferating_cell	0.094	TRUE	TRUE	1	-3.9205	0
COL4A2	a1b1 complex	Macrophage	Proliferating_cell	0.07	TRUE	TRUE	1	-5.67893	0
COL6A1	a1b1 complex	Macrophage	Proliferating_cell	0.067	TRUE	TRUE	1	-6.39484	0
COL6A2	a1b1 complex	Macrophage	Proliferating_cell	0.064	TRUE	TRUE	1	-7.14034	0
COL5A1	a1b1 complex	Macrophage	Proliferating_cell	0.096	TRUE	TRUE	1	-3.81399	0
COL5A3	a1b1 complex	Macrophage	Proliferating_cell	0	TRUE	TRUE	1	-13.2877	0
COL4A5	a1b1 complex	Macrophage	Proliferating_cell	0	TRUE	TRUE	1	-13.2877	0
COL15A1	a1b1 complex	Macrophage	Proliferating_cell	0	TRUE	TRUE	1	-13.2877	0
COL18A1	a1b1 complex	Macrophage	Proliferating_cell	0.066	TRUE	TRUE	1	-6.45052	0
COL4A4	a1b1 complex	Macrophage	Proliferating_cell	0.063	TRUE	TRUE	1	-7.8604	0
COL4A3	a1b1 complex	Macrophage	Proliferating_cell	0.062	TRUE	TRUE	1	-8.26754	0
COL14A1	a1b1 complex	Macrophage	Proliferating_cell	0.091	TRUE	TRUE	1	-4.02286	0
COL16A1	a1b1 complex	Macrophage	Proliferating_cell	0.08	TRUE	TRUE	1	-4.71522	0
COL21A1	a1b1 complex	Macrophage	Proliferating_cell	0.063	TRUE	TRUE	1	-7.59906	0
COL12A1	a1b1 complex	Macrophage	Proliferating_cell	0.085	TRUE	TRUE	1	-4.36982	0
COL1A1	a2b1 complex	Macrophage	Proliferating_cell	0.07	TRUE	TRUE	1	-3.45431	0
COL3A1	a2b1 complex	Macrophage	Proliferating_cell	0.048	TRUE	TRUE	1	-4.36461	0
COL4A1	a2b1 complex	Macrophage	Proliferating_cell	0.097	TRUE	TRUE	1	-2.77813	0
FN1	a2b1 complex	Macrophage	Proliferating_cell	0.112	TRUE	TRUE	1	-2.50256	0
COL5A2	a2b1 complex	Macrophage	Proliferating_cell	0.034	TRUE	TRUE	1	-5.63145	0
COL1A2	a2b1 complex	Macrophage	Proliferating_cell	0.057	TRUE	TRUE	1	-3.9205	0
COL4A2	a2b1 complex	Macrophage	Proliferating_cell	0.034	TRUE	TRUE	1	-5.67893	0
COL6A1	a2b1 complex	Macrophage	Proliferating_cell	0.03	TRUE	TRUE	1	-6.39484	0
COL6A2	a2b1 complex	Macrophage	Proliferating_cell	0.028	TRUE	TRUE	1	-7.14034	0
COL5A1	a2b1 complex	Macrophage	Proliferating_cell	0.06	TRUE	TRUE	1	-3.81399	0
COL5A3	a2b1 complex	Macrophage	Proliferating_cell	0	TRUE	TRUE	1	-13.2877	0
COL4A5	a2b1 complex	Macrophage	Proliferating_cell	0	TRUE	TRUE	1	-13.2877	0
COL15A1	a2b1 complex	Macrophage	Proliferating_cell	0	TRUE	TRUE	1	-13.2877	0
COL18A1	a2b1 complex	Macrophage	Proliferating_cell	0.03	TRUE	TRUE	1	-6.45052	0
COL4A4	a2b1 complex	Macrophage	Proliferating_cell	0.026	TRUE	TRUE	1	-7.8604	0
COL4A3	a2b1 complex	Macrophage	Proliferating_cell	0.026	TRUE	TRUE	1	-8.26754	0
COL14A1	a2b1 complex	Macrophage	Proliferating_cell	0.055	TRUE	TRUE	1	-4.02286	0
COL16A1	a2b1 complex	Macrophage	Proliferating_cell	0.043	TRUE	TRUE	1	-4.71522	0
COL21A1	a2b1 complex	Macrophage	Proliferating_cell	0.027	TRUE	TRUE	1	-7.59906	0
[truncated: 4,146 more rows]
