# Supplementary material for: Single-Cell Transcriptomics Analysis Reveals a Cell Atlas and Cell Communication in Yak Ovary
Source: Int J Mol Sci. 2023 Jan 17;24(3):1839. doi: 10.3390/ijms24031839 (PMC9915757; doi:10.3390/ijms24031839)
Supplement: Supplementary file 1 [file ijms-24-01839-s001.zip › Supplementary_Table_S6_Counts_of_cell_interactions.xlsx]

## Sheet: Table_S6_Counts_of_cell_interac
Supplementary Table S6: Counts of cell interactions between cell types
ligand_cell	receptor_cell	significant_pairs
Endothelial_cell	Endothelial_cell	14
Endothelial_cell	Theca_cell	29
Endothelial_cell	Macrophage	7
Endothelial_cell	Natural_killer_cell	4
Endothelial_cell	Proliferating_cell	23
Endothelial_cell	Smooth_muscle_cell	26
Endothelial_cell	Stromal_cell	21
Endothelial_cell	Unknown	2
Theca_cell	Endothelial_cell	23
Theca_cell	Theca_cell	36
Theca_cell	Macrophage	7
Theca_cell	Natural_killer_cell	3
Theca_cell	Proliferating_cell	30
Theca_cell	Smooth_muscle_cell	33
Theca_cell	Stromal_cell	28
Theca_cell	Unknown	1
Macrophage	Endothelial_cell	10
Macrophage	Theca_cell	9
Macrophage	Macrophage	6
Macrophage	Natural_killer_cell	3
Macrophage	Proliferating_cell	5
Macrophage	Smooth_muscle_cell	6
Macrophage	Stromal_cell	7
Natural_killer_cell	Endothelial_cell	8
Natural_killer_cell	Theca_cell	7
Natural_killer_cell	Macrophage	5
Natural_killer_cell	Natural_killer_cell	2
Natural_killer_cell	Proliferating_cell	6
Natural_killer_cell	Smooth_muscle_cell	6
Natural_killer_cell	Stromal_cell	5
Proliferating_cell	Endothelial_cell	15
Proliferating_cell	Theca_cell	36
Proliferating_cell	Macrophage	10
Proliferating_cell	Natural_killer_cell	6
Proliferating_cell	Proliferating_cell	27
Proliferating_cell	Smooth_muscle_cell	24
Proliferating_cell	Stromal_cell	22
Smooth_muscle_cell	Endothelial_cell	21
Smooth_muscle_cell	Theca_cell	36
Smooth_muscle_cell	Macrophage	9
Smooth_muscle_cell	Natural_killer_cell	5
Smooth_muscle_cell	Proliferating_cell	30
Smooth_muscle_cell	Smooth_muscle_cell	33
Smooth_muscle_cell	Stromal_cell	26
Smooth_muscle_cell	Unknown	1
Stromal_cell	Endothelial_cell	9
Stromal_cell	Theca_cell	22
Stromal_cell	Macrophage	5
Stromal_cell	Natural_killer_cell	3
Stromal_cell	Proliferating_cell	18
Stromal_cell	Smooth_muscle_cell	20
Stromal_cell	Stromal_cell	17
Stromal_cell	Unknown	1
Unknown	Endothelial_cell	1
Unknown	Theca_cell	1
Unknown	Proliferating_cell	1
Unknown	Smooth_muscle_cell	1
Unknown	Stromal_cell	1
