# Supplementary material for: Single-Cell Transcriptomics Analysis Reveals a Cell Atlas and Cell Communication in Yak Ovary
Source: Int J Mol Sci. 2023 Jan 17;24(3):1839. doi: 10.3390/ijms24031839 (PMC9915757; doi:10.3390/ijms24031839)
Supplement: Supplementary file 1 [file ijms-24-01839-s001.zip › Supplementary_Table_S7_BP_for_theca_cells.xlsx]

## Sheet: 13_bp_gran
Supplementary Table S7: Biological processe terms of gene ontology enrichment for theca cell subtypes in yak ovary
	Cluster	ID	Description	GeneRatio	BgRatio	pvalue	p.adjust	qvalue	geneID	Count
1	0	GO:0030198	extracellular matrix organization	16/142	301/18723	1.17591e-09	1.31668e-06	9.51609e-07	1278/9510/1281/9507/4060/2192/1289/1306/4035/6624/3912/3491/11173/10266/1290/5033	16
2	0	GO:0043062	extracellular structure organization	16/142	302/18723	1.23376e-09	1.31668e-06	9.51609e-07	1278/9510/1281/9507/4060/2192/1289/1306/4035/6624/3912/3491/11173/10266/1290/5033	16
3	0	GO:0045229	external encapsulating structure organization	16/142	304/18723	1.3574e-09	1.31668e-06	9.51609e-07	1278/9510/1281/9507/4060/2192/1289/1306/4035/6624/3912/3491/11173/10266/1290/5033	16
4	0	GO:0048660	regulation of smooth muscle cell proliferation	12/142	180/18723	1.26867e-08	8.25663e-06	5.96735e-06	3398/9314/9510/7434/4969/3725/3488/5159/1839/3162/1026/652	12
5	0	GO:0048659	smooth muscle cell proliferation	12/142	184/18723	1.62299e-08	8.25663e-06	5.96735e-06	3398/9314/9510/7434/4969/3725/3488/5159/1839/3162/1026/652	12
6	0	GO:0002181	cytoplasmic translation	11/142	148/18723	1.7024e-08	8.25663e-06	5.96735e-06	6202/6176/7311/6160/6154/6175/9349/6191/6136/6161/6227	11
7	0	GO:0009612	response to mechanical stimulus	12/142	216/18723	9.55901e-08	3.97382e-05	2.87201e-05	2353/2934/10628/1634/2354/1281/3627/3659/3725/9531/7832/5764	12
8	0	GO:0009408	response to heat	9/142	110/18723	1.56069e-07	5.677e-05	4.10297e-05	3310/3627/3326/9531/7041/3162/3490/1026/11080	9
9	0	GO:0010332	response to gamma radiation	7/142	56/18723	2.11556e-07	6.84031e-05	4.94373e-05	1958/581/3627/6154/2876/4609/1026	7
10	0	GO:0033002	muscle cell proliferation	12/142	248/18723	4.25159e-07	0.000123721	8.94176e-05	3398/9314/9510/7434/4969/3725/3488/5159/1839/3162/1026/652	12
11	0	GO:0007178	transmembrane receptor protein serine/threonine kinase signaling pathway	14/142	355/18723	5.39087e-07	0.000142613	0.000103071	2353/3397/1278/3280/1281/1958/8425/7431/3725/3326/4035/3491/7041/652	14
12	0	GO:0051098	regulation of binding	14/142	363/18723	7.03535e-07	0.000170607	0.000123304	3397/9314/3280/10763/581/60/10418/3725/3326/4035/10266/3162/1026/652	14
13	0	GO:0042060	wound healing	15/142	422/18723	7.73922e-07	0.00017324	0.000125206	7076/1634/2335/1281/2192/1289/60/3491/5159/1839/3162/6678/2876/4638/1026	15
14	0	GO:0009266	response to temperature stimulus	10/142	178/18723	1.05425e-06	0.000197184	0.000142512	2353/3310/3627/3326/9531/7041/3162/3490/1026/11080	10
15	0	GO:0072012	glomerulus vasculature development	5/142	25/18723	1.09939e-06	0.000197184	0.000142512	3280/1958/59/5159/652	5
16	0	GO:0050673	epithelial cell proliferation	15/142	437/18723	1.19696e-06	0.000197184	0.000142512	3398/3397/7538/3280/581/3488/3912/3162/3164/6678/2876/4609/677/5764/652	15
17	0	GO:0048661	positive regulation of smooth muscle cell proliferation	8/142	104/18723	1.25292e-06	0.000197184	0.000142512	3398/9510/3725/3488/5159/1839/3162/652	8
18	0	GO:0007517	muscle organ development	13/142	327/18723	1.27931e-06	0.000197184	0.000142512	2353/1634/467/6876/1958/3908/3627/1839/3164/2876/7832/4638/652	13
19	0	GO:0045444	fat cell differentiation	11/142	229/18723	1.41032e-06	0.000197184	0.000142512	3398/7538/9314/3280/5997/678/7041/3164/2876/677/4929	11
20	0	GO:0070371	ERK1 and ERK2 cascade	13/142	330/18723	1.41613e-06	0.000197184	0.000142512	9314/2335/467/1843/2192/4035/678/3491/5159/4609/677/1848/652	13
21	0	GO:0043618	regulation of transcription from RNA polymerase II promoter in response to stress	6/142	47/18723	1.42298e-06	0.000197184	0.000142512	467/1958/3725/9531/10365/3162	6
22	0	GO:0061437	renal system vasculature development	5/142	27/18723	1.65024e-06	0.000208791	0.0001509	3280/1958/59/5159/652	5
23	0	GO:0061440	kidney vasculature development	5/142	27/18723	1.65024e-06	0.000208791	0.0001509	3280/1958/59/5159/652	5
24	0	GO:0048545	response to steroid hormone	13/142	339/18723	1.90816e-06	0.000216097	0.00015618	2353/10628/7538/2354/1843/678/10266/3490/6678/677/5764/1026/652	13
25	0	GO:0007492	endoderm development	7/142	77/18723	1.92143e-06	0.000216097	0.00015618	2335/1843/1289/3912/677/1290/652	7
26	0	GO:0051384	response to glucocorticoid	9/142	148/18723	1.93076e-06	0.000216097	0.00015618	2353/7538/2354/1843/678/3490/6678/677/1026	9
27	0	GO:0009314	response to radiation	15/142	456/18723	2.02597e-06	0.000216303	0.00015633	3398/2353/7076/1281/1958/581/1843/3627/6154/3725/2876/4609/1263/5764/1026	15
28	0	GO:0007346	regulation of mitotic cell cycle	15/142	457/18723	2.08127e-06	0.000216303	0.00015633	3398/9314/3280/9510/1843/6154/678/5159/5514/415116/7832/1263/677/1026/652	15
29	0	GO:0007565	female pregnancy	10/142	193/18723	2.19443e-06	0.000220199	0.000159146	2353/7076/3726/2354/5997/2192/3488/10266/3490/5764	10
30	0	GO:1901654	response to ketone	10/142	194/18723	2.29888e-06	0.000222991	0.000161164	2353/10628/9314/2354/1843/10266/10365/3490/5764/1026	10
31	0	GO:0060537	muscle tissue development	14/142	403/18723	2.40977e-06	0.000226207	0.000163488	3398/2353/1634/467/5997/1958/3488/5159/3164/2876/7832/5999/4638/652	14
32	0	GO:0043393	regulation of protein binding	10/142	196/18723	2.52084e-06	0.000229239	0.000165679	3397/10763/581/60/10418/3326/4035/10266/1026/652	10
33	0	GO:0043620	regulation of DNA-templated transcription in response to stress	6/142	53/18723	2.93089e-06	0.000258451	0.000186792	467/1958/3725/9531/10365/3162	6
34	0	GO:0002262	myeloid cell homeostasis	9/142	157/18723	3.146e-06	0.000269261	0.000194604	3398/7538/581/9636/10365/3162/677/8444/652	9
35	0	GO:1903706	regulation of hemopoiesis	13/142	367/18723	4.55081e-06	0.000378367	0.000273459	3398/2353/7538/64332/3659/3725/9636/678/84807/4609/677/5764/652	13
36	0	GO:0031960	response to corticosteroid	9/142	167/18723	5.21818e-06	0.000421803	0.000304852	2353/7538/2354/1843/678/3490/6678/677/1026	9
37	0	GO:0072109	glomerular mesangium development	4/142	16/18723	5.37733e-06	0.00042292	0.000305659	1958/59/5159/652	4
38	0	GO:0034101	erythrocyte homeostasis	8/142	129/18723	6.32452e-06	0.000484325	0.000350038	3398/7538/9636/10365/3162/677/8444/652	8
39	0	GO:0030199	collagen fibril organization	6/142	61/18723	6.74463e-06	0.000485707	0.000351037	1278/1281/4060/1289/1290/5033	6
40	0	GO:0050678	regulation of epithelial cell proliferation	13/142	381/18723	6.81901e-06	0.000485707	0.000351037	3397/7538/3280/581/3912/3162/3164/6678/2876/4609/677/5764/652	13
41	0	GO:0051591	response to cAMP	7/142	93/18723	6.84329e-06	0.000485707	0.000351037	2353/2354/1843/3725/3488/6678/677	7
42	0	GO:0044706	multi-multicellular organism process	10/142	220/18723	7.03924e-06	0.000487718	0.000352491	2353/7076/3726/2354/5997/2192/3488/10266/3490/5764	10
43	0	GO:0000302	response to reactive oxygen species	10/142	222/18723	7.62216e-06	0.000515825	0.000372805	2353/10628/9314/1843/3725/5159/10365/3162/2876/1263	10
44	0	GO:0032570	response to progesterone	5/142	37/18723	8.38337e-06	0.000554446	0.000400717	2353/10628/2354/10266/5764	5
45	0	GO:0006986	response to unfolded protein	8/142	137/18723	9.8564e-06	0.000637381	0.000460657	467/3312/581/3310/10808/3326/9531/11080	8
46	0	GO:0045930	negative regulation of mitotic cell cycle	10/142	235/18723	1.25317e-05	0.000792763	0.000572958	9314/1843/6154/678/5514/7832/1263/677/1026/652	10
47	0	GO:0034605	cellular response to heat	6/142	69/18723	1.38551e-05	0.00085784	0.000619991	3310/3627/3326/9531/3162/1026	6
48	0	GO:0001890	placenta development	8/142	144/18723	1.41912e-05	0.00086034	0.000621797	3726/9021/3280/1634/3326/3491/677/5764	8
49	0	GO:0001822	kidney development	11/142	293/18723	1.48336e-05	0.000880936	0.000636683	3280/9510/1634/23371/1958/581/59/5159/4609/384/652	11
50	0	GO:0042542	response to hydrogen peroxide	8/142	146/18723	1.569e-05	0.000913159	0.000659972	10628/9314/1843/3725/5159/10365/3162/2876	8
51	0	GO:0072111	cell proliferation involved in kidney development	4/142	21/18723	1.71693e-05	0.000979658	0.000708033	1958/5159/4609/652	4
52	0	GO:0051402	neuron apoptotic process	10/142	246/18723	1.86146e-05	0.0010417	0.000752874	10763/581/3725/3326/4035/3162/2876/7832/4170/4929	10
53	0	GO:1901653	cellular response to peptide	12/142	359/18723	1.91574e-05	0.0010516	0.00076003	3397/9021/9314/23371/7431/9349/4035/10458/10365/3164/677/4929	12
54	0	GO:0072001	renal system development	11/142	302/18723	1.96394e-05	0.0010516	0.00076003	3280/9510/1634/23371/1958/581/59/5159/4609/384/652	11
55	0	GO:0060711	labyrinthine layer development	5/142	44/18723	2.0015e-05	0.0010516	0.00076003	3726/9021/3280/3491/677	5
56	0	GO:0070997	neuron death	12/142	361/18723	2.0237e-05	0.0010516	0.00076003	2353/10763/1958/581/3725/3326/4035/3162/2876/7832/4170/4929	12
57	0	GO:0071560	cellular response to transforming growth factor beta stimulus	10/142	250/18723	2.13828e-05	0.00109165	0.000788972	2353/3397/1278/1281/8425/3725/3326/678/7041/677	10
58	0	GO:0071364	cellular response to epidermal growth factor stimulus	5/142	45/18723	2.23803e-05	0.00110587	0.000799249	3397/7538/10458/678/677	5
59	0	GO:0048662	negative regulation of smooth muscle cell proliferation	6/142	75/18723	2.24214e-05	0.00110587	0.000799249	9314/7434/4969/3488/3162/1026	6
60	0	GO:0061448	connective tissue development	10/142	252/18723	2.28947e-05	0.00111039	0.00080252	4256/7076/4060/1958/1289/59/3491/11173/5159/652	10
61	0	GO:0071559	response to transforming growth factor beta	10/142	256/18723	2.61958e-05	0.00124967	0.000903178	2353/3397/1278/1281/8425/3725/3326/678/7041/677	10
62	0	GO:0035966	response to topologically incorrect protein	8/142	159/18723	2.90521e-05	0.00136358	0.000985503	467/3312/581/3310/10808/3326/9531/11080	8
63	0	GO:1901214	regulation of neuron death	11/142	319/18723	3.24773e-05	0.00149623	0.00108138	2353/10763/1958/581/3725/3326/4035/3162/7832/4170/4929	11
64	0	GO:0071496	cellular response to external stimulus	11/142	320/18723	3.34179e-05	0.00149623	0.00108138	2353/467/3312/3659/3725/9531/3162/11337/5764/1026/4929	11
65	0	GO:0022411	cellular component disassembly	13/142	443/18723	3.3421e-05	0.00149623	0.00108138	2934/3312/10763/9507/581/4130/9349/4035/6624/4609/1263/11337/8444	13
66	0	GO:0070849	response to epidermal growth factor	5/142	49/18723	3.40907e-05	0.00150309	0.00108634	3397/7538/10458/678/677	5
67	0	GO:0043523	regulation of neuron apoptotic process	9/142	212/18723	3.51336e-05	0.00152595	0.00110286	10763/581/3725/3326/4035/3162/7832/4170/4929	9
68	0	GO:0030218	erythrocyte differentiation	7/142	120/18723	3.62557e-05	0.00155153	0.00112134	3398/7538/9636/10365/677/8444/652	7
69	0	GO:0014706	striated muscle tissue development	12/142	384/18723	3.70289e-05	0.00155198	0.00112167	3398/2353/1634/467/5997/1958/5159/3164/2876/7832/5999/652	12
70	0	GO:0008625	extrinsic apoptotic signaling pathway via death domain receptors	6/142	82/18723	3.73327e-05	0.00155198	0.00112167	467/581/9531/3162/2876/11337	6
71	0	GO:0001704	formation of primary germ layer	7/142	121/18723	3.82407e-05	0.00156733	0.00113276	9314/2335/1843/1289/3912/1290/652	7
72	0	GO:0071214	cellular response to abiotic stimulus	11/142	331/18723	4.54209e-05	0.00181061	0.00130859	7076/1958/581/3659/6154/9531/4609/677/5764/4638/1026	11
73	0	GO:0104004	cellular response to environmental stimulus	11/142	331/18723	4.54209e-05	0.00181061	0.00130859	7076/1958/581/3659/6154/9531/4609/677/5764/4638/1026	11
74	0	GO:0072203	cell proliferation involved in metanephros development	3/142	10/18723	4.92947e-05	0.00193848	0.00140101	1958/5159/4609	3
75	0	GO:1902105	regulation of leukocyte differentiation	10/142	279/18723	5.42348e-05	0.0020465	0.00147907	3398/2353/64332/3659/3725/678/84807/4609/677/652	10
76	0	GO:0001706	endoderm formation	5/142	54/18723	5.48456e-05	0.0020465	0.00147907	2335/1843/1289/3912/1290	5
77	0	GO:1902893	regulation of pri-miRNA transcription by RNA polymerase II	5/142	54/18723	5.48456e-05	0.0020465	0.00147907	2353/9314/1958/3725/652	5
78	0	GO:0001655	urogenital system development	11/142	338/18723	5.48546e-05	0.0020465	0.00147907	3280/9510/1634/23371/1958/581/59/5159/4609/384/652	11
79	0	GO:0061614	pri-miRNA transcription by RNA polymerase II	5/142	55/18723	5.99646e-05	0.00220882	0.00159639	2353/9314/1958/3725/652	5
80	0	GO:0034644	cellular response to UV	6/142	90/18723	6.31672e-05	0.00228034	0.00164808	7076/581/6154/4609/5764/1026	6
81	0	GO:0046683	response to organophosphorus	7/142	131/18723	6.34733e-05	0.00228034	0.00164808	2353/2354/1843/3725/3488/6678/677	7
82	0	GO:0072110	glomerular mesangial cell proliferation	3/142	11/18723	6.74036e-05	0.002392	0.00172878	1958/5159/652	3
83	0	GO:0043409	negative regulation of MAPK cascade	8/142	180/18723	7.00691e-05	0.00245664	0.0017755	9314/467/5997/1843/2192/4609/1848/652	8
84	0	GO:0060674	placenta blood vessel development	4/142	30/18723	7.45585e-05	0.00258292	0.00186677	3726/9021/3280/3491	4
85	0	GO:0048608	reproductive structure development	12/142	424/18723	9.55532e-05	0.00327129	0.00236427	3726/9021/3280/9510/1634/581/3326/3491/5159/677/5764/652	12
86	0	GO:0009896	positive regulation of catabolic process	13/142	492/18723	9.70167e-05	0.00328277	0.00237257	7538/1634/581/127544/4035/678/9531/3162/7832/1263/29116/677/11337	13
87	0	GO:0031331	positive regulation of cellular catabolic process	12/142	427/18723	0.000102113	0.0033767	0.00244046	7538/1634/581/127544/4035/678/9531/3162/7832/1263/677/11337	12
88	0	GO:0061458	reproductive system development	12/142	427/18723	0.000102113	0.0033767	0.00244046	3726/9021/3280/9510/1634/581/3326/3491/5159/677/5764/652	12
89	0	GO:0032835	glomerulus development	5/142	62/18723	0.0001069	0.00349508	0.00252601	3280/1958/59/5159/652	5
90	0	GO:0090130	tissue migration	11/142	365/18723	0.000108722	0.00349508	0.00252601	3397/9314/1634/59/1839/3162/3164/6678/2876/5764/652	11
91	0	GO:0001975	response to amphetamine	4/142	33/18723	0.00010938	0.00349508	0.00252601	5997/3164/5999/4929	4
92	0	GO:0031668	cellular response to extracellular stimulus	9/142	246/18723	0.000110497	0.00349508	0.00252601	2353/467/3312/3725/3162/11337/5764/1026/4929	9
93	0	GO:0043524	negative regulation of neuron apoptotic process	7/142	145/18723	0.000120234	0.00376217	0.00271905	10763/581/3326/4035/3162/7832/4929	7
94	0	GO:0035909	aorta morphogenesis	4/142	34/18723	0.000123238	0.00377497	0.0027283	3280/4035/5159/4638	4
95	0	GO:0051085	chaperone cofactor-dependent protein refolding	4/142	34/18723	0.000123238	0.00377497	0.0027283	3312/3310/10808/11080	4
96	0	GO:0070372	regulation of ERK1 and ERK2 cascade	10/142	309/18723	0.000126267	0.00382748	0.00276625	9314/2335/467/1843/2192/4035/3491/5159/1848/652	10
97	0	GO:0045862	positive regulation of proteolysis	11/142	372/18723	0.000128466	0.00385399	0.00278541	2934/2335/581/2192/127544/10418/23787/3491/4609/1263/11337	11
98	0	GO:0007179	transforming growth factor beta receptor signaling pathway	8/142	198/18723	0.000135969	0.00393558	0.00284438	2353/3397/1278/1281/8425/3725/3326/7041	8
99	0	GO:0010212	response to ionizing radiation	7/142	148/18723	0.000136591	0.00393558	0.00284438	1958/581/3627/6154/2876/4609/1026	7
100	0	GO:0014074	response to purine-containing compound	7/142	148/18723	0.000136591	0.00393558	0.00284438	2353/2354/1843/3725/3488/6678/677	7
101	0	GO:0097305	response to alcohol	9/142	253/18723	0.000136596	0.00393558	0.00284438	2353/9314/2354/5997/10365/3490/6678/5999/1026	9
102	0	GO:0032963	collagen metabolic process	6/142	104/18723	0.000141156	0.00398523	0.00288027	1278/23371/1289/7431/5159/652	6
103	0	GO:0009411	response to UV	7/142	149/18723	0.000142428	0.00398523	0.00288027	7076/581/6154/2876/4609/5764/1026	7
104	0	GO:0016525	negative regulation of angiogenesis	7/142	149/18723	0.000142428	0.00398523	0.00288027	9314/9510/1634/3627/10365/6678/5764	7
105	0	GO:1903362	regulation of cellular protein catabolic process	9/142	255/18723	0.000144935	0.00401452	0.00290143	127544/4130/9349/3326/4035/2876/1263/29116/11337	9
106	0	GO:1901722	regulation of cell proliferation involved in kidney development	3/142	14/18723	0.000146233	0.00401452	0.00290143	1958/4609/652	3
107	0	GO:0006979	response to oxidative stress	12/142	446/18723	0.000153371	0.0040945	0.00295924	2353/10628/9314/1843/3725/5159/10365/3162/2876/1263/4170/4929	12
108	0	GO:0030224	monocyte differentiation	4/142	36/18723	0.000154703	0.0040945	0.00295924	3725/4609/677/652	4
109	0	GO:2000181	negative regulation of blood vessel morphogenesis	7/142	151/18723	0.000154708	0.0040945	0.00295924	9314/9510/1634/3627/10365/6678/5764	7
110	0	GO:0035914	skeletal muscle cell differentiation	5/142	67/18723	0.000154775	0.0040945	0.00295924	2353/467/1958/3164/7832	5
111	0	GO:2000278	regulation of DNA biosynthetic process	6/142	106/18723	0.000156741	0.00410916	0.00296983	9314/1843/3326/5159/4609/1026	6
112	0	GO:0030099	myeloid cell differentiation	11/142	381/18723	0.00015828	0.00411244	0.0029722	3398/2353/3726/7538/3725/9636/10365/4609/677/8444/652	11
113	0	GO:1901343	negative regulation of vasculature development	7/142	152/18723	0.000161163	0.0041503	0.00299957	9314/9510/1634/3627/10365/6678/5764	7
114	0	GO:0007229	integrin-mediated signaling pathway	6/142	107/18723	0.000165028	0.00420174	0.00303675	7076/9510/2335/1281/9636/5764	6
115	0	GO:0046686	response to cadmium ion	5/142	68/18723	0.000166048	0.00420174	0.00303675	2353/3725/3162/6678/4502	5
116	0	GO:0009416	response to light stimulus	10/142	320/18723	0.000167815	0.00420985	0.0030426	3398/2353/7076/581/1843/6154/2876/4609/5764/1026	10
117	0	GO:0045786	negative regulation of cell cycle	11/142	385/18723	0.000173309	0.00431051	0.00311536	9314/1843/6154/678/5514/3164/7832/1263/677/1026/652	11
118	0	GO:0017038	protein import	8/142	206/18723	0.000178444	0.00437333	0.00316076	10628/3312/9349/3326/9531/5514/1026/652	8
119	0	GO:1900153	positive regulation of nuclear-transcribed mRNA catabolic process, deadenylation-dependent decay	3/142	15/18723	0.000181777	0.00437333	0.00316076	7538/678/677	3
120	0	GO:0006606	protein import into nucleus	7/142	155/18723	0.000181846	0.00437333	0.00316076	10628/9349/3326/9531/5514/1026/652	7
121	0	GO:0007519	skeletal muscle tissue development	7/142	155/18723	0.000181846	0.00437333	0.00316076	2353/1634/467/1958/3164/2876/7832	7
122	0	GO:1901987	regulation of cell cycle phase transition	11/142	390/18723	0.000193788	0.00462231	0.0033407	3398/9314/9510/1843/6154/678/5514/1263/677/1026/8444	11
123	0	GO:0043281	regulation of cysteine-type endopeptidase activity involved in apoptotic process	8/142	209/18723	0.00019695	0.00465954	0.00336761	2934/9314/581/23787/3491/3164/2876/4609	8
124	0	GO:0052547	regulation of peptidase activity	12/142	461/18723	0.000208124	0.00488421	0.00352999	2934/7076/9314/2335/581/2192/4035/23787/3491/3164/2876/4609	12
125	0	GO:0051084	'de novo' posttranslational protein folding	4/142	39/18723	0.000212243	0.00491263	0.00355053	3312/3310/10808/11080	4
126	0	GO:0051170	import into nucleus	7/142	159/18723	0.000212712	0.00491263	0.00355053	10628/9349/3326/9531/5514/1026/652	7
127	0	GO:0061684	chaperone-mediated autophagy	3/142	16/18723	0.000222485	0.00509789	0.00368442	3312/9531/1263	3
128	0	GO:0030501	positive regulation of bone mineralization	4/142	40/18723	0.000234445	0.005211	0.00376617	9636/3491/5764/652	4
129	0	GO:0071276	cellular response to cadmium ion	4/142	40/18723	0.000234445	0.005211	0.00376617	2353/3725/3162/4502	4
130	0	GO:0072210	metanephric nephron development	4/142	40/18723	0.000234445	0.005211	0.00376617	3280/1958/5159/652	4
131	0	GO:0048872	homeostasis of number of cells	9/142	272/18723	0.000234584	0.005211	0.00376617	3398/7538/581/9636/10365/3162/677/8444/652	9
132	0	GO:0051100	negative regulation of binding	7/142	162/18723	0.000238529	0.00525847	0.00380048	3397/10763/581/60/3725/3162/1026	7
133	0	GO:0048844	artery morphogenesis	5/142	74/18723	0.000247434	0.00541378	0.00391273	3280/4035/5159/4638/652	5
134	0	GO:0062197	cellular response to chemical stress	10/142	337/18723	0.000254395	0.00552456	0.00399279	2353/9314/3725/10365/3162/2876/677/4638/4170/4929	10
135	0	GO:0007568	aging	10/142	339/18723	0.000266684	0.00574312	0.00415076	3398/2353/7076/1634/3725/4035/3488/5159/1026/384	10
136	0	GO:0061158	3'-UTR-mediated mRNA destabilization	3/142	17/18723	0.000268663	0.00574312	0.00415076	7538/678/677	3
137	0	GO:0097191	extrinsic apoptotic signaling pathway	8/142	219/18723	0.000270381	0.00574312	0.00415076	467/581/9531/3162/2876/11337/4170/652	8
138	0	GO:0001667	ameboidal-type cell migration	12/142	475/18723	0.000273501	0.00576731	0.00416824	3397/7076/9314/1634/2335/1839/3162/3164/6678/2876/5764/652	12
139	0	GO:0060538	skeletal muscle organ development	7/142	166/18723	0.00027682	0.0057953	0.00418846	2353/1634/467/1958/3164/2876/7832	7
140	0	GO:0021536	diencephalon development	5/142	76/18723	0.00028036	0.0058156	0.00420313	3280/581/5764/4929/652	5
141	0	GO:0043542	endothelial cell migration	9/142	279/18723	0.000282961	0.0058156	0.00420313	3397/9314/1634/3162/3164/6678/2876/5764/652	9
142	0	GO:1902895	positive regulation of pri-miRNA transcription by RNA polymerase II	4/142	42/18723	0.000283785	0.0058156	0.00420313	2353/9314/1958/3725	4
143	0	GO:0030282	bone mineralization	6/142	119/18723	0.000294205	0.00598697	0.00432699	4256/1278/9636/3491/5764/652	6
144	0	GO:0001709	cell fate determination	4/142	43/18723	0.000311061	0.00618511	0.00447019	9314/3280/4170/652	4
145	0	GO:0006458	'de novo' protein folding	4/142	43/18723	0.000311061	0.00618511	0.00447019	3312/3310/10808/11080	4
146	0	GO:0030500	regulation of bone mineralization	5/142	78/18723	0.000316508	0.00618511	0.00447019	4256/9636/3491/5764/652	5
147	0	GO:0070373	negative regulation of ERK1 and ERK2 cascade	5/142	78/18723	0.000316508	0.00618511	0.00447019	9314/467/1843/2192/1848	5
148	0	GO:0060716	labyrinthine layer blood vessel development	3/142	18/18723	0.000320608	0.00618511	0.00447019	3726/3280/3491	3
149	0	GO:1900151	regulation of nuclear-transcribed mRNA catabolic process, deadenylation-dependent decay	3/142	18/18723	0.000320608	0.00618511	0.00447019	7538/678/677	3
150	0	GO:0070482	response to oxygen levels	10/142	347/18723	0.000320935	0.00618511	0.00447019	1958/10266/5159/3162/4609/1263/677/5764/1026/4929	10
151	0	GO:0043500	muscle adaptation	6/142	121/18723	0.000321844	0.00618511	0.00447019	2934/9314/5997/3488/3162/5999	6
152	0	GO:0043434	response to peptide hormone	11/142	414/18723	0.000323071	0.00618511	0.00447019	7076/9021/23371/1958/10458/3488/3164/6678/7832/677/4929	11
153	0	GO:1901342	regulation of vasculature development	10/142	348/18723	0.000328323	0.00624457	0.00451317	3397/9314/9510/1634/3627/10266/10365/3162/6678/5764	10
154	0	GO:0042110	T cell activation	12/142	487/18723	0.000342731	0.00647627	0.00468063	2934/3280/1958/581/64332/3659/10808/678/84807/677/384/652	12
155	0	GO:0071482	cellular response to light stimulus	6/142	123/18723	0.000351479	0.00659874	0.00476914	7076/581/6154/4609/5764/1026	6
156	0	GO:0051099	positive regulation of binding	7/142	173/18723	0.000355631	0.00659997	0.00477003	9314/3280/10418/3326/4035/10266/652	7
157	0	GO:0048145	regulation of fibroblast proliferation	5/142	80/18723	0.000356081	0.00659997	0.00477003	2335/581/5159/4609/1026	5
158	0	GO:0045619	regulation of lymphocyte differentiation	7/142	174/18723	0.000368224	0.00675928	0.00488516	3398/64332/3659/678/84807/677/652	7
159	0	GO:0035987	endodermal cell differentiation	4/142	45/18723	0.000371169	0.00675928	0.00488516	2335/1289/3912/1290	4
160	0	GO:0048144	fibroblast proliferation	5/142	81/18723	0.000377217	0.00675928	0.00488516	2335/581/5159/4609/1026	5
161	0	GO:0048708	astrocyte differentiation	5/142	81/18723	0.000377217	0.00675928	0.00488516	3398/3280/10319/7431/4035	5
162	0	GO:0006977	DNA damage response, signal transduction by p53 class mediator resulting in cell cycle arrest	3/142	19/18723	0.000378612	0.00675928	0.00488516	6154/1263/1026	3
163	0	GO:0072074	kidney mesenchyme development	3/142	19/18723	0.000378612	0.00675928	0.00488516	5159/4609/652	3
164	0	GO:0001892	embryonic placenta development	5/142	82/18723	0.000399287	0.00703741	0.00508618	3726/9021/3280/3491/677	5
165	0	GO:0060395	SMAD protein signal transduction	5/142	82/18723	0.000399287	0.00703741	0.00508618	2353/7431/3725/4035/652	5
166	0	GO:0010631	epithelial cell migration	10/142	357/18723	0.000401447	0.00703741	0.00508618	3397/9314/1634/1839/3162/3164/6678/2876/5764/652	10
167	0	GO:0030324	lung development	7/142	177/18723	0.000408163	0.00711229	0.0051403	3280/3488/5159/10365/6678/5764/652	7
168	0	GO:1903131	mononuclear cell differentiation	11/142	426/18723	0.000411147	0.00712165	0.00514706	3398/1958/581/64332/3659/3725/678/84807/4609/677/652	11
169	0	GO:0010948	negative regulation of cell cycle process	9/142	294/18723	0.000414817	0.00714271	0.00516229	9314/1843/6154/678/5514/1263/677/1026/652	9
170	0	GO:2000146	negative regulation of cell motility	10/142	359/18723	0.000419416	0.00717942	0.00518882	7076/9314/1634/1281/1843/2192/4035/3488/3162/5764	10
171	0	GO:0090132	epithelium migration	10/142	360/18723	0.00042865	0.00729456	0.00527203	3397/9314/1634/1839/3162/3164/6678/2876/5764/652	10
172	0	GO:2000116	regulation of cysteine-type endopeptidase activity	8/142	235/18723	0.000433403	0.00733257	0.0052995	2934/9314/581/23787/3491/3164/2876/4609	8
173	0	GO:1901991	negative regulation of mitotic cell cycle phase transition	7/142	179/18723	0.00043666	0.00734446	0.0053081	9314/1843/6154/678/1263/677/1026	7
174	0	GO:0014911	positive regulation of smooth muscle cell migration	4/142	47/18723	0.000439153	0.00734446	0.0053081	9510/4035/3488/5159	4
175	0	GO:0006970	response to osmotic stress	5/142	84/18723	0.000446339	0.00742198	0.00536412	581/3326/1263/677/4638	5
176	0	GO:0030323	respiratory tube development	7/142	181/18723	0.000466726	0.00766313	0.00553841	3280/3488/5159/10365/6678/5764/652	7
177	0	GO:1901990	regulation of mitotic cell cycle phase transition	9/142	299/18723	0.000468662	0.00766313	0.00553841	3398/9314/9510/1843/6154/678/1263/677/1026	9
178	0	GO:0001656	metanephros development	5/142	85/18723	0.000471374	0.00766313	0.00553841	3280/1958/5159/4609/652	5
179	0	GO:0032092	positive regulation of protein binding	5/142	85/18723	0.000471374	0.00766313	0.00553841	10418/3326/4035/10266/652	5
180	0	GO:0048146	positive regulation of fibroblast proliferation	4/142	48/18723	0.000476277	0.0076998	0.00556492	2335/5159/4609/1026	4
181	0	GO:0051271	negative regulation of cellular component movement	10/142	367/18723	0.000498139	0.00800876	0.00578821	7076/9314/1634/1281/1843/2192/4035/3488/3162/5764	10
182	0	GO:0045655	regulation of monocyte differentiation	3/142	21/18723	0.000513924	0.00806636	0.00582984	3725/4609/677	3
183	0	GO:0055001	muscle cell development	7/142	184/18723	0.000514902	0.00806636	0.00582984	3280/5997/10266/5159/2876/5999/652	7
184	0	GO:0014075	response to amine	4/142	49/18723	0.000515582	0.00806636	0.00582984	5997/3164/5999/4929	4
185	0	GO:0045778	positive regulation of ossification	4/142	49/18723	0.000515582	0.00806636	0.00582984	9636/3491/5764/652	4
186	0	GO:0070169	positive regulation of biomineral tissue development	4/142	49/18723	0.000515582	0.00806636	0.00582984	9636/3491/5764/652	4
187	0	GO:0007369	gastrulation	7/142	185/18723	0.000531813	0.00827581	0.00598121	9314/2335/1843/1289/3912/1290/652	7
188	0	GO:0001654	eye development	10/142	371/18723	0.000541884	0.00838767	0.00606206	9314/10763/581/1289/10319/7431/5159/1290/5764/652	10
189	0	GO:0071478	cellular response to radiation	7/142	186/18723	0.000549163	0.00845537	0.00611099	7076/1958/581/6154/4609/5764/1026	7
190	0	GO:0110151	positive regulation of biomineralization	4/142	50/18723	0.000557141	0.00853306	0.00616714	9636/3491/5764/652	4
191	0	GO:0150063	visual system development	10/142	375/18723	0.00058877	0.00892264	0.0064487	9314/10763/581/1289/10319/7431/5159/1290/5764/652	10
192	0	GO:0051412	response to corticosterone	3/142	22/18723	0.000591776	0.00892264	0.0064487	2353/2354/1026	3
193	0	GO:0060713	labyrinthine layer morphogenesis	3/142	22/18723	0.000591776	0.00892264	0.0064487	9021/3491/677	3
194	0	GO:0003158	endothelium development	6/142	136/18723	0.000599868	0.00896917	0.00648233	3397/3627/1306/2876/5764/652	6
195	0	GO:0032964	collagen biosynthetic process	4/142	51/18723	0.000601027	0.00896917	0.00648233	1289/7431/5159/652	4
196	0	GO:1904705	regulation of vascular associated smooth muscle cell proliferation	5/142	90/18723	0.000612762	0.00909764	0.00657518	9510/3725/3488/3162/1026	5
197	0	GO:0021537	telencephalon development	8/142	248/18723	0.000618103	0.00913036	0.00659883	3398/3280/1281/581/4035/3912/7832/652	8
198	0	GO:1901988	negative regulation of cell cycle phase transition	8/142	249/18723	0.000634601	0.00932671	0.00674074	9314/1843/6154/678/5514/1263/677/1026	8
199	0	GO:0030900	forebrain development	10/142	379/18723	0.000638969	0.00934372	0.00675303	3398/3280/1281/581/4035/3912/7832/5764/4929/652	10
200	0	GO:1990874	vascular associated smooth muscle cell proliferation	5/142	91/18723	0.00064448	0.00937719	0.00677722	9510/3725/3488/3162/1026	5
201	0	GO:0048880	sensory system development	10/142	381/18723	0.000665367	0.00963293	0.00696205	9314/10763/581/1289/10319/7431/5159/1290/5764/652	10
202	0	GO:0003012	muscle system process	11/142	452/18723	0.00067272	0.0096457	0.00697128	2934/9314/5997/59/3488/3162/3164/5999/4638/7169/384	11
203	0	GO:0045598	regulation of fat cell differentiation	6/142	139/18723	0.000672878	0.0096457	0.00697128	3398/7538/3280/678/7041/677	6
204	0	GO:0042692	muscle cell differentiation	10/142	384/18723	0.00070665	0.0100802	0.00728528	3398/3280/5997/3627/3488/10266/5159/2876/5999/652	10
205	0	GO:0032091	negative regulation of protein binding	5/142	94/18723	0.000747039	0.0105799	0.00764649	3397/10763/581/60/1026	5
206	0	GO:0072006	nephron development	6/142	142/18723	0.000752593	0.0105799	0.00764649	3280/1958/59/5159/4609/652	6
207	0	GO:2000045	regulation of G1/S transition of mitotic cell cycle	6/142	142/18723	0.000752593	0.0105799	0.00764649	3398/9314/9510/6154/1263/1026	6
208	0	GO:0010952	positive regulation of peptidase activity	7/142	197/18723	0.000771436	0.0107927	0.00780025	2934/2335/581/2192/23787/3491/4609	7
209	0	GO:0038066	p38MAPK cascade	4/142	55/18723	0.000801276	0.0111357	0.00804815	7538/1843/677/652	4
210	0	GO:0009410	response to xenobiotic stimulus	11/142	462/18723	0.000804782	0.0111357	0.00804815	2353/10628/2354/3725/3326/3162/2876/4609/1848/5764/1026	11
211	0	GO:0040013	negative regulation of locomotion	10/142	391/18723	0.00081126	0.0111357	0.00804815	7076/9314/1634/1281/1843/2192/4035/3488/3162/5764	10
212	0	GO:0042176	regulation of protein catabolic process	10/142	391/18723	0.00081126	0.0111357	0.00804815	7076/127544/4130/9349/3326/4035/2876/1263/29116/11337	10
213	0	GO:0034620	cellular response to unfolded protein	5/142	96/18723	0.000821879	0.011176	0.00807729	467/3312/581/3310/9531	5
214	0	GO:1904035	regulation of epithelial cell apoptotic process	5/142	96/18723	0.000821879	0.011176	0.00807729	2934/7538/10266/3162/677	5
215	0	GO:0000288	nuclear-transcribed mRNA catabolic process, deadenylation-dependent decay	4/142	56/18723	0.000857878	0.0115505	0.00834797	7538/678/7832/677	4
216	0	GO:0070167	regulation of biomineral tissue development	5/142	97/18723	0.000861329	0.0115505	0.00834797	4256/9636/3491/5764/652	5
217	0	GO:1901216	positive regulation of neuron death	5/142	97/18723	0.000861329	0.0115505	0.00834797	2353/1958/581/3725/4170	5
218	0	GO:1904754	positive regulation of vascular associated smooth muscle cell migration	3/142	25/18723	0.000869236	0.0116031	0.00838597	9510/4035/3488	3
219	0	GO:0009636	response to toxic substance	8/142	262/18723	0.000883379	0.0117381	0.0084835	2353/581/7311/4259/5159/2876/1026/4502	8
220	0	GO:0032642	regulation of chemokine production	5/142	98/18723	0.000902173	0.0119213	0.00861593	9314/1958/4035/3162/384	5
221	0	GO:0043588	skin development	8/142	263/18723	0.000905362	0.0119213	0.00861593	10628/7538/1278/1281/1289/3488/677/1290	8
222	0	GO:0060541	respiratory system development	7/142	203/18723	0.000919651	0.0120549	0.00871248	3280/3488/5159/10365/6678/5764/652	7
223	0	GO:0008630	intrinsic apoptotic signaling pathway in response to DNA damage	5/142	99/18723	0.000944442	0.0122148	0.00882804	581/6154/3162/1026/4170	5
224	0	GO:0032602	chemokine production	5/142	99/18723	0.000944442	0.0122148	0.00882804	9314/1958/4035/3162/384	5
225	0	GO:0110149	regulation of biomineralization	5/142	99/18723	0.000944442	0.0122148	0.00882804	4256/9636/3491/5764/652	5
226	0	GO:0051592	response to calcium ion	6/142	149/18723	0.000966993	0.0122852	0.00887896	2353/10628/3726/2354/1843/6678	6
227	0	GO:0033598	mammary gland epithelial cell proliferation	3/142	26/18723	0.000977183	0.0122852	0.00887896	3398/581/2876	3
228	0	GO:0060669	embryonic placenta morphogenesis	3/142	26/18723	0.000977183	0.0122852	0.00887896	9021/3491/677	3
229	0	GO:0072273	metanephric nephron morphogenesis	3/142	26/18723	0.000977183	0.0122852	0.00887896	3280/5159/652	3
230	0	GO:0002763	positive regulation of myeloid leukocyte differentiation	4/142	58/18723	0.000979441	0.0122852	0.00887896	3398/2353/3725/677	4
231	0	GO:0035904	aorta development	4/142	58/18723	0.000979441	0.0122852	0.00887896	3280/4035/5159/4638	4
232	0	GO:0045604	regulation of epidermal cell differentiation	4/142	58/18723	0.000979441	0.0122852	0.00887896	7538/3280/677/652	4
233	0	GO:0060840	artery development	5/142	100/18723	0.000988166	0.0123415	0.00891961	3280/4035/5159/4638/652	5
234	0	GO:0050679	positive regulation of epithelial cell proliferation	7/142	207/18723	0.00103033	0.0128131	0.00926049	3397/3912/3162/3164/4609/5764/652	7
235	0	GO:0071456	cellular response to hypoxia	6/142	151/18723	0.00103612	0.0128303	0.00927288	1958/3162/4609/1263/677/5764	6
236	0	GO:0002573	myeloid leukocyte differentiation	7/142	208/18723	0.00105958	0.01301	0.00940279	3398/2353/3726/3725/4609/677/652	7
237	0	GO:1901215	negative regulation of neuron death	7/142	208/18723	0.00105958	0.01301	0.00940279	10763/581/3326/4035/3162/7832/4929	7
238	0	GO:0009651	response to salt stress	3/142	27/18723	0.00109326	0.0133112	0.00962046	581/3326/677	3
239	0	GO:0032967	positive regulation of collagen biosynthetic process	3/142	27/18723	0.00109326	0.0133112	0.00962046	7431/5159/652	3
240	0	GO:0001503	ossification	10/142	408/18723	0.00111932	0.0135239	0.00977422	4256/3726/1278/9636/3488/3491/6678/1290/5764/652	10
241	0	GO:0045637	regulation of myeloid cell differentiation	7/142	210/18723	0.00112002	0.0135239	0.00977422	3398/2353/7538/3725/9636/4609/677	7
242	0	GO:0045639	positive regulation of myeloid cell differentiation	5/142	103/18723	0.00112839	0.0135686	0.00980651	3398/2353/3725/9636/677	5
243	0	GO:0043491	protein kinase B signaling	7/142	211/18723	0.00115124	0.0137865	0.00996399	9314/3326/3488/1839/2876/1263/677	7
244	0	GO:0046634	regulation of alpha-beta T cell activation	5/142	104/18723	0.00117825	0.014052	0.0101559	64332/3659/10808/84807/384	5
245	0	GO:0006457	protein folding	7/142	212/18723	0.00118315	0.0140529	0.0101565	3312/3310/8425/10808/3326/9531/11080	7
246	0	GO:0001933	negative regulation of protein phosphorylation	9/142	342/18723	0.00121348	0.0142308	0.0102851	9021/5997/581/1843/2192/4035/1848/1026/652	9
247	0	GO:0045765	regulation of angiogenesis	9/142	342/18723	0.00121348	0.0142308	0.0102851	9314/9510/1634/3627/10266/10365/3162/6678/5764	9
248	0	GO:0010464	regulation of mesenchymal cell proliferation	3/142	28/18723	0.00121768	0.0142308	0.0102851	4609/5764/652	3
249	0	GO:0010714	positive regulation of collagen metabolic process	3/142	28/18723	0.00121768	0.0142308	0.0102851	7431/5159/652	3
250	0	GO:0030336	negative regulation of cell migration	9/142	344/18723	0.00126351	0.0146246	0.0105697	7076/9314/1634/1281/1843/4035/3488/3162/5764	9
251	0	GO:1902107	positive regulation of leukocyte differentiation	6/142	157/18723	0.00126646	0.0146246	0.0105697	3398/2353/64332/3725/84807/677	6
252	0	GO:1903708	positive regulation of hemopoiesis	6/142	157/18723	0.00126646	0.0146246	0.0105697	3398/2353/64332/3725/84807/677	6
253	0	GO:0031669	cellular response to nutrient levels	7/142	215/18723	0.00128303	0.0147574	0.0106657	467/3312/3725/3162/11337/5764/1026	7
254	0	GO:1904589	regulation of protein import	4/142	63/18723	0.00133551	0.0153005	0.0110582	3312/3326/9531/652	4
255	0	GO:0048679	regulation of axon regeneration	3/142	29/18723	0.00135069	0.0154137	0.01114	9314/4035/5764	3
256	0	GO:0007163	establishment or maintenance of cell polarity	7/142	218/18723	0.0013894	0.0157936	0.0114146	2934/3280/27289/60/3326/6624/390	7
257	0	GO:2001020	regulation of response to DNA damage stimulus	7/142	219/18723	0.00142635	0.0161505	0.0116725	8870/6154/5514/4609/8444/7913/4170	7
258	0	GO:0036294	cellular response to decreased oxygen levels	6/142	161/18723	0.0014405	0.0162476	0.0117427	1958/3162/4609/1263/677/5764	6
259	0	GO:0044772	mitotic cell cycle phase transition	10/142	424/18723	0.00149103	0.0166252	0.0120156	3398/9314/9510/10763/1843/6154/678/1263/677/1026	10
260	0	GO:0031571	mitotic G1 DNA damage checkpoint signaling	3/142	30/18723	0.00149248	0.0166252	0.0120156	6154/1263/1026	3
261	0	GO:0045577	regulation of B cell differentiation	3/142	30/18723	0.00149248	0.0166252	0.0120156	3398/678/677	3
262	0	GO:0045682	regulation of epidermis development	4/142	65/18723	0.00150033	0.0166252	0.0120156	7538/3280/677/652	4
263	0	GO:1903050	regulation of proteolysis involved in cellular protein catabolic process	7/142	221/18723	0.00150255	0.0166252	0.0120156	127544/4130/9349/3326/2876/1263/11337	7
264	0	GO:0072331	signal transduction by p53 class mediator	6/142	163/18723	0.00153409	0.0169098	0.0122213	581/6154/9349/1263/1026/8444	6
265	0	GO:2000058	regulation of ubiquitin-dependent protein catabolic process	6/142	164/18723	0.00158258	0.0173706	0.0125543	127544/4130/9349/3326/1263/11337	6
266	0	GO:2000573	positive regulation of DNA biosynthetic process	4/142	66/18723	0.00158783	0.0173706	0.0125543	9314/3326/5159/4609	4
267	0	GO:0034599	cellular response to oxidative stress	8/142	288/18723	0.00161418	0.0175927	0.0127149	2353/9314/3725/10365/3162/2876/4170/4929	8
268	0	GO:0032984	protein-containing complex disassembly	7/142	224/18723	0.00162277	0.0176203	0.0127348	2934/3312/10763/4130/9349/4609/8444	7
269	0	GO:0044819	mitotic G1/S transition checkpoint signaling	3/142	31/18723	0.00164327	0.0177108	0.0128002	6154/1263/1026	3
270	0	GO:0071480	cellular response to gamma radiation	3/142	31/18723	0.00164327	0.0177108	0.0128002	1958/6154/1026	3
271	0	GO:0032956	regulation of actin cytoskeleton organization	9/142	358/18723	0.00166231	0.0178073	0.0128699	3397/2934/27289/4035/10458/6624/5159/390/5999	9
272	0	GO:0010001	glial cell differentiation	7/142	225/18723	0.00166446	0.0178073	0.0128699	3398/3280/3908/10319/7431/4035/5764	7
273	0	GO:0010517	regulation of phospholipase activity	4/142	67/18723	0.00167882	0.0178298	0.0128862	5997/4035/3491/5159	4
274	0	GO:0061077	chaperone-mediated protein folding	4/142	67/18723	0.00167882	0.0178298	0.0128862	3312/3310/10808/11080	4
275	0	GO:0051052	regulation of DNA metabolic process	9/142	359/18723	0.00169427	0.0179284	0.0129575	9314/581/1843/3326/5159/5514/4609/1026/7913	9
276	0	GO:0060485	mesenchyme development	8/142	291/18723	0.00172263	0.0181625	0.0131266	3280/2335/59/7041/5159/4609/677/652	8
277	0	GO:0002683	negative regulation of immune system process	10/142	434/18723	0.00177049	0.0185368	0.0133972	3398/1281/1843/3659/9636/3162/2876/4609/384/652	10
278	0	GO:0090100	positive regulation of transmembrane receptor protein serine/threonine kinase signaling pathway	5/142	114/18723	0.00177087	0.0185368	0.0133972	3280/3326/3491/7041/652	5
279	0	GO:1902806	regulation of cell cycle G1/S phase transition	6/142	168/18723	0.00178832	0.0186523	0.0134807	3398/9314/9510/6154/1263/1026	6
280	0	GO:0003338	metanephros morphogenesis	3/142	32/18723	0.00180326	0.018741	0.0135448	3280/5159/652	3
281	0	GO:0031589	cell-substrate adhesion	9/142	363/18723	0.00182708	0.018921	0.0136749	3397/2335/1281/2192/10319/4035/3912/3491/5764	9
282	0	GO:0030278	regulation of ossification	5/142	115/18723	0.00184025	0.0189488	0.0136949	4256/9636/3491/5764/652	5
283	0	GO:0031214	biomineral tissue development	6/142	169/18723	0.00184278	0.0189488	0.0136949	4256/1278/9636/3491/5764/652	6
284	0	GO:0035967	cellular response to topologically incorrect protein	5/142	116/18723	0.0019116	0.0195871	0.0141563	467/3312/581/3310/9531	5
285	0	GO:0048469	cell maturation	6/142	171/18723	0.00195548	0.0197945	0.0143062	3280/27289/23787/10365/1026/4929	6
286	0	GO:0110148	biomineralization	6/142	171/18723	0.00195548	0.0197945	0.0143062	4256/1278/9636/3491/5764/652	6
287	0	GO:0001701	in utero embryonic development	9/142	367/18723	0.00196811	0.0197945	0.0143062	3726/9021/9314/3280/6241/3491/10365/5930/677	9
288	0	GO:0046685	response to arsenic-containing substance	3/142	33/18723	0.00197265	0.0197945	0.0143062	467/3162/1026	3
289	0	GO:0070570	regulation of neuron projection regeneration	3/142	33/18723	0.00197265	0.0197945	0.0143062	9314/4035/5764	3
290	0	GO:0071353	cellular response to interleukin-4	3/142	33/18723	0.00197265	0.0197945	0.0143062	10376/6175/3326	3
291	0	GO:0045446	endothelial cell differentiation	5/142	118/18723	0.00206034	0.0204628	0.0147892	3397/1306/2876/5764/652	5
292	0	GO:0051101	regulation of DNA binding	5/142	118/18723	0.00206034	0.0204628	0.0147892	3397/9314/3280/3725/3162	5
293	0	GO:1903313	positive regulation of mRNA metabolic process	5/142	118/18723	0.00206034	0.0204628	0.0147892	7538/3312/678/7832/677	5
294	0	GO:0042063	gliogenesis	8/142	301/18723	0.00212641	0.0210471	0.0152115	3398/3280/3908/10319/7431/4035/3912/5764	8
295	0	GO:0044319	wound healing, spreading of cells	3/142	34/18723	0.00215162	0.0210815	0.0152364	1289/3491/1839	3
296	0	GO:0051973	positive regulation of telomerase activity	3/142	34/18723	0.00215162	0.0210815	0.0152364	9314/3326/4609	3
297	0	GO:0090505	epiboly involved in wound healing	3/142	34/18723	0.00215162	0.0210815	0.0152364	1289/3491/1839	3
298	0	GO:0030330	DNA damage response, signal transduction by p53 class mediator	4/142	72/18723	0.00218859	0.0212955	0.015391	6154/1263/1026/8444	4
299	0	GO:1903036	positive regulation of response to wounding	4/142	72/18723	0.00218859	0.0212955	0.015391	4035/1839/5764/4638	4
300	0	GO:0010038	response to metal ion	9/142	373/18723	0.00219586	0.0212955	0.015391	2353/10628/3726/2354/1843/3725/3162/6678/4502	9
301	0	GO:0007162	negative regulation of cell adhesion	8/142	303/18723	0.00221544	0.0212955	0.015391	9314/1843/2192/27289/3659/4035/384/652	8
302	0	GO:0002761	regulation of myeloid leukocyte differentiation	5/142	120/18723	0.00221737	0.0212955	0.015391	3398/2353/3725/4609/677	5
303	0	GO:0071774	response to fibroblast growth factor	5/142	120/18723	0.00221737	0.0212955	0.015391	7538/678/9592/3164/677	5
304	0	GO:0030098	lymphocyte differentiation	9/142	374/18723	0.00223579	0.0214018	0.0154678	3398/1958/581/64332/3659/678/84807/677/652	9
305	0	GO:1904019	epithelial cell apoptotic process	5/142	121/18723	0.00229907	0.0218916	0.0158219	2934/7538/10266/3162/677	5
306	0	GO:0035924	cellular response to vascular endothelial growth factor stimulus	4/142	73/18723	0.00230201	0.0218916	0.0158219	1634/10266/5159/3164	4
307	0	GO:0071453	cellular response to oxygen levels	6/142	177/18723	0.00232503	0.0219693	0.0158779	1958/3162/4609/1263/677/5764	6
308	0	GO:0018149	peptide cross-linking	3/142	35/18723	0.00234037	0.0219693	0.0158779	1634/2335/1281	3
309	0	GO:0034405	response to fluid shear stress	3/142	35/18723	0.00234037	0.0219693	0.0158779	9314/5159/10365	3
310	0	GO:0090504	epiboly	3/142	35/18723	0.00234037	0.0219693	0.0158779	1289/3491/1839	3
311	0	GO:0001666	response to hypoxia	8/142	307/18723	0.0024023	0.0224781	0.0162457	1958/10266/3162/4609/1263/677/5764/4929	8
312	0	GO:0072124	regulation of glomerular mesangial cell proliferation	2/142	10/18723	0.00246981	0.0228163	0.0164902	1958/652	2
313	0	GO:0072378	blood coagulation, fibrin clot formation	2/142	10/18723	0.00246981	0.0228163	0.0164902	2335/2192	2
314	0	GO:0097084	vascular associated smooth muscle cell development	2/142	10/18723	0.00246981	0.0228163	0.0164902	3280/10266	2
315	0	GO:2001269	positive regulation of cysteine-type endopeptidase activity involved in apoptotic signaling pathway	2/142	10/18723	0.00246981	0.0228163	0.0164902	2934/581	2
316	0	GO:0071897	DNA biosynthetic process	6/142	180/18723	0.00252844	0.023162	0.01674	9314/1843/3326/5159/4609/1026	6
317	0	GO:0014741	negative regulation of muscle hypertrophy	3/142	36/18723	0.00253906	0.023162	0.01674	5997/3488/5999	3
318	0	GO:0051385	response to mineralocorticoid	3/142	36/18723	0.00253906	0.023162	0.01674	2353/2354/1026	3
319	0	GO:0070670	response to interleukin-4	3/142	36/18723	0.00253906	0.023162	0.01674	10376/6175/3326	3
320	0	GO:0006809	nitric oxide biosynthetic process	4/142	76/18723	0.00266646	0.0241725	0.0174703	9314/3326/10365/384	4
321	0	GO:0072028	nephron morphogenesis	4/142	76/18723	0.00266646	0.0241725	0.0174703	3280/5159/4609/652	4
322	0	GO:0042326	negative regulation of phosphorylation	9/142	385/18723	0.00271434	0.0245302	0.0177288	9021/5997/581/1843/2192/4035/1848/1026/652	9
323	0	GO:0030513	positive regulation of BMP signaling pathway	3/142	37/18723	0.00274788	0.0247565	0.0178924	3280/3491/652	3
324	0	GO:0002040	sprouting angiogenesis	6/142	185/18723	0.00289682	0.0260177	0.0188039	9314/10266/10365/3162/3164/652	6
325	0	GO:0045657	positive regulation of monocyte differentiation	2/142	11/18723	0.00300368	0.0266836	0.0192851	3725/677	2
326	0	GO:0048680	positive regulation of axon regeneration	2/142	11/18723	0.00300368	0.0266836	0.0192851	4035/5764	2
327	0	GO:1901862	negative regulation of muscle tissue development	2/142	11/18723	0.00300368	0.0266836	0.0192851	3488/652	2
328	0	GO:0061564	axon development	10/142	467/18723	0.00300763	0.0266836	0.0192851	9314/2335/60/3908/4130/3326/4035/10458/5764/4929	10
329	0	GO:0007093	mitotic cell cycle checkpoint signaling	5/142	129/18723	0.00303368	0.0267515	0.0193343	1843/6154/5514/1263/1026	5
330	0	GO:0043280	positive regulation of cysteine-type endopeptidase activity involved in apoptotic process	5/142	129/18723	0.00303368	0.0267515	0.0193343	2934/581/23787/3491/4609	5
331	0	GO:0061136	regulation of proteasomal protein catabolic process	6/142	187/18723	0.0030549	0.0268573	0.0194107	127544/4130/3326/2876/1263/11337	6
332	0	GO:0010463	mesenchymal cell proliferation	3/142	39/18723	0.00319656	0.0277677	0.0200687	4609/5764/652	3
333	0	GO:0001570	vasculogenesis	4/142	80/18723	0.00321141	0.0277677	0.0200687	3726/10266/5159/677	4
334	0	GO:0009791	post-embryonic development	4/142	80/18723	0.00321141	0.0277677	0.0200687	9314/581/4929/652	4
335	0	GO:0071229	cellular response to acid chemical	4/142	80/18723	0.00321141	0.0277677	0.0200687	1278/10458/10365/1290	4
336	0	GO:0036293	response to decreased oxygen levels	8/142	322/18723	0.00321571	0.0277677	0.0200687	1958/10266/3162/4609/1263/677/5764/4929	8
337	0	GO:0043010	camera-type eye development	8/142	322/18723	0.00321571	0.0277677	0.0200687	9314/10763/581/10319/7431/5159/5764/652	8
338	0	GO:0019827	stem cell population maintenance	5/142	131/18723	0.00324106	0.0279038	0.020167	9314/3280/678/4609/5764	5
339	0	GO:0051216	cartilage development	6/142	190/18723	0.00330401	0.0283618	0.0204981	4256/7076/4060/3491/11173/652	6
340	0	GO:0032970	regulation of actin filament-based process	9/142	397/18723	0.00332556	0.0284629	0.0205711	3397/2934/27289/4035/10458/6624/5159/390/5999	9
341	0	GO:0031667	response to nutrient levels	10/142	474/18723	0.00334272	0.0284946	0.020594	7538/467/3312/3627/3725/3162/6678/11337/5764/1026	10
342	0	GO:0044773	mitotic DNA damage checkpoint signaling	4/142	81/18723	0.00335864	0.0284946	0.020594	6154/5514/1263/1026	4
343	0	GO:0046209	nitric oxide metabolic process	4/142	81/18723	0.00335864	0.0284946	0.020594	9314/3326/10365/384	4
344	0	GO:0090092	regulation of transmembrane receptor protein serine/threonine kinase signaling pathway	7/142	256/18723	0.00342637	0.0289847	0.0209483	3280/8425/3326/4035/3491/7041/652	7
345	0	GO:0045429	positive regulation of nitric oxide biosynthetic process	3/142	40/18723	0.00343673	0.0289881	0.0209507	9314/3326/10365	3
346	0	GO:0030217	T cell differentiation	7/142	257/18723	0.00350048	0.0291531	0.02107	1958/64332/3659/678/84807/677/652	7
347	0	GO:2001057	reactive nitrogen species metabolic process	4/142	82/18723	0.0035104	0.0291531	0.02107	9314/3326/10365/384	4
348	0	GO:0032434	regulation of proteasomal ubiquitin-dependent protein catabolic process	5/142	134/18723	0.00357101	0.0291531	0.02107	127544/4130/3326/1263/11337	5
349	0	GO:0098727	maintenance of cell number	5/142	134/18723	0.00357101	0.0291531	0.02107	9314/3280/678/4609/5764	5
350	0	GO:0034333	adherens junction assembly	2/142	12/18723	0.00358654	0.0291531	0.02107	60/10266	2
351	0	GO:0061052	negative regulation of cell growth involved in cardiac muscle cell development	2/142	12/18723	0.00358654	0.0291531	0.02107	5997/5999	2
352	0	GO:0061307	cardiac neural crest cell differentiation involved in heart development	2/142	12/18723	0.00358654	0.0291531	0.02107	3280/652	2
353	0	GO:0061308	cardiac neural crest cell development involved in heart development	2/142	12/18723	0.00358654	0.0291531	0.02107	3280/652	2
354	0	GO:0070572	positive regulation of neuron projection regeneration	2/142	12/18723	0.00358654	0.0291531	0.02107	4035/5764	2
355	0	GO:0071635	negative regulation of transforming growth factor beta production	2/142	12/18723	0.00358654	0.0291531	0.02107	2335/3326	2
356	0	GO:0072376	protein activation cascade	2/142	12/18723	0.00358654	0.0291531	0.02107	2335/2192	2
357	0	GO:0097201	negative regulation of transcription from RNA polymerase II promoter in response to stress	2/142	12/18723	0.00358654	0.0291531	0.02107	3725/9531	2
358	0	GO:1903909	regulation of receptor clustering	2/142	12/18723	0.00358654	0.0291531	0.02107	2934/5764	2
359	0	GO:0048678	response to axon injury	4/142	83/18723	0.00366676	0.0296439	0.0214247	9314/581/4035/5764	4
360	0	GO:0001101	response to acid chemical	5/142	135/18723	0.00368617	0.0296439	0.0214247	1278/10458/10365/1290/5764	5
361	0	GO:0071634	regulation of transforming growth factor beta production	3/142	41/18723	0.00368766	0.0296439	0.0214247	2335/4060/3326	3
362	0	GO:1904407	positive regulation of nitric oxide metabolic process	3/142	41/18723	0.00368766	0.0296439	0.0214247	9314/3326/10365	3
363	0	GO:0016049	cell growth	10/142	482/18723	0.00376146	0.0301538	0.0217932	2335/5997/8425/3326/4035/3488/1839/3490/5999/1026	10
364	0	GO:0061157	mRNA destabilization	4/142	84/18723	0.00382778	0.0305174	0.022056	7538/678/7832/677	4
365	0	GO:2000134	negative regulation of G1/S transition of mitotic cell cycle	4/142	84/18723	0.00382778	0.0305174	0.022056	9314/6154/1263/1026	4
366	0	GO:0031330	negative regulation of cellular catabolic process	7/142	262/18723	0.0038895	0.0308953	0.0223291	7076/7538/4130/9349/3326/3162/4170	7
367	0	GO:0030879	mammary gland development	5/142	137/18723	0.00392444	0.0308953	0.0223291	3398/581/3488/2876/652	5
368	0	GO:0042594	response to starvation	6/142	197/18723	0.00394393	0.0308953	0.0223291	7538/467/3312/3725/11337/1026	6
369	0	GO:0071248	cellular response to metal ion	6/142	197/18723	0.00394393	0.0308953	0.0223291	2353/3726/2354/3725/3162/4502	6
370	0	GO:0032965	regulation of collagen biosynthetic process	3/142	42/18723	0.0039495	0.0308953	0.0223291	7431/5159/652	3
371	0	GO:0035019	somatic stem cell population maintenance	3/142	42/18723	0.0039495	0.0308953	0.0223291	3280/678/4609	3
372	0	GO:0045687	positive regulation of glial cell differentiation	3/142	42/18723	0.0039495	0.0308953	0.0223291	3398/3280/5764	3
373	0	GO:0044774	mitotic DNA integrity checkpoint signaling	4/142	85/18723	0.00399353	0.0310726	0.0224573	6154/5514/1263/1026	4
374	0	GO:0055013	cardiac muscle cell development	4/142	85/18723	0.00399353	0.0310726	0.0224573	5997/5159/5999/652	4
375	0	GO:0031099	regeneration	6/142	198/18723	0.00404234	0.0313447	0.0226539	9314/4035/3162/2876/5764/1026	6
376	0	GO:1903037	regulation of leukocyte cell-cell adhesion	8/142	336/18723	0.00415479	0.0313447	0.0226539	9314/3280/64332/3659/10808/84807/384/652	8
377	0	GO:0008298	intracellular mRNA localization	2/142	13/18723	0.00421763	0.0313447	0.0226539	7538/677	2
378	0	GO:0010958	regulation of amino acid import across plasma membrane	2/142	13/18723	0.00421763	0.0313447	0.0226539	5997/5999	2
379	0	GO:0014745	negative regulation of muscle adaptation	2/142	13/18723	0.00421763	0.0313447	0.0226539	9314/3488	2
380	0	GO:0015816	glycine transport	2/142	13/18723	0.00421763	0.0313447	0.0226539	5997/5999	2
381	0	GO:0048711	positive regulation of astrocyte differentiation	2/142	13/18723	0.00421763	0.0313447	0.0226539	3398/3280	2
382	0	GO:0051956	negative regulation of amino acid transport	2/142	13/18723	0.00421763	0.0313447	0.0226539	5997/5999	2
383	0	GO:0060213	positive regulation of nuclear-transcribed mRNA poly(A) tail shortening	2/142	13/18723	0.00421763	0.0313447	0.0226539	7538/7832	2
384	0	GO:0071801	regulation of podosome assembly	2/142	13/18723	0.00421763	0.0313447	0.0226539	2934/6624	2
385	0	GO:0098840	protein transport along microtubule	2/142	13/18723	0.00421763	0.0313447	0.0226539	4130/9531	2
386	0	GO:0099118	microtubule-based protein transport	2/142	13/18723	0.00421763	0.0313447	0.0226539	4130/9531	2
387	0	GO:1902947	regulation of tau-protein kinase activity	2/142	13/18723	0.00421763	0.0313447	0.0226539	1958/3326	2
388	0	GO:1903789	regulation of amino acid transmembrane transport	2/142	13/18723	0.00421763	0.0313447	0.0226539	5997/5999	2
389	0	GO:2000318	positive regulation of T-helper 17 type immune response	2/142	13/18723	0.00421763	0.0313447	0.0226539	64332/84807	2
390	0	GO:0014002	astrocyte development	3/142	43/18723	0.00422238	0.0313447	0.0226539	10319/7431/4035	3
391	0	GO:0060443	mammary gland morphogenesis	3/142	43/18723	0.00422238	0.0313447	0.0226539	581/3488/652	3
392	0	GO:0071604	transforming growth factor beta production	3/142	43/18723	0.00422238	0.0313447	0.0226539	2335/4060/3326	3
393	0	GO:0061014	positive regulation of mRNA catabolic process	4/142	87/18723	0.00433946	0.0320358	0.0231534	7538/678/7832/677	4
394	0	GO:2000177	regulation of neural precursor cell proliferation	4/142	87/18723	0.00433946	0.0320358	0.0231534	3398/10763/7832/5764	4
395	0	GO:0051054	positive regulation of DNA metabolic process	6/142	201/18723	0.00434851	0.0320358	0.0231534	9314/581/3326/5159/5514/4609	6
396	0	GO:0001558	regulation of cell growth	9/142	414/18723	0.00437183	0.0321263	0.0232188	2335/5997/8425/4035/3488/1839/3490/5999/1026	9
397	0	GO:0032355	response to estradiol	5/142	141/18723	0.00443375	0.0324992	0.0234883	10628/1843/10266/5159/5764	5
398	0	GO:0009913	epidermal cell differentiation	6/142	202/18723	0.00445427	0.0325677	0.0235378	10628/7538/9314/3280/677/652	6
399	0	GO:0050779	RNA destabilization	4/142	88/18723	0.00451978	0.0329638	0.0238241	7538/678/7832/677	4
400	0	GO:0032496	response to lipopolysaccharide	8/142	343/18723	0.00469737	0.0341441	0.0246771	2353/7538/1634/3627/7431/3725/3164/6678	8
401	0	GO:0014910	regulation of smooth muscle cell migration	4/142	89/18723	0.00470508	0.0341441	0.0246771	9510/4035/3488/5159	4
402	0	GO:0042551	neuron maturation	3/142	45/18723	0.00480182	0.0346732	0.0250595	27289/23787/4929	3
403	0	GO:0085029	extracellular matrix assembly	3/142	45/18723	0.00480182	0.0346732	0.0250595	1278/3912/10266	3
404	0	GO:0007612	learning	5/142	144/18723	0.00484545	0.034751	0.0251158	2353/4130/3725/7832/5764	5
405	0	GO:0014065	phosphatidylinositol 3-kinase signaling	5/142	144/18723	0.00484545	0.034751	0.0251158	9314/1634/2335/5159/677	5
406	0	GO:0034249	negative regulation of cellular amide metabolic process	7/142	273/18723	0.00486043	0.034751	0.0251158	7538/5997/10418/3488/678/7832/677	7
407	0	GO:0034616	response to laminar fluid shear stress	2/142	14/18723	0.0048962	0.034751	0.0251158	9314/10365	2
408	0	GO:0035791	platelet-derived growth factor receptor-beta signaling pathway	2/142	14/18723	0.0048962	0.034751	0.0251158	4035/5159	2
409	0	GO:0045837	negative regulation of membrane potential	2/142	14/18723	0.0048962	0.034751	0.0251158	581/5764	2
410	0	GO:1905049	negative regulation of metallopeptidase activity	2/142	14/18723	0.0048962	0.034751	0.0251158	7076/4035	2
411	0	GO:0072594	establishment of protein localization to organelle	9/142	422/18723	0.00494564	0.0350166	0.0253077	10628/3312/581/9349/3326/9531/5514/1026/652	9
412	0	GO:0061351	neural precursor cell proliferation	5/142	145/18723	0.00498852	0.0352345	0.0254652	3398/10763/84858/7832/5764	5
413	0	GO:0001657	ureteric bud development	4/142	91/18723	0.00509086	0.0356974	0.0257997	3280/4609/384/652	4
414	0	GO:0055006	cardiac cell development	4/142	91/18723	0.00509086	0.0356974	0.0257997	5997/5159/5999/652	4
415	0	GO:0060191	regulation of lipase activity	4/142	91/18723	0.00509086	0.0356974	0.0257997	5997/4035/3491/5159	4
416	0	GO:0072163	mesonephric epithelium development	4/142	92/18723	0.00529147	0.0369261	0.0266878	3280/4609/384/652	4
417	0	GO:0072164	mesonephric tubule development	4/142	92/18723	0.00529147	0.0369261	0.0266878	3280/4609/384/652	4
418	0	GO:0048568	embryonic organ development	9/142	427/18723	0.005333	0.0371269	0.0268329	3398/3726/9021/3280/10763/3491/5930/677/652	9
419	0	GO:0045861	negative regulation of proteolysis	8/142	351/18723	0.00538248	0.0373064	0.0269626	7076/9314/4130/9349/3326/4035/3164/2876	8
420	0	GO:0010712	regulation of collagen metabolic process	3/142	47/18723	0.00542701	0.0373064	0.0269626	7431/5159/652	3
421	0	GO:0042311	vasodilation	3/142	47/18723	0.00542701	0.0373064	0.0269626	5997/10365/2876	3
422	0	GO:0045646	regulation of erythrocyte differentiation	3/142	47/18723	0.00542701	0.0373064	0.0269626	7538/9636/677	3
423	0	GO:0051972	regulation of telomerase activity	3/142	47/18723	0.00542701	0.0373064	0.0269626	9314/3326/4609	3
424	0	GO:2001056	positive regulation of cysteine-type endopeptidase activity	5/142	148/18723	0.00543571	0.0373064	0.0269626	2934/581/23787/3491/4609	5
425	0	GO:0060993	kidney morphogenesis	4/142	93/18723	0.00549731	0.0374337	0.0270546	3280/5159/4609/652	4
426	0	GO:1901796	regulation of signal transduction by p53 class mediator	4/142	93/18723	0.00549731	0.0374337	0.0270546	6154/9349/1263/8444	4
427	0	GO:1902807	negative regulation of cell cycle G1/S phase transition	4/142	93/18723	0.00549731	0.0374337	0.0270546	9314/6154/1263/1026	4
428	0	GO:0009263	deoxyribonucleotide biosynthetic process	2/142	15/18723	0.00562149	0.0374337	0.0270546	6241/9519	2
429	0	GO:0033599	regulation of mammary gland epithelial cell proliferation	2/142	15/18723	0.00562149	0.0374337	0.0270546	581/2876	2
430	0	GO:0045475	locomotor rhythm	2/142	15/18723	0.00562149	0.0374337	0.0270546	3398/1958	2
431	0	GO:0048569	post-embryonic animal organ development	2/142	15/18723	0.00562149	0.0374337	0.0270546	9314/581	2
432	0	GO:0060211	regulation of nuclear-transcribed mRNA poly(A) tail shortening	2/142	15/18723	0.00562149	0.0374337	0.0270546	7538/7832	2
433	0	GO:0060253	negative regulation of glial cell proliferation	2/142	15/18723	0.00562149	0.0374337	0.0270546	3280/5764	2
434	0	GO:0070831	basement membrane assembly	2/142	15/18723	0.00562149	0.0374337	0.0270546	3912/10266	2
435	0	GO:0072075	metanephric mesenchyme development	2/142	15/18723	0.00562149	0.0374337	0.0270546	5159/4609	2
436	0	GO:0072224	metanephric glomerulus development	2/142	15/18723	0.00562149	0.0374337	0.0270546	1958/5159	2
437	0	GO:0090594	inflammatory response to wounding	2/142	15/18723	0.00562149	0.0374337	0.0270546	7076/3162	2
438	0	GO:0051702	biological process involved in interaction with symbiont	4/142	94/18723	0.00570843	0.0379259	0.0274104	2335/3312/3725/2876	4
439	0	GO:0052548	regulation of endopeptidase activity	9/142	432/18723	0.00574353	0.0380721	0.0275161	2934/7076/9314/581/23787/3491/3164/2876/4609	9
440	0	GO:2000059	negative regulation of ubiquitin-dependent protein catabolic process	3/142	48/18723	0.00575706	0.0380751	0.0275182	4130/9349/3326	3
441	0	GO:2001233	regulation of apoptotic signaling pathway	8/142	356/18723	0.00584795	0.0385885	0.0278893	467/581/6154/3162/2876/4170/4929/652	8
442	0	GO:0000082	G1/S transition of mitotic cell cycle	6/142	214/18723	0.00587644	0.038651	0.0279344	3398/9314/9510/6154/1263/1026	6
443	0	GO:0051146	striated muscle cell differentiation	7/142	283/18723	0.00589238	0.038651	0.0279344	5997/3627/3488/5159/2876/5999/652	7
444	0	GO:0048592	eye morphogenesis	5/142	151/18723	0.00591055	0.038651	0.0279344	581/1289/1290/5764/652	5
445	0	GO:2001236	regulation of extrinsic apoptotic signaling pathway	5/142	151/18723	0.00591055	0.038651	0.0279344	467/3162/2876/4170/652	5
446	0	GO:1902041	regulation of extrinsic apoptotic signaling pathway via death domain receptors	3/142	49/18723	0.00609889	0.0396156	0.0286315	467/3162/2876	3
447	0	GO:1904707	positive regulation of vascular associated smooth muscle cell proliferation	3/142	49/18723	0.00609889	0.0396156	0.0286315	9510/3725/3488	3
448	0	GO:1904752	regulation of vascular associated smooth muscle cell migration	3/142	49/18723	0.00609889	0.0396156	0.0286315	9510/4035/3488	3
449	0	GO:0001823	mesonephros development	4/142	96/18723	0.00614677	0.0398376	0.028792	3280/4609/384/652	4
450	0	GO:0014909	smooth muscle cell migration	4/142	97/18723	0.0063741	0.0407521	0.029453	9510/4035/3488/5159	4
451	0	GO:2001237	negative regulation of extrinsic apoptotic signaling pathway	4/142	97/18723	0.0063741	0.0407521	0.029453	3162/2876/4170/652	4
452	0	GO:0006978	DNA damage response, signal transduction by p53 class mediator resulting in transcription of p21 class mediator	2/142	16/18723	0.00639278	0.0407521	0.029453	6154/1026	2
453	0	GO:0030575	nuclear body organization	2/142	16/18723	0.00639278	0.0407521	0.029453	10208/8444	2
454	0	GO:0044849	estrous cycle	2/142	16/18723	0.00639278	0.0407521	0.029453	1958/5764	2
455	0	GO:0070242	thymocyte apoptotic process	2/142	16/18723	0.00639278	0.0407521	0.029453	581/652	2
456	0	GO:2001267	regulation of cysteine-type endopeptidase activity involved in apoptotic signaling pathway	2/142	16/18723	0.00639278	0.0407521	0.029453	2934/581	2
457	0	GO:0008360	regulation of cell shape	5/142	154/18723	0.00641391	0.0407521	0.029453	2335/27289/10458/390/5764	5
458	0	GO:0030856	regulation of epithelial cell differentiation	5/142	154/18723	0.00641391	0.0407521	0.029453	3397/7538/3280/677/652	5
459	0	GO:0070231	T cell apoptotic process	3/142	50/18723	0.00645262	0.0408198	0.0295019	581/384/652	3
460	0	GO:1904738	vascular associated smooth muscle cell migration	3/142	50/18723	0.00645262	0.0408198	0.0295019	9510/4035/3488	3
461	0	GO:0045936	negative regulation of phosphate metabolic process	9/142	441/18723	0.00654373	0.0412593	0.0298196	9021/5997/581/1843/2192/4035/1848/1026/652	9
462	0	GO:0002237	response to molecule of bacterial origin	8/142	363/18723	0.00655045	0.0412593	0.0298196	2353/7538/1634/3627/7431/3725/3164/6678	8
463	0	GO:0043502	regulation of muscle adaptation	4/142	98/18723	0.00660695	0.0415253	0.0300118	9314/5997/3488/5999	4
464	0	GO:0010563	negative regulation of phosphorus metabolic process	9/142	442/18723	0.00663769	0.0416286	0.0300864	9021/5997/581/1843/2192/4035/1848/1026/652	9
465	0	GO:0002064	epithelial cell development	6/142	220/18723	0.00670026	0.0418813	0.030269	7431/1306/59/2876/1026/652	6
466	0	GO:0034504	protein localization to nucleus	7/142	290/18723	0.00670676	0.0418813	0.030269	10628/9349/3326/9531/5514/1026/652	7
467	0	GO:0009267	cellular response to starvation	5/142	156/18723	0.00676575	0.0419794	0.0303399	467/3312/3725/11337/1026	5
468	0	GO:0035051	cardiocyte differentiation	5/142	156/18723	0.00676575	0.0419794	0.0303399	3280/5997/5159/5999/652	5
469	0	GO:0046631	alpha-beta T cell activation	5/142	156/18723	0.00676575	0.0419794	0.0303399	64332/3659/10808/84807/384	5
470	0	GO:0010656	negative regulation of muscle cell apoptotic process	3/142	51/18723	0.00681835	0.0421261	0.030446	9531/5514/3162	3
471	0	GO:0045661	regulation of myoblast differentiation	3/142	51/18723	0.00681835	0.0421261	0.030446	3627/677/652	3
472	0	GO:0010975	regulation of neuron projection development	9/142	445/18723	0.0069258	0.0426993	0.0308603	3397/9314/2335/5997/7431/4035/10458/29116/5764	9
473	0	GO:0010632	regulation of epithelial cell migration	7/142	292/18723	0.00695412	0.0427833	0.030921	9314/1634/1839/3162/6678/5764/652	7
474	0	GO:0043488	regulation of mRNA stability	5/142	158/18723	0.0071309	0.0437065	0.0315882	7538/7431/678/7832/677	5
475	0	GO:0031103	axon regeneration	3/142	52/18723	0.00719616	0.0437065	0.0315882	9314/4035/5764	3
476	0	GO:0043392	negative regulation of DNA binding	3/142	52/18723	0.00719616	0.0437065	0.0315882	3397/3725/3162	3
477	0	GO:0001710	mesodermal cell fate commitment	2/142	17/18723	0.00720932	0.0437065	0.0315882	9314/652	2
478	0	GO:0010715	regulation of extracellular matrix disassembly	2/142	17/18723	0.00720932	0.0437065	0.0315882	4035/6624	2
479	0	GO:0042772	DNA damage response, signal transduction resulting in transcription	2/142	17/18723	0.00720932	0.0437065	0.0315882	6154/1026	2
480	0	GO:0055119	relaxation of cardiac muscle	2/142	17/18723	0.00720932	0.0437065	0.0315882	2934/5997	2
481	0	GO:2001234	negative regulation of apoptotic signaling pathway	6/142	224/18723	0.00729415	0.0441288	0.0318934	581/3162/2876/4170/4929/652	6
482	0	GO:0007159	leukocyte cell-cell adhesion	8/142	371/18723	0.00742984	0.0448565	0.0324194	9314/3280/64332/3659/10808/84807/384/652	8
483	0	GO:0050769	positive regulation of neurogenesis	6/142	225/18723	0.00744839	0.0448754	0.032433	3398/3280/2335/4035/10458/5764	6
484	0	GO:0007566	embryo implantation	3/142	53/18723	0.00758617	0.0455359	0.0329104	7076/2192/3490	3
485	0	GO:1902106	negative regulation of leukocyte differentiation	4/142	102/18723	0.00759463	0.0455359	0.0329104	3398/3659/4609/652	4
486	0	GO:0071241	cellular response to inorganic substance	6/142	226/18723	0.00760497	0.0455359	0.0329104	2353/3726/2354/3725/3162/4502	6
487	0	GO:0010720	positive regulation of cell development	7/142	298/18723	0.00773699	0.0462313	0.033413	3398/3280/2335/4035/10458/5764/652	7
488	0	GO:0070228	regulation of lymphocyte apoptotic process	3/142	54/18723	0.00798845	0.0476361	0.0344282	581/384/652	3
489	0	GO:0030728	ovulation	2/142	18/18723	0.00807041	0.0476367	0.0344287	9510/5997	2
490	0	GO:0051782	negative regulation of cell division	2/142	18/18723	0.00807041	0.0476367	0.0344287	10628/4609	2
491	0	GO:0060973	cell migration involved in heart development	2/142	18/18723	0.00807041	0.0476367	0.0344287	5159/652	2
492	0	GO:0071800	podosome assembly	2/142	18/18723	0.00807041	0.0476367	0.0344287	2934/6624	2
493	0	GO:2000136	regulation of cell proliferation involved in heart morphogenesis	2/142	18/18723	0.00807041	0.0476367	0.0344287	3280/652	2
494	0	GO:0071695	anatomical structure maturation	6/142	229/18723	0.00808899	0.0476497	0.0344381	3280/27289/23787/10365/1026/4929	6
495	0	GO:0006913	nucleocytoplasmic transport	7/142	301/18723	0.00815203	0.0478275	0.0345666	10628/9349/3326/9531/5514/1026/652	7
496	0	GO:0051169	nuclear transport	7/142	301/18723	0.00815203	0.0478275	0.0345666	10628/9349/3326/9531/5514/1026/652	7
497	0	GO:0045620	negative regulation of lymphocyte differentiation	3/142	55/18723	0.0084031	0.0492012	0.0355594	3398/3659/652	3
498	0	GO:0071772	response to BMP	5/142	165/18723	0.00851738	0.0496705	0.0358986	3280/1958/3491/11173/652	5
499	0	GO:0071773	cellular response to BMP stimulus	5/142	165/18723	0.00851738	0.0496705	0.0358986	3280/1958/3491/11173/652	5
500	0	GO:0090287	regulation of cellular response to growth factor stimulus	7/142	304/18723	0.00858329	0.049922	0.0360804	3280/1634/8425/3326/3491/7041/652	7
501	0	GO:0010594	regulation of endothelial cell migration	6/142	232/18723	0.00859483	0.049922	0.0360804	9314/1634/3162/6678/5764/652	6
502	1	GO:0022613	ribonucleoprotein complex biogenesis	19/156	463/18723	1.10817e-08	2.75381e-05	2.55696e-05	84365/1983/23160/8669/8661/6628/57050/51602/51118/9221/11103/51010/55781/55299/64216/90441/23560/55153/55813	19
503	1	GO:0042254	ribosome biogenesis	15/156	299/18723	3.15008e-08	3.91397e-05	3.63419e-05	84365/23160/57050/51602/51118/9221/11103/51010/55781/55299/64216/90441/23560/55153/55813	15
504	1	GO:0006364	rRNA processing	13/156	225/18723	5.27884e-08	4.37264e-05	4.06008e-05	84365/23160/57050/51602/51118/9221/11103/51010/55781/55299/64216/23560/55813	13
505	1	GO:0016072	rRNA metabolic process	13/156	236/18723	9.23023e-08	5.73428e-05	5.32438e-05	84365/23160/57050/51602/51118/9221/11103/51010/55781/55299/64216/23560/55813	13
506	1	GO:0002181	cytoplasmic translation	10/156	148/18723	4.59542e-07	0.000228392	0.000212067	1983/2935/8669/8661/7555/2107/170506/285381/8531/51389	10
507	1	GO:0034470	ncRNA processing	14/156	395/18723	5.7927e-06	0.00239915	0.00222765	84365/23160/57050/51602/51118/9221/11103/51010/55781/55299/64216/285381/23560/55813	14
508	1	GO:0034660	ncRNA metabolic process	15/156	485/18723	1.35825e-05	0.0048218	0.00447713	84365/23160/57050/51602/51118/9221/11103/51010/55781/55299/64216/285381/23560/55813/2058	15
509	1	GO:0016050	vesicle organization	11/156	300/18723	4.4217e-05	0.0137349	0.0127531	8878/302/3799/5048/54874/7879/8452/9218/55207/8411/5270	11
510	1	GO:0072594	establishment of protein localization to organelle	13/156	422/18723	5.43218e-05	0.0149989	0.0139267	10576/8882/9221/4000/26519/58477/22948/7879/3840/51100/4121/60559/5898	13
511	1	GO:0048008	platelet-derived growth factor receptor signaling pathway	5/156	56/18723	0.000102113	0.025375	0.0235612	84159/5770/7763/64651/5327	5
512	1	GO:0006401	RNA catabolic process	10/156	278/18723	0.000115789	0.0261577	0.0242879	2935/26135/2107/10492/51808/8882/51010/170506/8531/55603	10
513	1	GO:0006417	regulation of translation	13/156	468/18723	0.000152979	0.0274225	0.0254623	1983/2935/7555/51123/2107/10492/9221/51010/170506/387/285381/8531/2058	13
514	1	GO:0006900	vesicle budding from membrane	5/156	61/18723	0.000153804	0.0274225	0.0254623	302/54874/7879/8452/9218	5
515	1	GO:0097193	intrinsic apoptotic signaling pathway	10/156	288/18723	0.000154493	0.0274225	0.0254623	5770/7159/64782/55829/90441/8452/133746/58515/8531/4780	10
516	1	GO:0043489	RNA stabilization	5/156	65/18723	0.000207909	0.0344436	0.0319816	10492/51808/170506/8531/55603	5
517	1	GO:0001732	formation of cytoplasmic translation initiation complex	3/156	16/18723	0.000293408	0.0428893	0.0398235	1983/8669/8661	3
518	1	GO:2000765	regulation of cytoplasmic translation	3/156	16/18723	0.000293408	0.0428893	0.0398235	7555/170506/8531	3
519	1	GO:0042273	ribosomal large subunit biogenesis	5/156	72/18723	0.000336096	0.0463999	0.0430832	84365/55299/90441/23560/55153	5
520	1	GO:0070972	protein localization to endoplasmic reticulum	5/156	74/18723	0.000381824	0.0499386	0.0463689	58477/9218/11014/4121/60559	5
521	2	GO:0002181	cytoplasmic translation	16/110	148/18723	3.762e-16	6.65122e-13	5.99148e-13	6136/6203/9349/6160/6159/6161/6142/6154/7311/6227/6155/6193/6202/6130/27335/6188	16
522	2	GO:0006694	steroid biosynthetic process	14/110	173/18723	1.65493e-12	1.46296e-09	1.31784e-09	335/2232/3292/1727/1583/22937/27120/2230/3490/949/348/3422/6713/6309	14
523	2	GO:0010257	NADH dehydrogenase complex assembly	9/110	57/18723	4.25227e-11	1.8795e-08	1.69307e-08	4700/4707/4724/25915/4713/4716/55967/4696/54539	9
524	2	GO:0032981	mitochondrial respiratory chain complex I assembly	9/110	57/18723	4.25227e-11	1.8795e-08	1.69307e-08	4700/4707/4724/25915/4713/4716/55967/4696/54539	9
525	2	GO:0008203	cholesterol metabolic process	11/110	137/18723	4.9383e-10	1.74618e-07	1.57298e-07	335/2232/1727/1583/22937/2230/949/348/3422/6713/6309	11
526	2	GO:1902652	secondary alcohol metabolic process	11/110	147/18723	1.05068e-09	3.09601e-07	2.78892e-07	335/2232/1727/1583/22937/2230/949/348/3422/6713/6309	11
527	2	GO:0016125	sterol metabolic process	11/110	152/18723	1.5007e-09	3.79033e-07	3.41437e-07	335/2232/1727/1583/22937/2230/949/348/3422/6713/6309	11
528	2	GO:0033108	mitochondrial respiratory chain complex assembly	9/110	93/18723	3.81535e-09	8.43191e-07	7.59555e-07	4700/4707/4724/25915/4713/4716/55967/4696/54539	9
529	2	GO:0008202	steroid metabolic process	14/110	319/18723	5.51894e-09	1.08417e-06	9.76627e-07	335/2232/3292/1727/1583/22937/27120/2230/3490/949/348/3422/6713/6309	14
530	2	GO:0022900	electron transport chain	11/110	175/18723	6.64295e-09	1.17447e-06	1.05798e-06	29796/4700/4707/4724/2230/26227/4713/2109/4716/55967/4696	11
531	2	GO:0006091	generation of precursor metabolites and energy	16/110	490/18723	2.76017e-08	4.43635e-06	3.9963e-06	2232/29796/4700/4707/93974/4724/2230/26227/4713/2109/4716/55967/7086/4190/10476/4696	16
532	2	GO:0042773	ATP synthesis coupled electron transport	8/110	95/18723	8.73012e-08	1.18638e-05	1.0687e-05	29796/4700/4707/4724/4713/4716/55967/4696	8
533	2	GO:0042775	mitochondrial ATP synthesis coupled electron transport	8/110	95/18723	8.73012e-08	1.18638e-05	1.0687e-05	29796/4700/4707/4724/4713/4716/55967/4696	8
534	2	GO:0016126	sterol biosynthetic process	7/110	64/18723	9.39438e-08	1.18638e-05	1.0687e-05	335/1727/22937/348/3422/6713/6309	7
535	2	GO:0006119	oxidative phosphorylation	9/110	141/18723	1.4689e-07	1.73135e-05	1.55961e-05	29796/4700/4707/4724/4713/4716/55967/10476/4696	9
536	2	GO:0009060	aerobic respiration	10/110	189/18723	1.69468e-07	1.87262e-05	1.68688e-05	29796/4700/4707/4724/4713/4716/55967/4190/10476/4696	10
537	2	GO:0022904	respiratory electron transport chain	8/110	114/18723	3.60479e-07	3.74898e-05	3.37712e-05	29796/4700/4707/4724/4713/4716/55967/4696	8
538	2	GO:0006120	mitochondrial electron transport, NADH to ubiquinone	6/110	51/18723	5.20631e-07	5.11375e-05	4.60652e-05	4700/4707/4724/4713/4716/4696	6
539	2	GO:0019646	aerobic electron transport chain	7/110	87/18723	7.91001e-07	7.36048e-05	6.63039e-05	29796/4700/4707/4724/4713/4716/4696	7
540	2	GO:0006695	cholesterol biosynthetic process	6/110	57/18723	1.0195e-06	8.29906e-05	7.47588e-05	335/1727/22937/348/3422/6309	6
541	2	GO:1902653	secondary alcohol biosynthetic process	6/110	57/18723	1.0195e-06	8.29906e-05	7.47588e-05	335/1727/22937/348/3422/6309	6
542	2	GO:0045333	cellular respiration	10/110	230/18723	1.03269e-06	8.29906e-05	7.47588e-05	29796/4700/4707/4724/4713/4716/55967/4190/10476/4696	10
543	2	GO:0046034	ATP metabolic process	10/110	277/18723	5.45487e-06	0.000419314	0.000377722	29796/4700/4707/93974/4724/4713/4716/55967/10476/4696	10
544	2	GO:0006066	alcohol metabolic process	11/110	353/18723	7.38772e-06	0.000544228	0.000490246	335/2232/1727/1583/22937/2230/949/348/3422/6713/6309	11
545	2	GO:1901617	organic hydroxy compound biosynthetic process	9/110	237/18723	1.09735e-05	0.000776045	0.000699069	335/3292/1727/22937/27120/348/3422/6713/6309	9
546	2	GO:0015980	energy derivation by oxidation of organic compounds	10/110	318/18723	1.81455e-05	0.00123389	0.0011115	29796/4700/4707/4724/4713/4716/55967/4190/10476/4696	10
547	2	GO:0034384	high-density lipoprotein particle clearance	3/110	15/18723	8.52783e-05	0.00558415	0.00503026	335/949/348	3
548	2	GO:0034375	high-density lipoprotein particle remodeling	3/110	16/18723	0.000104509	0.00659902	0.00594446	335/949/348	3
549	2	GO:0001935	endothelial cell proliferation	7/110	193/18723	0.000144216	0.00879222	0.00792011	335/93974/3676/56005/949/348/6678	7
550	2	GO:0046165	alcohol biosynthetic process	6/110	140/18723	0.000177724	0.0104738	0.00943494	335/1727/22937/348/3422/6309	6
551	2	GO:0043691	reverse cholesterol transport	3/110	20/18723	0.000209139	0.0119277	0.0107446	335/949/348	3
552	2	GO:0034381	plasma lipoprotein particle clearance	4/110	53/18723	0.000264603	0.0146193	0.0131692	335/4043/949/348	4
553	2	GO:0019218	regulation of steroid metabolic process	5/110	100/18723	0.000308704	0.016539	0.0148985	335/22937/27120/3490/348	5
554	2	GO:0046890	regulation of lipid biosynthetic process	6/110	171/18723	0.000519891	0.0263072	0.0236978	335/22937/27120/3490/949/348	6
555	2	GO:0010894	negative regulation of steroid biosynthetic process	3/110	27/18723	0.000520788	0.0263072	0.0236978	22937/27120/348	3
556	2	GO:0042446	hormone biosynthetic process	4/110	66/18723	0.000614233	0.0298873	0.0269228	3292/1583/2230/949	4
557	2	GO:0034368	protein-lipid complex remodeling	3/110	30/18723	0.000713672	0.0298873	0.0269228	335/949/348	3
558	2	GO:0034369	plasma lipoprotein particle remodeling	3/110	30/18723	0.000713672	0.0298873	0.0269228	335/949/348	3
559	2	GO:0044788	modulation by host of viral process	3/110	30/18723	0.000713672	0.0298873	0.0269228	5245/5479/348	3
560	2	GO:0045939	negative regulation of steroid metabolic process	3/110	30/18723	0.000713672	0.0298873	0.0269228	22937/27120/348	3
561	2	GO:0045940	positive regulation of steroid metabolic process	3/110	30/18723	0.000713672	0.0298873	0.0269228	335/22937/348	3
562	2	GO:0033344	cholesterol efflux	4/110	69/18723	0.000726897	0.0298873	0.0269228	335/949/348/374887	4
563	2	GO:0050810	regulation of steroid biosynthetic process	4/110	69/18723	0.000726897	0.0298873	0.0269228	22937/27120/3490/348	4
564	2	GO:0034367	protein-containing complex remodeling	3/110	32/18723	0.000864467	0.0347359	0.0312904	335/949/348	3
565	2	GO:0050673	epithelial cell proliferation	9/110	437/18723	0.00109915	0.0431843	0.0389008	335/3487/93974/3676/56005/949/348/10468/6678	9
566	3	GO:0006119	oxidative phosphorylation	13/53	141/18723	9.27583e-17	1.19565e-13	9.71521e-14	4536/4538/4535/4512/4540/4519/4537/4514/4508/4513/4539/4509/4541	13
567	3	GO:0019646	aerobic electron transport chain	11/53	87/18723	7.37161e-16	4.751e-13	3.86039e-13	4536/4538/4535/4512/4540/4519/4537/4514/4513/4539/4541	11
568	3	GO:0042773	ATP synthesis coupled electron transport	11/53	95/18723	2.02165e-15	6.51478e-13	5.29354e-13	4536/4538/4535/4512/4540/4519/4537/4514/4513/4539/4541	11
569	3	GO:0042775	mitochondrial ATP synthesis coupled electron transport	11/53	95/18723	2.02165e-15	6.51478e-13	5.29354e-13	4536/4538/4535/4512/4540/4519/4537/4514/4513/4539/4541	11
570	3	GO:0009060	aerobic respiration	13/53	189/18723	4.40751e-15	1.13626e-12	9.23258e-13	4536/4538/4535/4512/4540/4519/4537/4514/4508/4513/4539/4509/4541	13
571	3	GO:0022904	respiratory electron transport chain	11/53	114/18723	1.60185e-14	3.4413e-12	2.7962e-12	4536/4538/4535/4512/4540/4519/4537/4514/4513/4539/4541	11
572	3	GO:0045333	cellular respiration	13/53	230/18723	5.62714e-14	1.0362e-11	8.41955e-12	4536/4538/4535/4512/4540/4519/4537/4514/4508/4513/4539/4509/4541	13
573	3	GO:0015980	energy derivation by oxidation of organic compounds	14/53	318/18723	1.6556e-13	2.66759e-11	2.16753e-11	4536/4538/4535/4512/4540/4519/4537/4514/4508/4513/4539/4509/4541/9852	14
574	3	GO:0046034	ATP metabolic process	13/53	277/18723	6.09489e-13	8.72924e-11	7.09289e-11	4536/4538/4535/4512/4540/4519/4537/4514/4508/4513/4539/4509/4541	13
575	3	GO:0022900	electron transport chain	11/53	175/18723	1.88034e-12	2.42376e-10	1.96941e-10	4536/4538/4535/4512/4540/4519/4537/4514/4513/4539/4541	11
576	3	GO:0006091	generation of precursor metabolites and energy	15/53	490/18723	3.75349e-12	4.39841e-10	3.5739e-10	4536/4538/4535/4512/4540/4519/4537/4514/4508/4513/4539/4509/2232/4541/9852	15
577	3	GO:0006120	mitochondrial electron transport, NADH to ubiquinone	7/53	51/18723	1.0155e-10	1.09081e-08	8.86332e-09	4536/4538/4535/4540/4537/4539/4541	7
578	3	GO:1902600	proton transmembrane transport	8/53	157/18723	1.31538e-08	1.30425e-06	1.05976e-06	4538/4512/4540/4519/4514/4508/4513/4509	8
579	3	GO:0010257	NADH dehydrogenase complex assembly	5/53	57/18723	5.61038e-07	4.82119e-05	3.91742e-05	4536/4538/4535/4540/4541	5
580	3	GO:0032981	mitochondrial respiratory chain complex I assembly	5/53	57/18723	5.61038e-07	4.82119e-05	3.91742e-05	4536/4538/4535/4540/4541	5
581	3	GO:0033108	mitochondrial respiratory chain complex assembly	5/53	93/18723	6.44813e-06	0.000519478	0.000422098	4536/4538/4535/4540/4541	5
582	3	GO:0006123	mitochondrial electron transport, cytochrome c to oxygen	3/53	21/18723	2.74777e-05	0.00208346	0.0016929	4512/4514/4513	3
583	3	GO:0045662	negative regulation of myoblast differentiation	3/53	23/18723	3.64426e-05	0.00260969	0.00212049	1649/6926/144165	3
584	3	GO:0008380	RNA splicing	7/53	434/18723	0.00021035	0.0142706	0.0115955	3187/6432/6421/6651/10625/1660/4928	7
585	3	GO:0072595	maintenance of protein localization in organelle	3/53	42/18723	0.000227421	0.0146573	0.0119097	3309/10210/23353	3
586	3	GO:0000377	RNA splicing, via transesterification reactions with bulged adenosine as nucleophile	6/53	320/18723	0.000277751	0.0160226	0.013019	3187/6432/6421/6651/1660/4928	6
587	3	GO:0000398	mRNA splicing, via spliceosome	6/53	320/18723	0.000277751	0.0160226	0.013019	3187/6432/6421/6651/1660/4928	6
588	3	GO:0000375	RNA splicing, via transesterification reactions	6/53	324/18723	0.000296852	0.0160226	0.013019	3187/6432/6421/6651/1660/4928	6
589	3	GO:0006984	ER-nucleus signaling pathway	3/53	46/18723	0.000298325	0.0160226	0.013019	1649/3309/6720	3
590	3	GO:0051235	maintenance of location	6/53	327/18723	0.000311845	0.0160787	0.0130646	1649/3309/19/10210/6720/23353	6
591	3	GO:0007568	aging	6/53	339/18723	0.000377871	0.0187337	0.0152219	4538/4512/4508/6926/1490/6720	6
592	3	GO:0045661	regulation of myoblast differentiation	3/53	51/18723	0.000405198	0.0193445	0.0157182	1649/6926/144165	3
593	3	GO:1990440	positive regulation of transcription from RNA polymerase II promoter in response to endoplasmic reticulum stress	2/53	11/18723	0.000425417	0.0195844	0.0159131	1649/3309	2
594	3	GO:0006754	ATP biosynthetic process	3/53	57/18723	0.000562544	0.0245089	0.0199145	4508/4513/4509	3
595	3	GO:0006983	ER overload response	2/53	13/18723	0.000601133	0.0245089	0.0199145	1649/3309	2
596	3	GO:0008203	cholesterol metabolic process	4/53	137/18723	0.000608444	0.0245089	0.0199145	19/2232/1583/6720	4
597	3	GO:0050684	regulation of mRNA processing	4/53	137/18723	0.000608444	0.0245089	0.0199145	6432/6651/1660/4928	4
598	3	GO:1902652	secondary alcohol metabolic process	4/53	147/18723	0.000792278	0.0304383	0.0247324	19/2232/1583/6720	4
599	3	GO:0043484	regulation of RNA splicing	4/53	148/18723	0.000812592	0.0304383	0.0247324	3187/6432/6651/4928	4
600	3	GO:0032507	maintenance of protein location in cell	3/53	65/18723	0.000826486	0.0304383	0.0247324	3309/10210/23353	3
601	3	GO:0016125	sterol metabolic process	4/53	152/18723	0.000897541	0.0321369	0.0261127	19/2232/1583/6720	4
602	3	GO:0009206	purine ribonucleoside triphosphate biosynthetic process	3/53	68/18723	0.00094261	0.0328385	0.0266827	4508/4513/4509	3
603	3	GO:0009145	purine nucleoside triphosphate biosynthetic process	3/53	69/18723	0.000983494	0.0333611	0.0271074	4508/4513/4509	3
604	3	GO:0036499	PERK-mediated unfolded protein response	2/53	18/18723	0.0011685	0.0386205	0.0313808	1649/3309	2
605	3	GO:0009201	ribonucleoside triphosphate biosynthetic process	3/53	74/18723	0.00120476	0.0388233	0.0315456	4508/4513/4509	3
606	3	GO:0042776	mitochondrial ATP synthesis coupled proton transport	2/53	19/18723	0.00130361	0.0400084	0.0325085	4508/4509	2
607	3	GO:0045091	regulation of single stranded viral RNA replication via double stranded DNA intermediate	2/53	19/18723	0.00130361	0.0400084	0.0325085	7155/55196	2
608	3	GO:0039692	single stranded viral RNA replication via double stranded DNA intermediate	2/53	20/18723	0.00144583	0.0433413	0.0352167	7155/55196	2
609	3	GO:0048511	rhythmic process	5/53	298/18723	0.00151763	0.0435006	0.0353461	3309/6421/1660/5927/6720	5
610	3	GO:0006979	response to oxidative stress	6/53	446/18723	0.00157331	0.0435006	0.0353461	4535/4512/4540/4537/4541/6421	6
611	3	GO:0033762	response to glucagon	2/53	21/18723	0.00159513	0.0435006	0.0353461	4519/6720	2
612	3	GO:0009205	purine ribonucleoside triphosphate metabolic process	3/53	82/18723	0.00161988	0.0435006	0.0353461	4508/4513/4509	3
613	3	GO:0016575	histone deacetylation	3/53	82/18723	0.00161988	0.0435006	0.0353461	6421/5927/6720	3
614	3	GO:0045445	myoblast differentiation	3/53	84/18723	0.00173595	0.0442675	0.0359693	1649/6926/144165	3
615	3	GO:0055093	response to hyperoxia	2/53	22/18723	0.00175147	0.0442675	0.0359693	4519/4508	2
616	3	GO:0140467	integrated stress response signaling	2/53	22/18723	0.00175147	0.0442675	0.0359693	1649/3309	2
617	3	GO:0009142	nucleoside triphosphate biosynthetic process	3/53	85/18723	0.00179588	0.0445172	0.0361721	4508/4513/4509	3
618	3	GO:0051457	maintenance of protein location in nucleus	2/53	23/18723	0.00191481	0.0465695	0.0378398	10210/23353	2
619	3	GO:0009144	purine nucleoside triphosphate metabolic process	3/53	88/18723	0.0019834	0.0473445	0.0384694	4508/4513/4509	3
620	3	GO:0009199	ribonucleoside triphosphate metabolic process	3/53	89/18723	0.00204851	0.0479945	0.0389976	4508/4513/4509	3
621	3	GO:0036003	positive regulation of transcription from RNA polymerase II promoter in response to stress	2/53	24/18723	0.0020851	0.0479945	0.0389976	1649/3309	2
622	4	GO:0002181	cytoplasmic translation	11/141	148/18723	1.58113e-08	4.22004e-05	3.33203e-05	3921/6189/4736/6175/6132/6193/6188/3646/7555/6141/10480	11
623	4	GO:0045785	positive regulation of cell adhesion	17/141	437/18723	3.31807e-08	4.42797e-05	3.4962e-05	864/5788/3575/3689/6352/11151/960/2113/6281/6789/10109/7402/8826/58515/6188/3716/3673	17
624	4	GO:0042110	T cell activation	17/141	487/18723	1.57342e-07	0.000139982	0.000110526	7805/864/5788/3575/3936/1880/7454/962/6352/11151/915/960/678/58515/4478/27242/6188	17
625	4	GO:0007159	leukocyte cell-cell adhesion	14/141	371/18723	8.36623e-07	0.000535686	0.000422963	7805/864/5788/3575/3689/6352/11151/960/2113/58515/4478/27242/6188/7430	14
626	4	GO:0002683	negative regulation of immune system process	15/141	434/18723	1.00353e-06	0.000535686	0.000422963	7805/864/5788/3575/8530/10225/7040/25939/7128/23228/7009/27242/2876/5094/7430	15
627	4	GO:0032535	regulation of cellular component size	14/141	383/18723	1.21947e-06	0.000542462	0.000428313	3575/7454/9535/11151/10109/85464/23028/50809/8301/4478/5216/7430/10163/5048	14
628	4	GO:0072659	protein localization to plasma membrane	12/141	284/18723	1.64734e-06	0.000628106	0.000495935	51225/2533/7040/54997/6281/5906/51762/8301/7879/7430/60/196383	12
629	4	GO:0032956	regulation of actin cytoskeleton organization	13/141	358/18723	3.20985e-06	0.00107089	0.000845542	51225/7454/9535/11151/397/6281/10109/9788/85464/8826/5062/5216/10163	13
630	4	GO:1902905	positive regulation of supramolecular fiber organization	10/141	209/18723	4.19843e-06	0.00124507	0.000983072	7454/9535/11151/6281/10109/9788/6188/2876/5216/10163	10
631	4	GO:0022407	regulation of cell-cell adhesion	14/141	448/18723	7.48178e-06	0.00197563	0.00155991	7805/864/5788/3575/3689/6352/11151/7040/960/2113/58515/27242/6188/3716	14
632	4	GO:1990778	protein localization to cell periphery	12/141	333/18723	8.42256e-06	0.00197563	0.00155991	51225/2533/7040/54997/6281/5906/51762/8301/7879/7430/60/196383	12
633	4	GO:1903037	regulation of leukocyte cell-cell adhesion	12/141	336/18723	9.21807e-06	0.00197563	0.00155991	7805/864/5788/3575/3689/6352/11151/960/2113/58515/27242/6188	12
634	4	GO:0032970	regulation of actin filament-based process	13/141	397/18723	9.80426e-06	0.00197563	0.00155991	51225/7454/9535/11151/397/6281/10109/9788/85464/8826/5062/5216/10163	13
635	4	GO:0022409	positive regulation of cell-cell adhesion	11/141	284/18723	1.0363e-05	0.00197563	0.00155991	864/5788/3575/3689/6352/11151/960/2113/58515/6188/3716	11
636	4	GO:0031334	positive regulation of protein-containing complex assembly	10/141	237/18723	1.26773e-05	0.00225572	0.00178105	3936/7454/9535/11151/7040/10109/4478/6188/5216/10163	10
637	4	GO:1903039	positive regulation of leukocyte cell-cell adhesion	10/141	239/18723	1.36365e-05	0.00227473	0.00179607	864/5788/3575/3689/6352/11151/960/2113/58515/6188	10
638	4	GO:0000018	regulation of DNA recombination	7/141	107/18723	1.64732e-05	0.00258629	0.00204207	5788/3575/7454/7040/23028/23347/3006	7
639	4	GO:0051098	regulation of binding	12/141	363/18723	1.99049e-05	0.00295145	0.00233038	7040/6281/6789/5566/23228/23028/7009/3646/3673/60/6881/23063	12
640	4	GO:0051017	actin filament bundle assembly	8/141	157/18723	2.52107e-05	0.00354144	0.00279622	3936/7454/6281/9788/5062/5216/7430/10163	8
641	4	GO:0070661	leukocyte proliferation	11/141	318/18723	2.95551e-05	0.00377246	0.00297863	5788/3575/1880/6352/11151/7128/23228/58515/4478/27242/6188	11
642	4	GO:0061572	actin filament bundle organization	8/141	161/18723	3.02022e-05	0.00377246	0.00297863	3936/7454/6281/9788/5062/5216/7430/10163	8
643	4	GO:0006413	translational initiation	7/141	118/18723	3.10956e-05	0.00377246	0.00297863	6352/6189/6193/10209/6188/3646/10480	7
644	4	GO:1902903	regulation of supramolecular fiber organization	12/141	383/18723	3.36622e-05	0.00390628	0.00308429	7454/9535/11151/6281/10109/9788/85464/5062/6188/2876/5216/10163	12
645	4	GO:0045010	actin nucleation	5/141	52/18723	4.41092e-05	0.00485295	0.00383176	7454/9535/11151/10109/10163	5
646	4	GO:0022406	membrane docking	6/141	86/18723	4.70027e-05	0.00485295	0.00383176	57488/51762/4478/7879/7430/9342	6
647	4	GO:0032703	negative regulation of interleukin-2 production	4/141	27/18723	4.72749e-05	0.00485295	0.00383176	7805/5788/7128/7430	4
648	4	GO:0110053	regulation of actin filament organization	10/141	278/18723	4.95597e-05	0.00489907	0.00386817	7454/9535/11151/6281/10109/9788/85464/5062/5216/10163	10
649	4	GO:1902743	regulation of lamellipodium organization	5/141	54/18723	5.30298e-05	0.00503018	0.00397169	51225/7454/960/10109/10163	5
650	4	GO:0051495	positive regulation of cytoskeleton organization	9/141	226/18723	5.46554e-05	0.00503018	0.00397169	7454/9535/11151/6281/10109/9788/6188/5216/10163	9
651	4	GO:0046651	lymphocyte proliferation	10/141	288/18723	6.66002e-05	0.00553592	0.00437101	5788/3575/1880/6352/11151/23228/58515/4478/27242/6188	10
652	4	GO:0010639	negative regulation of organelle organization	11/141	348/18723	6.68013e-05	0.00553592	0.00437101	7454/9535/11151/85464/5062/2876/5216/7879/10163/23063/3550	11
653	4	GO:0051125	regulation of actin nucleation	4/141	30/18723	7.25388e-05	0.00553592	0.00437101	7454/9535/11151/10163	4
654	4	GO:0002429	immune response-activating cell surface receptor signaling pathway	10/141	291/18723	7.25954e-05	0.00553592	0.00437101	7805/5788/2533/259197/5906/23228/5062/27242/6188/7430	10
655	4	GO:0002757	immune response-activating signal transduction	10/141	291/18723	7.25954e-05	0.00553592	0.00437101	7805/5788/2533/259197/5906/23228/5062/27242/6188/7430	10
656	4	GO:0032943	mononuclear cell proliferation	10/141	291/18723	7.25954e-05	0.00553592	0.00437101	5788/3575/1880/6352/11151/23228/58515/4478/27242/6188	10
657	4	GO:0060055	angiogenesis involved in wound healing	4/141	31/18723	8.28003e-05	0.00592457	0.00467788	2113/7128/2876/7852	4
658	4	GO:0001818	negative regulation of cytokine production	11/141	357/18723	8.38678e-05	0.00592457	0.00467788	7805/5788/5552/10225/7040/5966/7128/9683/4790/27242/7430	11
659	4	GO:0032273	positive regulation of protein polymerization	7/141	138/18723	8.43513e-05	0.00592457	0.00467788	7454/9535/11151/10109/6188/5216/10163	7
660	4	GO:0051497	negative regulation of stress fiber assembly	4/141	32/18723	9.40779e-05	0.00641869	0.00506802	7454/5062/5216/10163	4
661	4	GO:0031589	cell-substrate adhesion	11/141	363/18723	9.72131e-05	0.00641869	0.00506802	10225/3689/11151/960/6281/6789/10109/9748/7402/8826/3673	11
662	4	GO:0032623	interleukin-2 production	5/141	62/18723	0.000103397	0.00641869	0.00506802	7805/5788/7128/6188/7430	5
663	4	GO:0032663	regulation of interleukin-2 production	5/141	62/18723	0.000103397	0.00641869	0.00506802	7805/5788/7128/6188/7430	5
664	4	GO:0030838	positive regulation of actin filament polymerization	6/141	99/18723	0.000103411	0.00641869	0.00506802	7454/9535/11151/10109/5216/10163	6
665	4	GO:0009615	response to virus	11/141	367/18723	0.000107085	0.0064957	0.00512883	5788/6352/56829/25939/7128/4790/58515/5094/2023/7852/5683	11
666	4	GO:0050854	regulation of antigen receptor-mediated signaling pathway	5/141	63/18723	0.000111636	0.00662126	0.00522796	7805/5788/23228/6188/7430	5
667	4	GO:0150115	cell-substrate junction organization	6/141	101/18723	0.00011553	0.00670327	0.00529272	6281/9748/51762/8826/7094/3673	6
668	4	GO:0007015	actin filament organization	12/141	442/18723	0.000131893	0.00734716	0.00580111	3936/7454/9535/11151/6281/10109/9788/85464/5062/5216/7430/10163	12
669	4	GO:0032232	negative regulation of actin filament bundle assembly	4/141	35/18723	0.000134606	0.00734716	0.00580111	7454/5062/5216/10163	4
670	4	GO:0002768	immune response-regulating cell surface receptor signaling pathway	10/141	315/18723	0.000139328	0.00734716	0.00580111	7805/5788/2533/259197/5906/23228/5062/27242/6188/7430	10
671	4	GO:0072678	T cell migration	5/141	66/18723	0.000139399	0.00734716	0.00580111	1880/6352/4267/58515/4478	5
672	4	GO:0001959	regulation of cytokine-mediated signaling pathway	7/141	150/18723	0.000142087	0.00734716	0.00580111	7805/5788/6352/25939/7128/7852/5048	7
673	4	GO:0032231	regulation of actin filament bundle assembly	6/141	105/18723	0.000143144	0.00734716	0.00580111	7454/6281/9788/5062/5216/10163	6
674	4	GO:0002831	regulation of response to biotic stimulus	10/141	327/18723	0.00018863	0.00949914	0.00750026	259197/10225/6352/1535/25939/7128/9683/5062/58515/5094	10
675	4	GO:0034314	Arp2/3 complex-mediated actin nucleation	4/141	39/18723	0.000206572	0.01021	0.00806155	7454/9535/10109/10163	4
676	4	GO:0042113	B cell activation	10/141	334/18723	0.000223645	0.0106606	0.0084173	7805/5788/3575/1880/55619/7040/7128/23228/678/27242	10
677	4	GO:0002764	immune response-regulating signaling pathway	12/141	468/18723	0.000223677	0.0106606	0.0084173	7805/5788/2533/259197/1535/5906/7128/23228/5062/27242/6188/7430	12
678	4	GO:0060759	regulation of response to cytokine stimulus	7/141	162/18723	0.000228407	0.0106951	0.00844453	7805/5788/6352/25939/7128/7852/5048	7
679	4	GO:0051494	negative regulation of cytoskeleton organization	7/141	163/18723	0.000237176	0.0109142	0.00861754	7454/9535/11151/85464/5062/5216/10163	7
680	4	GO:0002697	regulation of immune effector process	10/141	339/18723	0.00025187	0.0113939	0.00899634	7805/5788/3575/7454/259197/10225/3689/7040/5906/7009	10
681	4	GO:0002064	epithelial cell development	8/141	220/18723	0.000265748	0.0116276	0.00918081	5906/8826/4478/2876/7430/7852/196383/5048	8
682	4	GO:0022618	ribonucleoprotein complex assembly	8/141	220/18723	0.000265748	0.0116276	0.00918081	3921/6175/140801/6193/6628/3646/23451/10480	8
683	4	GO:1902904	negative regulation of supramolecular fiber organization	7/141	167/18723	0.000275006	0.0117029	0.00924025	7454/9535/11151/85464/5062/5216/10163	7
684	4	GO:0010591	regulation of lamellipodium assembly	4/141	42/18723	0.000276238	0.0117029	0.00924025	51225/7454/10109/10163	4
685	4	GO:0098927	vesicle-mediated transport between endosomal compartments	4/141	43/18723	0.000302801	0.0126278	0.00997052	11151/4478/7879/7430	4
686	4	GO:0048535	lymph node development	3/141	18/18723	0.000314023	0.0128943	0.010181	3575/7040/4050	3
687	4	GO:0046777	protein autophosphorylation	8/141	227/18723	0.000328059	0.0129119	0.0101949	5788/9262/51765/6789/5566/9748/8826/5062	8
688	4	GO:0071826	ribonucleoprotein complex subunit organization	8/141	227/18723	0.000328059	0.0129119	0.0101949	3921/6175/140801/6193/6628/3646/23451/10480	8
689	4	GO:0030833	regulation of actin filament polymerization	7/141	172/18723	0.000328965	0.0129119	0.0101949	7454/9535/11151/10109/85464/5216/10163	7
690	4	GO:0050852	T cell receptor signaling pathway	6/141	123/18723	0.000338423	0.0129909	0.0102572	7805/5788/2533/27242/6188/7430	6
691	4	GO:0051099	positive regulation of binding	7/141	173/18723	0.000340712	0.0129909	0.0102572	7040/6281/6789/23228/23028/3646/3673	7
692	4	GO:0071356	cellular response to tumor necrosis factor	8/141	229/18723	0.000347901	0.0130781	0.0103261	7805/6352/1535/7128/678/4790/27242/6188	8
693	4	GO:1905475	regulation of protein localization to membrane	7/141	175/18723	0.000365215	0.0133879	0.0105708	51225/3689/7040/5906/8301/7430/60	7
694	4	GO:1904375	regulation of protein localization to cell periphery	6/141	125/18723	0.000369008	0.0133879	0.0105708	51225/7040/5906/8301/7430/60	6
695	4	GO:2001233	regulation of apoptotic signaling pathway	10/141	356/18723	0.000371191	0.0133879	0.0105708	5788/960/6789/7128/23028/5062/7009/6188/2876/2023	10
696	4	GO:0002312	B cell activation involved in immune response	5/141	82/18723	0.000386542	0.0135365	0.0106881	5788/1880/55619/7040/23228	5
697	4	GO:0007160	cell-matrix adhesion	8/141	233/18723	0.000390525	0.0135365	0.0106881	10225/3689/960/6281/9748/7402/8826/3673	8
698	4	GO:0032271	regulation of protein polymerization	8/141	233/18723	0.000390525	0.0135365	0.0106881	7454/9535/11151/10109/85464/6188/5216/10163	8
699	4	GO:0043254	regulation of protein-containing complex assembly	11/141	428/18723	0.000402586	0.0137757	0.0108769	3936/7454/9535/11151/7040/10109/85464/4478/6188/5216/10163	11
700	4	GO:0032930	positive regulation of superoxide anion generation	3/141	20/18723	0.000433896	0.0146591	0.0115744	3689/7040/1535	3
701	4	GO:1903706	regulation of hemopoiesis	10/141	367/18723	0.000471093	0.0157168	0.0124096	864/5788/3575/2124/7040/54997/2113/51621/678/60682	10
702	4	GO:0034315	regulation of Arp2/3 complex-mediated actin nucleation	3/141	21/18723	0.000503429	0.016386	0.0129379	7454/9535/10163	3
703	4	GO:0150105	protein localization to cell-cell junction	3/141	21/18723	0.000503429	0.016386	0.0129379	5062/3716/60	3
704	4	GO:0070663	regulation of leukocyte proliferation	8/141	245/18723	0.000544565	0.0175049	0.0138214	5788/1880/6352/11151/7128/58515/27242/6188	8
705	4	GO:0002253	activation of immune response	10/141	375/18723	0.000557013	0.0175049	0.0138214	7805/5788/2533/259197/5906/23228/5062/27242/6188/7430	10
706	4	GO:0008064	regulation of actin polymerization or depolymerization	7/141	188/18723	0.000561048	0.0175049	0.0138214	7454/9535/11151/10109/85464/5216/10163	7
707	4	GO:0022604	regulation of cell morphogenesis	9/141	309/18723	0.00056404	0.0175049	0.0138214	3689/11151/960/6281/10109/4478/7430/7852/5048	9
708	4	GO:0030832	regulation of actin filament length	7/141	189/18723	0.00057902	0.0177633	0.0140254	7454/9535/11151/10109/85464/5216/10163	7
709	4	GO:0034109	homotypic cell-cell adhesion	5/141	90/18723	0.00059341	0.0177956	0.0140509	6352/4267/7094/3716/60	5
710	4	GO:0097581	lamellipodium organization	5/141	90/18723	0.00059341	0.0177956	0.0140509	51225/7454/960/10109/10163	5
711	4	GO:0050671	positive regulation of lymphocyte proliferation	6/141	137/18723	0.0006007	0.0178141	0.0140655	5788/1880/6352/11151/58515/6188	6
712	4	GO:0030041	actin filament polymerization	7/141	191/18723	0.000616337	0.0178782	0.0141162	7454/9535/11151/10109/85464/5216/10163	7
713	4	GO:0051492	regulation of stress fiber assembly	5/141	91/18723	0.000624154	0.0178782	0.0141162	7454/6281/5062/5216/10163	5
714	4	GO:0032946	positive regulation of mononuclear cell proliferation	6/141	138/18723	0.00062417	0.0178782	0.0141162	5788/1880/6352/11151/58515/6188	6
715	4	GO:0030099	myeloid cell differentiation	10/141	381/18723	0.000629657	0.0178782	0.0141162	1880/2124/7040/54997/2113/51621/3930/60682/10163/5048	10
716	4	GO:0006929	substrate-dependent cell migration	3/141	23/18723	0.000663009	0.0182515	0.0144109	5788/6789/3673	3
717	4	GO:0034612	response to tumor necrosis factor	8/141	253/18723	0.000672211	0.0182515	0.0144109	7805/6352/1535/7128/678/4790/27242/6188	8
718	4	GO:0002285	lymphocyte activation involved in immune response	7/141	194/18723	0.000675871	0.0182515	0.0144109	5788/3936/1880/55619/11151/7040/23228	7
719	4	GO:0050777	negative regulation of immune response	7/141	194/18723	0.000675871	0.0182515	0.0144109	5788/3575/10225/25939/7128/2876/5094	7
720	4	GO:0019058	viral life cycle	9/141	317/18723	0.000676995	0.0182515	0.0144109	6352/56829/3921/9683/5094/7879/11059/7852/3673	9
721	4	GO:0032928	regulation of superoxide anion generation	3/141	24/18723	0.000753563	0.0195955	0.0154721	3689/7040/1535	3
722	4	GO:1903077	negative regulation of protein localization to plasma membrane	3/141	24/18723	0.000753563	0.0195955	0.0154721	51225/7040/8301	3
723	4	GO:0007044	cell-substrate junction assembly	5/141	95/18723	0.000759204	0.0195955	0.0154721	6281/9748/8826/7094/3673	5
724	4	GO:0050864	regulation of B cell activation	7/141	198/18723	0.000762252	0.0195955	0.0154721	7805/5788/1880/7040/7128/678/27242	7
725	4	GO:0031348	negative regulation of defense response	8/141	258/18723	0.000763556	0.0195955	0.0154721	5788/8530/10225/25939/7128/4790/2876/5094	8
726	4	GO:0042098	T cell proliferation	7/141	199/18723	0.000785155	0.0199579	0.0157582	5788/6352/11151/58515/4478/27242/6188	7
727	4	GO:0010332	response to gamma radiation	4/141	56/18723	0.000835556	0.0210387	0.0166115	5788/1535/23028/2876	4
728	4	GO:2001243	negative regulation of intrinsic apoptotic signaling pathway	5/141	98/18723	0.000873984	0.0217615	0.0171822	960/23028/7009/2876/2023	5
729	4	GO:0050863	regulation of T cell activation	9/141	329/18723	0.000880568	0.0217615	0.0171822	7805/864/5788/3575/6352/11151/58515/27242/6188	9
730	4	GO:0070371	ERK1 and ERK2 cascade	9/141	330/18723	0.000899565	0.021923	0.0173098	5788/1880/6352/7040/960/5906/152007/678/7430	9
731	4	GO:0019221	cytokine-mediated signaling pathway	11/141	472/18723	0.000903535	0.021923	0.0173098	7805/5788/3575/6352/960/5566/25939/7128/3716/7852/5048	11
732	4	GO:0042100	B cell proliferation	5/141	99/18723	0.000914972	0.0220006	0.017371	5788/3575/1880/23228/27242	5
733	4	GO:0110020	regulation of actomyosin structure organization	5/141	100/18723	0.000957374	0.022398	0.0176849	7454/6281/5062/5216/10163	5
734	4	GO:0002407	dendritic cell chemotaxis	3/141	26/18723	0.000957418	0.022398	0.0176849	1880/6352/7852	3
735	4	GO:1904376	negative regulation of protein localization to cell periphery	3/141	26/18723	0.000957418	0.022398	0.0176849	51225/7040/8301	3
736	4	GO:0070665	positive regulation of leukocyte proliferation	6/141	150/18723	0.000965071	0.022398	0.0176849	5788/1880/6352/11151/58515/6188	6
737	4	GO:0042102	positive regulation of T cell proliferation	5/141	101/18723	0.00100122	0.0230367	0.0181891	5788/6352/11151/58515/6188	5
738	4	GO:0048872	homeostasis of number of cells	8/141	272/18723	0.00107356	0.0244349	0.0192931	3575/1880/55619/11151/2113/7128/51621/60682	8
739	4	GO:0002696	positive regulation of leukocyte activation	10/141	409/18723	0.0010803	0.0244349	0.0192931	864/5788/3575/1880/3689/6352/11151/7040/58515/6188	10
740	4	GO:0045639	positive regulation of myeloid cell differentiation	5/141	103/18723	0.00109337	0.0245227	0.0193624	2124/7040/54997/2113/60682	5
741	4	GO:1903076	regulation of protein localization to plasma membrane	5/141	104/18723	0.00114173	0.0250238	0.0197581	51225/7040/8301/7430/60	5
742	4	GO:0002366	leukocyte activation involved in immune response	8/141	275/18723	0.00115154	0.0250238	0.0197581	5788/3936/1880/55619/3689/11151/7040/23228	8
743	4	GO:0030865	cortical cytoskeleton organization	4/141	61/18723	0.00115322	0.0250238	0.0197581	3936/7094/7430/5048	4
744	4	GO:0042255	ribosome assembly	4/141	61/18723	0.00115322	0.0250238	0.0197581	3921/6175/140801/6193	4
745	4	GO:1990776	response to angiotensin	3/141	28/18723	0.00119315	0.0256816	0.0202774	1535/8826/4790	3
746	4	GO:1902107	positive regulation of leukocyte differentiation	6/141	157/18723	0.00122126	0.0258695	0.0204258	864/5788/3575/2124/7040/54997	6
747	4	GO:1903708	positive regulation of hemopoiesis	6/141	157/18723	0.00122126	0.0258695	0.0204258	864/5788/3575/2124/7040/54997	6
748	4	GO:0030038	contractile actin filament bundle assembly	5/141	106/18723	0.00124319	0.0259224	0.0204676	7454/6281/5062/5216/10163	5
749	4	GO:0043149	stress fiber assembly	5/141	106/18723	0.00124319	0.0259224	0.0204676	7454/6281/5062/5216/10163	5
750	4	GO:0002263	cell activation involved in immune response	8/141	279/18723	0.00126248	0.0259701	0.0205052	5788/3936/1880/55619/3689/11151/7040/23228	8
751	4	GO:0050870	positive regulation of T cell activation	7/141	216/18723	0.00126493	0.0259701	0.0205052	864/5788/3575/6352/11151/58515/6188	7
752	4	GO:0070374	positive regulation of ERK1 and ERK2 cascade	7/141	217/18723	0.00129902	0.0261764	0.0206682	5788/1880/6352/7040/960/5906/152007	7
753	4	GO:0043087	regulation of GTPase activity	9/141	348/18723	0.00130264	0.0261764	0.0206682	116984/5996/55619/6352/6281/5906/8826/8301/5048	9
754	4	GO:0034329	cell junction assembly	10/141	420/18723	0.00131765	0.0261764	0.0206682	51225/6281/5566/5906/9748/8826/5062/7094/3673/60	10
755	4	GO:0050867	positive regulation of cell activation	10/141	420/18723	0.00131765	0.0261764	0.0206682	864/5788/3575/1880/3689/6352/11151/7040/58515/6188	10
756	4	GO:0008154	actin polymerization or depolymerization	7/141	218/18723	0.00133383	0.0261764	0.0206682	7454/9535/11151/10109/85464/5216/10163	7
757	4	GO:0045088	regulation of innate immune response	7/141	218/18723	0.00133383	0.0261764	0.0206682	259197/10225/6352/25939/7128/9683/5062	7
758	4	GO:0042060	wound healing	10/141	422/18723	0.00136507	0.0265939	0.0209978	7454/7040/960/2113/7128/7094/2876/7852/3673/60	10
759	4	GO:0001885	endothelial cell development	4/141	64/18723	0.00137986	0.0266873	0.0210715	5906/4478/2876/7430	4
760	4	GO:0031346	positive regulation of cell projection organization	9/141	353/18723	0.0014373	0.0275528	0.021755	10109/5906/23028/51762/8826/5216/3673/10163/5048	9
761	4	GO:0017145	stem cell division	3/141	30/18723	0.00146252	0.0275528	0.021755	2124/678/5048	3
762	4	GO:0050858	negative regulation of antigen receptor-mediated signaling pathway	3/141	30/18723	0.00146252	0.0275528	0.021755	7805/23228/7430	3
763	4	GO:0002698	negative regulation of immune effector process	5/141	110/18723	0.00146591	0.0275528	0.021755	5788/3575/10225/7040/7009	5
764	4	GO:2001242	regulation of intrinsic apoptotic signaling pathway	6/141	164/18723	0.00152657	0.0284784	0.0224858	960/23028/7009/6188/2876/2023	6
765	4	GO:0097193	intrinsic apoptotic signaling pathway	8/141	288/18723	0.00154335	0.0284784	0.0224858	960/64782/23028/7009/58515/6188/2876/2023	8
766	4	GO:0050766	positive regulation of phagocytosis	4/141	66/18723	0.00154716	0.0284784	0.0224858	5788/1535/5906/3673	4
767	4	GO:0050670	regulation of lymphocyte proliferation	7/141	225/18723	0.00159839	0.02922	0.0230713	5788/1880/6352/11151/58515/27242/6188	7
768	4	GO:0030212	hyaluronan metabolic process	3/141	31/18723	0.00161035	0.0292382	0.0230857	7040/960/4790	3
769	4	GO:0002703	regulation of leukocyte mediated immunity	7/141	226/18723	0.0016393	0.0295629	0.023342	5788/3575/7454/259197/10225/3689/7040	7
770	4	GO:0032944	regulation of mononuclear cell proliferation	7/141	227/18723	0.00168103	0.0301118	0.0237754	5788/1880/6352/11151/58515/27242/6188	7
771	4	GO:0051251	positive regulation of lymphocyte activation	9/141	362/18723	0.00170784	0.0302955	0.0239205	864/5788/3575/1880/6352/11151/7040/58515/6188	9
772	4	GO:0002706	regulation of lymphocyte mediated immunity	6/141	168/18723	0.00172534	0.0302955	0.0239205	5788/3575/7454/259197/10225/7040	6
773	4	GO:0099173	postsynapse organization	6/141	168/18723	0.00172534	0.0302955	0.0239205	5552/51225/55619/60/10163/5048	6
774	4	GO:1905476	negative regulation of protein localization to membrane	3/141	32/18723	0.0017672	0.0308279	0.0243408	51225/7040/8301	3
775	4	GO:0051258	protein polymerization	8/141	297/18723	0.00187172	0.0322492	0.0254631	7454/9535/11151/10109/85464/6188/5216/10163	8
776	4	GO:0140694	non-membrane-bounded organelle assembly	9/141	367/18723	0.00187494	0.0322492	0.0254631	3936/246175/3921/6175/140801/6193/4478/6188/7430	9
777	4	GO:0042129	regulation of T cell proliferation	6/141	171/18723	0.00188686	0.0322492	0.0254631	5788/6352/11151/58515/27242/6188	6
778	4	GO:0072676	lymphocyte migration	5/141	117/18723	0.00192451	0.0322492	0.0254631	1880/6352/4267/58515/4478	5
779	4	GO:0002335	mature B cell differentiation	3/141	33/18723	0.00193328	0.0322492	0.0254631	1880/55619/23228	3
780	4	GO:0010737	protein kinase A signaling	3/141	33/18723	0.00193328	0.0322492	0.0254631	3936/5566/7430	3
781	4	GO:0036336	dendritic cell migration	3/141	33/18723	0.00193328	0.0322492	0.0254631	1880/6352/7852	3
782	4	GO:0050900	leukocyte migration	9/141	369/18723	0.00194534	0.0322492	0.0254631	1880/3689/6352/11151/4267/58515/4478/7852/3673	9
783	4	GO:0016050	vesicle organization	8/141	300/18723	0.00199266	0.0327107	0.0258274	5552/11151/6281/51762/8301/7879/5048/9342	8
784	4	GO:0045446	endothelial cell differentiation	5/141	118/18723	0.00199769	0.0327107	0.0258274	5906/4478/2876/7430/7852	5
785	4	GO:0030851	granulocyte differentiation	3/141	34/18723	0.00210877	0.0340908	0.0269171	2124/54997/3930	3
786	4	GO:0050869	negative regulation of B cell activation	3/141	34/18723	0.00210877	0.0340908	0.0269171	7805/7128/27242	3
787	4	GO:0030032	lamellipodium assembly	4/141	72/18723	0.00213307	0.0340908	0.0269171	51225/7454/10109/10163	4
788	4	GO:0033627	cell adhesion mediated by integrin	4/141	72/18723	0.00213307	0.0340908	0.0269171	3689/6352/54997/3673	4
789	4	GO:0006310	DNA recombination	8/141	305/18723	0.00220785	0.035076	0.027695	5788/3575/7454/7040/25939/23028/23347/3006	8
790	4	GO:0050851	antigen receptor-mediated signaling pathway	7/141	240/18723	0.0023023	0.03636	0.0287088	7805/5788/2533/23228/27242/6188/7430	7
791	4	GO:0070372	regulation of ERK1 and ERK2 cascade	8/141	309/18723	0.00239284	0.0365221	0.0288368	5788/1880/6352/7040/960/5906/152007/7430	8
792	4	GO:0010811	positive regulation of cell-substrate adhesion	5/141	123/18723	0.00239446	0.0365221	0.0288368	6281/6789/10109/7402/8826	5
793	4	GO:0001915	negative regulation of T cell mediated cytotoxicity	2/141	10/18723	0.00243572	0.0365221	0.0288368	5788/3575	2
794	4	GO:0030214	hyaluronan catabolic process	2/141	10/18723	0.00243572	0.0365221	0.0288368	7040/960	2
795	4	GO:0051660	establishment of centrosome localization	2/141	10/18723	0.00243572	0.0365221	0.0288368	7430/5048	2
796	4	GO:0060368	regulation of Fc receptor mediated stimulatory signaling pathway	2/141	10/18723	0.00243572	0.0365221	0.0288368	5788/5906	2
797	4	GO:0071803	positive regulation of podosome assembly	2/141	10/18723	0.00243572	0.0365221	0.0288368	3936/4478	2
798	4	GO:1902946	protein localization to early endosome	2/141	10/18723	0.00243572	0.0365221	0.0288368	4478/7430	2
799	4	GO:2000601	positive regulation of Arp2/3 complex-mediated actin nucleation	2/141	10/18723	0.00243572	0.0365221	0.0288368	7454/10163	2
800	4	GO:0033077	T cell differentiation in thymus	4/141	75/18723	0.00247672	0.0366979	0.0289756	5788/3575/915/678	4
801	4	GO:0090322	regulation of superoxide metabolic process	3/141	36/18723	0.00248869	0.0366979	0.0289756	3689/7040/1535	3
802	4	GO:1902229	regulation of intrinsic apoptotic signaling pathway in response to DNA damage	3/141	36/18723	0.00248869	0.0366979	0.0289756	960/23028/6188	3
803	4	GO:0002819	regulation of adaptive immune response	6/141	183/18723	0.00265002	0.0388621	0.0306844	5788/3575/7454/962/7040/7128	6
804	4	GO:0022613	ribonucleoprotein complex biogenesis	10/141	463/18723	0.00268706	0.03919	0.0309433	3921/4736/6175/140801/6193/6628/22803/3646/23451/10480	10
805	4	GO:0042176	regulation of protein catabolic process	9/141	391/18723	0.00286847	0.0416084	0.0328529	7805/5566/7128/9683/4478/2876/7879/7430/11059	9
806	4	GO:0010742	macrophage derived foam cell differentiation	3/141	38/18723	0.00290836	0.0417334	0.0329515	7040/4790/58515	3
807	4	GO:0090077	foam cell differentiation	3/141	38/18723	0.00290836	0.0417334	0.0329515	7040/4790/58515	3
808	4	GO:0002695	negative regulation of leukocyte activation	6/141	187/18723	0.00294977	0.041833	0.0330302	7805/864/5788/8530/7128/27242	6
809	4	GO:0002357	defense response to tumor cell	2/141	11/18723	0.00296232	0.041833	0.0330302	7805/51225	2
810	4	GO:1905668	positive regulation of protein localization to endosome	2/141	11/18723	0.00296232	0.041833	0.0330302	4478/7430	2
811	4	GO:0002701	negative regulation of production of molecular mediator of immune response	3/141	39/18723	0.00313351	0.0437871	0.0345731	10225/7040/7009	3
812	4	GO:2000249	regulation of actin cytoskeleton reorganization	3/141	39/18723	0.00313351	0.0437871	0.0345731	51225/9535/397	3
813	4	GO:0043547	positive regulation of GTPase activity	7/141	255/18723	0.0032247	0.0445944	0.0352105	116984/5996/55619/6352/6281/5906/8301	7
814	4	GO:1903362	regulation of cellular protein catabolic process	7/141	255/18723	0.0032247	0.0445944	0.0352105	7805/5566/7128/9683/4478/2876/7430	7
815	4	GO:2001021	negative regulation of response to DNA damage stimulus	4/141	81/18723	0.00327465	0.0450518	0.0355717	960/23028/23347/6188	4
816	4	GO:0030866	cortical actin cytoskeleton organization	3/141	40/18723	0.00336907	0.0458779	0.0362239	3936/7094/7430	3
817	4	GO:0045022	early endosome to late endosome transport	3/141	40/18723	0.00336907	0.0458779	0.0362239	4478/7879/7430	3
818	4	GO:0050731	positive regulation of peptidyl-tyrosine phosphorylation	6/141	193/18723	0.00344609	0.0465074	0.036721	5788/6352/7040/960/8826/5062	6
819	4	GO:0043410	positive regulation of MAPK cascade	10/141	480/18723	0.00347305	0.0465074	0.036721	7805/5788/1880/6352/7040/960/5906/8826/152007/6188	10
820	4	GO:0034333	adherens junction assembly	2/141	12/18723	0.00353728	0.0465074	0.036721	5062/60	2
821	4	GO:0038180	nerve growth factor signaling pathway	2/141	12/18723	0.00353728	0.0465074	0.036721	11151/5906	2
822	4	GO:0071107	response to parathyroid hormone	2/141	12/18723	0.00353728	0.0465074	0.036721	5566/3673	2
823	4	GO:0098974	postsynaptic actin cytoskeleton organization	2/141	12/18723	0.00353728	0.0465074	0.036721	60/10163	2
824	4	GO:1905666	regulation of protein localization to endosome	2/141	12/18723	0.00353728	0.0465074	0.036721	4478/7430	2
825	4	GO:0050856	regulation of T cell receptor signaling pathway	3/141	41/18723	0.00361521	0.047299	0.037346	7805/6188/7430	3
826	4	GO:0003158	endothelium development	5/141	136/18723	0.00369114	0.0479179	0.0378346	5906/4478/2876/7430/7852	5
827	4	GO:0043393	regulation of protein binding	6/141	196/18723	0.00371637	0.0479179	0.0378346	6789/5566/23228/23028/7009/60	6
828	4	GO:0071674	mononuclear cell migration	6/141	196/18723	0.00371637	0.0479179	0.0378346	1880/6352/4267/58515/4478/7852	6
829	4	GO:0032965	regulation of collagen biosynthetic process	3/141	42/18723	0.00387205	0.0492119	0.0388564	7040/5906/3673	3
830	4	GO:0090503	RNA phosphodiester bond hydrolysis, exonucleolytic	3/141	42/18723	0.00387205	0.0492119	0.0388564	246175/79002/22803	3
831	4	GO:1902895	positive regulation of pri-miRNA transcription by RNA polymerase II	3/141	42/18723	0.00387205	0.0492119	0.0388564	7040/2113/2908	3
832	4	GO:0050730	regulation of peptidyl-tyrosine phosphorylation	7/141	264/18723	0.00389988	0.0493308	0.0389502	5788/3689/6352/7040/960/8826/5062	7
